# Supplementary material for: Updated Genome Assembly of Bighead Carp (Hypophthalmichthys nobilis) and Its Differences Between Male and Female on Genomic, Transcriptomic, and Methylation Level
Source: Front Genet. 2021 Sep 6;12:728177. doi: 10.3389/fgene.2021.728177 (PMC8452039; doi:10.3389/fgene.2021.728177)
Supplement: Supplementary file 2 [file Data_Sheet_1.CSV]

Row.names	baseMean	log2FoldChange	lfcSE	stat	pvalue	padj	mh1	mh2	fh1	fh2
maker-LG09-est_gff_StringTie-gene-115.17	5837.099915	4.455142384	0.150963256	29.51143537	2.05E-191	1.94E-187	440.2623981	577.9369627	11923.25418	10406.94612
maker-LG12-exonerate_protein2genome-gene-89.1	787.8219866	-2.367814441	0.152973275	-15.47861505	4.84E-54	2.29E-50	1288.357152	1351.85255	239.7844215	271.2938238
maker-LG21-exonerate_est2genome-gene-49.5	787.207863	2.233218253	0.157715464	14.15979253	1.62E-45	5.13E-42	274.1812702	277.969681	1392.634413	1204.046087
maker-LG20-exonerate_protein2genome-gene-2.29	1445.156495	2.229355549	0.158061163	14.10438531	3.57E-45	8.45E-42	438.2969409	577.9369627	2348.630819	2415.761258
maker-LG08-exonerate_est2genome-gene-101.14	262.7707265	4.67211935	0.347520673	13.44414796	3.33E-41	6.31E-38	19.65457134	19.99781878	613.5968166	397.8336992
maker-LG05-exonerate_protein2genome-gene-27.4	2160.705572	1.526578859	0.113871603	13.40614179	5.57E-41	8.78E-38	1070.19141	1156.873816	3172.693438	3243.063625
maker-LG21-exonerate_protein2genome-gene-36.17	293.4952513	3.345430036	0.253782311	13.18228216	1.11E-39	1.50E-36	42.25732839	62.99312916	508.8874623	559.8430852
maker-LG06-exonerate_protein2genome-gene-15.0	546.1981236	2.25306536	0.171230474	13.15808635	1.53E-39	1.81E-36	176.8911421	201.9779697	928.7719733	877.1514092
maker-LG06-exonerate_est2genome-gene-21.16	360.7086558	2.69155124	0.209603289	12.84116894	9.64E-38	1.01E-34	85.49738534	107.9882214	615.6910037	633.6580125
maker-LG06-exonerate_protein2genome-gene-1.14	149.191318	5.288923895	0.460348622	11.48895346	1.50E-30	1.42E-27	4.913642836	9.99890939	317.2693438	264.5833759
maker-LG24-exonerate_est2genome-gene-28.0	472.7899884	1.96461892	0.176757302	11.11478224	1.06E-28	9.15E-26	180.8220564	204.9776425	729.8242	775.5360547
maker-LG12-exonerate_protein2genome-gene-79.5	171.3007307	6.61262607	0.607062972	10.89281735	1.25E-27	9.84E-25	5.896371403	0.999890939	301.5629406	376.74372
maker-LG12-exonerate_protein2genome-gene-56.7	258.1575404	2.201065635	0.223626303	9.842606201	7.38E-23	5.08E-20	85.49738534	98.98920296	428.2612594	419.8823139
maker-LG24-exonerate_est2genome-gene-9.9	3101.921836	1.556354026	0.158153168	9.840802115	7.51E-23	5.08E-20	1331.597208	1816.801836	4741.239566	4518.048734
maker-LG19-exonerate_est2genome-gene-25.17	213.7258285	-2.339382699	0.242339873	-9.653313213	4.76E-22	2.76E-19	344.9377271	368.9597565	69.10817389	71.89765649
maker-LG20-exonerate_protein2genome-gene-16.29	937.3690214	1.596550622	0.165305311	9.658193137	4.54E-22	2.76E-19	405.8668982	525.9426339	1443.941997	1373.724557
maker-LG24-exonerate_protein2genome-gene-12.20	548.9860007	1.740339866	0.180362353	9.649130398	4.96E-22	2.76E-19	226.0275704	279.9694629	804.1678416	885.7791279
maker-LG08-exonerate_protein2genome-gene-97.23	361.0624762	-2.014830127	0.212358387	-9.487876387	2.36E-21	1.24E-18	541.4834405	615.9328184	161.2524057	125.58124
maker-LG21-exonerate_est2genome-gene-11.0	2656.55844	1.056521106	0.116500696	9.06879652	1.20E-19	6.00E-17	1620.519407	1829.800418	3558.023862	3617.890075
maker-LG06-exonerate_protein2genome-gene-1.20	540.5772349	1.385041663	0.157584137	8.789220108	1.51E-18	7.13E-16	301.6976701	296.9676089	784.2730643	779.3705963
maker-LG08-exonerate_protein2genome-gene-96.12	1320.213472	-1.12075747	0.12929453	-8.668251226	4.39E-18	1.98E-15	1812.151478	1804.803145	881.6527638	782.2465026
maker-LG12-est_gff_StringTie-gene-6.4	355.0327658	-2.066431098	0.238560693	-8.662077031	4.63E-18	1.99E-15	474.6578979	671.926711	128.7925059	144.7539484
maker-LG05-exonerate_protein2genome-gene-11.5	1088.607156	1.508459787	0.175808731	8.580118759	9.48E-18	3.90E-15	477.6060836	654.9285651	1678.490951	1543.403026
maker-LG20-exonerate_protein2genome-gene-17.22	299.4172614	1.830979792	0.219697695	8.334087388	7.81E-17	3.08E-14	118.9101566	143.9842952	432.4496336	502.32496
maker-LG12-est_gff_StringTie-gene-6.6	423.9678668	-1.878999148	0.228762571	-8.213752519	2.14E-16	7.81E-14	554.2589119	778.9150415	196.8535862	165.8439276
maker-LG20-exonerate_protein2genome-gene-2.34	480.3458738	1.387161925	0.168838094	8.215929777	2.11E-16	7.81E-14	264.3539846	266.9708807	726.6829194	663.3757105
maker-LG22-exonerate_est2genome-gene-46.3	1349.690801	-1.625642378	0.198027841	-8.209160721	2.23E-16	7.81E-14	2026.386305	2051.776207	517.2642106	803.3364818
maker-LG08-exonerate_protein2genome-gene-96.9	402.9632941	-1.464700606	0.179682392	-8.151609022	3.59E-16	1.21E-13	602.4126117	580.9366356	204.183241	224.3206882
maker-LG08-exonerate_est2genome-gene-76.11	1489.288119	1.28326489	0.158932773	8.074262261	6.79E-16	2.15E-13	784.2173966	950.896283	1908.85153	2313.187268
maker-LG08-exonerate_protein2genome-gene-90.18	116.5838441	2.668139595	0.330462341	8.073959605	6.81E-16	2.15E-13	35.37822842	27.99694629	196.8535862	206.1066153
maker-LG15-exonerate_protein2genome-gene-29.14	389.3912024	1.482830308	0.183847916	8.065526869	7.29E-16	2.23E-13	196.5457134	213.9766609	550.771204	596.2712312
maker-LG13-exonerate_est2genome-gene-68.15	534.3861413	1.318137428	0.164265617	8.02442684	1.02E-15	3.02E-13	286.9567416	324.9645552	765.4253805	760.1978879
maker-LG16-exonerate_est2genome-gene-62.3	78.83850404	-6.277345743	0.796612954	-7.88004477	3.27E-15	9.39E-13	155.2711136	155.9829865	3.141280631	0.95863542
maker-LG06-exonerate_protein2genome-gene-5.4	1790.179344	0.896015328	0.114537309	7.82291236	5.16E-15	1.44E-12	1238.237995	1264.862038	2264.863335	2392.754008
maker-LG05-exonerate_protein2genome-gene-1.18	398.429093	2.25990204	0.291148049	7.76203737	8.36E-15	2.26E-12	90.41102818	184.9798237	649.1979971	669.1275231
maker-LG13-exonerate_est2genome-gene-56.20	221.7513337	11.24838023	1.459574945	7.706613671	1.29E-14	3.40E-12	0	0	423.0257917	463.9795432
maker-LG01-exonerate_protein2genome-gene-20.2	477.0108979	1.387228367	0.181170501	7.657032235	1.90E-14	4.87E-12	236.8375847	290.9682633	678.5166164	701.7211273
maker-LG21-exonerate_protein2genome-gene-4.23	707.3678063	1.249605552	0.163914418	7.623524339	2.47E-14	6.15E-12	426.5041981	410.9551759	1088.977286	903.0345655
maker-LG09-exonerate_protein2genome-gene-122.13	302.8290578	1.543401228	0.203452133	7.586065614	3.30E-14	8.00E-12	143.4783708	165.9818959	451.2973174	450.5586473
maker-LG02-exonerate_protein2genome-gene-4.0	217.4424768	1.892452371	0.249850233	7.574347043	3.61E-14	8.46E-12	78.61828537	105.9884395	348.6821501	336.4810324
maker-LG10-exonerate_est2genome-gene-8.0	67.186437	4.200064413	0.554659172	7.572333835	3.67E-14	8.46E-12	9.827285671	3.999563756	146.5930961	108.3258024
maker-LG08-exonerate_est2genome-gene-59.11	816.6658591	-1.081372133	0.150065225	-7.206014157	5.76E-13	1.30E-10	1182.222466	1035.887013	542.3944557	506.1595017
maker-LG06-exonerate_est2genome-gene-1.32	568.8806896	4.754994713	0.663499696	7.166536387	7.69E-13	1.69E-10	42.25732839	38.99574662	1565.404848	628.8648354
maker-LG23-exonerate_est2genome-gene-3.8	189.3267625	2.745194221	0.387895152	7.077155279	1.47E-12	3.17E-10	42.25732839	55.99389258	448.1560367	210.8997924
maker-LG01-exonerate_protein2genome-gene-20.7	844.7351285	0.971352967	0.138315782	7.022719678	2.18E-12	4.58E-10	548.3625405	592.9353268	1125.62556	1112.017087
maker-LG06-exonerate_protein2genome-gene-12.1	270.9659051	-10.07887776	1.441675437	-6.99108655	2.73E-12	5.61E-10	513.9670406	568.9379443	0	0.95863542
maker-LG09-est_gff_StringTie-gene-116.3	706.9510829	1.118454908	0.160899747	6.95125336	3.62E-12	7.29E-10	415.6941839	475.948087	1029.292954	906.8691072
maker-LG17-exonerate_est2genome-gene-48.2	3440.47621	0.736827667	0.106311665	6.930826139	4.18E-12	8.25E-10	2615.040717	2545.722331	4462.712683	4138.429108
maker-LG24-exonerate_protein2genome-gene-54.6	291.1091503	-1.591142597	0.23020254	-6.911924603	4.78E-12	9.24E-10	377.3677698	496.9457967	143.4518155	146.6712192
maker-LG14-exonerate_est2genome-gene-11.8	838.3673329	1.153685295	0.167954397	6.86903897	6.46E-12	1.22E-09	456.9687837	582.9364174	1207.298856	1106.265275
maker-LG16-exonerate_protein2genome-gene-31.11	194.2151555	2.463288988	0.359909982	6.844180807	7.69E-12	1.43E-09	42.25732839	76.9916023	408.3664821	249.2452092
maker-LG14-exonerate_protein2genome-gene-10.5	200.7837276	1.618333488	0.236958666	6.829602471	8.52E-12	1.55E-09	94.34194244	102.9887667	305.7513148	300.0528864
maker-LG09-est_gff_StringTie-gene-2.1	1406.842283	0.890685485	0.13203304	6.745928769	1.52E-11	2.72E-09	913.9375674	1057.884613	1818.801486	1836.745464
maker-LG07-exonerate_est2genome-gene-39.5	717.9666566	-0.972390252	0.14565616	-6.675929481	2.46E-11	4.31E-09	930.6439531	971.8939927	467.0037205	502.32496
maker-LG06-exonerate_protein2genome-gene-12.0	532.3945876	1.078869208	0.163944669	6.580691005	4.68E-11	7.92E-09	331.1795271	352.9615015	758.0957257	687.341596
maker-LG12-exonerate_protein2genome-gene-79.2	69.88942352	7.129008804	1.083059891	6.582284936	4.63E-11	7.92E-09	0	1.999781878	130.886693	146.6712192
maker-LG24-exonerate_protein2genome-gene-58.15	1009.083118	0.98263599	0.149792194	6.559994645	5.38E-11	8.94E-09	647.6181257	708.9226758	1230.334914	1449.456755
maker-LG21-exonerate_est2genome-gene-74.0	186.8897743	1.735325894	0.264938224	6.549926502	5.76E-11	9.40E-09	72.72191397	99.9890939	291.0920052	283.7560843
maker-LG10-exonerate_est2genome-gene-0.4	44.63871885	5.459955595	0.84840988	6.435516283	1.23E-10	1.97E-08	0.982728567	2.999672817	80.62620287	93.94627115
maker-LG08-exonerate_protein2genome-gene-88.33	573.3044052	0.983427958	0.153131862	6.422098852	1.34E-10	2.12E-08	378.3504983	391.9572481	756.0015386	766.9083359
maker-LG19-exonerate_est2genome-gene-17.11	54.56161884	4.115777144	0.641543606	6.415428519	1.40E-10	2.18E-08	6.87909997	4.999454695	139.2634413	67.10447939
maker-LG08-exonerate_est2genome-gene-97.3	45.2191687	4.105676801	0.642289503	6.39225269	1.63E-10	2.50E-08	2.948185701	6.999236573	94.23841894	76.69083359
maker-LG01-exonerate_protein2genome-gene-2.53	408.170503	12.12826749	1.911848244	6.343739639	2.24E-10	3.37E-08	0	0	1215.675604	417.0064076
maker-LG17-exonerate_protein2genome-gene-16.5	3456.669625	0.679859265	0.107279483	6.337272017	2.34E-10	3.46E-08	2541.336075	2772.697574	4220.834075	4291.810775
maker-LG09-exonerate_protein2genome-gene-20.12	1166.215615	1.298384947	0.206543849	6.286243602	3.25E-10	4.74E-08	542.4661691	805.9120968	1844.978824	1471.505369
maker-LG08-exonerate_protein2genome-gene-97.20	94.53381811	-2.36674958	0.379719972	-6.232881485	4.58E-10	6.57E-08	137.5819994	178.9804781	36.64827403	24.92452092
maker-LG08-exonerate_protein2genome-gene-12.8	217.2487694	1.58819897	0.25536875	6.219237748	5.00E-10	7.06E-08	125.7892566	90.99007545	344.4937759	307.7219698
maker-LG08-exonerate_est2genome-gene-44.10	473.5418435	1.158706617	0.18648875	6.213278915	5.19E-10	7.22E-08	295.8012987	289.9683723	724.5887323	583.8089707
maker-LG08-exonerate_protein2genome-gene-97.32	46.86497395	-3.426577801	0.559152396	-6.128164393	8.89E-10	1.22E-07	79.60101394	91.98996639	6.282561263	9.586354199
maker-LG08-exonerate_est2genome-gene-82.5	51.58117722	9.143983069	1.501667446	6.089219749	1.13E-09	1.53E-07	0	0	104.7093544	101.6153545
maker-LG09-est_gff_StringTie-gene-102.4	146.1065476	1.68235953	0.276599647	6.082290962	1.18E-09	1.56E-07	67.80827113	70.99225667	236.6431409	208.9825215
maker-LG20-exonerate_protein2genome-gene-25.7	1567.305275	-0.793335372	0.130435521	-6.082203424	1.19E-09	1.56E-07	2093.211848	1881.794747	1205.204669	1089.009837
maker-LG12-exonerate_protein2genome-gene-25.4	827.0357923	0.836490032	0.137586904	6.079721323	1.20E-09	1.56E-07	584.7234974	602.9342362	1032.434234	1088.051202
maker-LG13-exonerate_protein2genome-gene-85.13	296.4464478	4.609000675	0.759810607	6.06598622	1.31E-09	1.68E-07	17.68911421	28.99683723	819.8742448	319.2255948
maker-LG06-exonerate_est2genome-gene-1.31	168.9033821	5.375794306	0.890076853	6.039696784	1.54E-09	1.95E-07	5.896371403	9.99890939	490.0397785	169.6784693
maker-LG21-exonerate_est2genome-gene-5.10	45.2356302	5.482028499	0.908064775	6.037045652	1.57E-09	1.96E-07	1.965457134	1.999781878	52.35467719	124.6226046
maker-LG24-exonerate_protein2genome-gene-44.5	265.28153	1.557438466	0.261762193	5.949822047	2.68E-09	3.30E-07	107.1174138	161.9823321	433.4967271	358.529647
maker-LG16-exonerate_est2genome-gene-58.4	2628.430793	4.567839147	0.769425316	5.936689442	2.91E-09	3.53E-07	147.4092851	277.969681	7258.452445	2829.891759
maker-LG01-exonerate_protein2genome-gene-19.11	1704.3309	0.71862026	0.121119675	5.93314222	2.97E-09	3.56E-07	1239.220723	1337.854076	2044.973691	2195.275111
maker-LG16-exonerate_protein2genome-gene-9.8	550.9921906	1.016370917	0.171790383	5.916343521	3.29E-09	3.90E-07	336.09317	392.957139	777.990503	696.9279502
maker-LG09-est_gff_StringTie-gene-115.19	1984.819796	0.777813923	0.131976249	5.893590184	3.78E-09	4.42E-07	1382.699094	1541.831828	2679.512378	2335.235883
maker-LG09-est_gff_StringTie-gene-94.2	1085.178581	0.794120628	0.135828681	5.846487086	5.02E-09	5.80E-07	760.631911	826.9098066	1440.800716	1312.37189
maker-LG12-est_gff_StringTie-gene-6.8	80.87404978	-2.166644113	0.370956778	-5.840691537	5.20E-09	5.93E-07	133.6510851	130.985713	27.22443214	31.63496886
maker-LG13-exonerate_protein2genome-gene-85.10	45.1267253	6.491509822	1.119496443	5.798597987	6.69E-09	7.54E-07	0.982728567	0.999890939	104.7093544	73.81492733
maker-LG08-exonerate_protein2genome-gene-72.3	907.4249753	0.840422673	0.145238837	5.786487192	7.19E-09	8.01E-07	625.0153687	675.9262748	1092.118566	1236.639692
maker-LG06-exonerate_protein2genome-gene-31.2	63.93624796	-2.69110908	0.467519889	-5.756138172	8.61E-09	9.47E-07	96.30739958	124.9863674	21.98896442	12.46226046
maker-LG19-exonerate_protein2genome-gene-10.4	262.9892593	1.275253388	0.22172493	5.751511074	8.84E-09	9.62E-07	136.5992708	170.9813506	380.0949564	364.2814595
maker-LG08-exonerate_protein2genome-gene-82.0	38.96051406	8.738558907	1.522213018	5.740693849	9.43E-09	1.01E-06	0	0	85.86167059	69.98038565
maker-LG08-exonerate_protein2genome-gene-33.18	39.14420291	-3.588239304	0.626930623	-5.723503006	1.04E-08	1.09E-06	82.54919964	61.99323822	6.282561263	5.751812519
maker-LG10-exonerate_protein2genome-gene-29.17	124.3887807	2.631863299	0.459563099	5.726881259	1.02E-08	1.09E-06	53.06734263	15.99825502	192.6652121	235.8243133
maker-LG12-est_gff_StringTie-gene-89.6	33.68708649	5.045482924	0.881594869	5.723131002	1.05E-08	1.09E-06	2.948185701	0.999890939	61.77851908	69.02175023
maker-LG16-exonerate_est2genome-gene-20.2	48.77993581	4.220455757	0.738901793	5.711795254	1.12E-08	1.15E-06	3.930914269	5.999345634	138.2163478	46.97313557
maker-LG17-exonerate_est2genome-gene-63.8	406.3505619	0.99036741	0.173945189	5.693560243	1.24E-08	1.27E-06	274.1812702	269.9705535	554.9595782	526.2908455
maker-LG11-exonerate_protein2genome-gene-20.13	631.9241001	0.859912753	0.151516139	5.675387196	1.38E-08	1.39E-06	461.8824266	435.9524494	841.8632092	787.9983151
maker-LG13-exonerate_est2genome-gene-56.19	211.5662143	1.745912308	0.308220191	5.664496876	1.47E-08	1.47E-06	100.2383138	93.98974827	410.4606692	241.5761258
maker-LG07-exonerate_protein2genome-gene-7.34	349.2303612	1.180246377	0.209973719	5.620924286	1.90E-08	1.87E-06	184.7529706	242.9734982	499.4636204	469.7313557
maker-LG19-exonerate_protein2genome-gene-12.19	839.626966	0.790339999	0.142325839	5.553032411	2.81E-08	2.74E-06	586.6889546	643.9297647	1029.292954	1098.596191
maker-LG16-exonerate_protein2genome-gene-26.19	3200.506587	0.847388649	0.153570113	5.517926829	3.43E-08	3.31E-06	2017.541748	2555.72124	4468.995245	3759.768117
maker-LG20-exonerate_protein2genome-gene-10.11	338.8096449	1.036102347	0.188579809	5.494237963	3.92E-08	3.75E-06	214.2348276	229.974916	469.0979076	441.9309286
maker-LG13-exonerate_protein2genome-gene-70.6	9800.016949	0.553320795	0.100764116	5.49124842	3.99E-08	3.78E-06	7680.023752	8207.104827	11266.72653	12046.21269
maker-LG20-exonerate_protein2genome-gene-13.14	1645.433259	0.682504541	0.124348608	5.488638348	4.05E-08	3.80E-06	1194.997938	1331.854731	1972.724236	2082.156132
maker-LG04-exonerate_protein2genome-gene-15.11	848.0331782	-0.970813158	0.176938575	-5.486724174	4.09E-08	3.80E-06	1098.690538	1146.874907	658.621839	487.9454287
maker-LG13-exonerate_protein2genome-gene-1.19	112.0895266	-2.380525412	0.435010688	-5.472337758	4.44E-08	4.08E-06	181.8047849	193.9788422	53.40177073	19.1727084
maker-LG15-exonerate_est2genome-gene-29.1	114.169832	-1.879713182	0.344455036	-5.457064012	4.84E-08	4.41E-06	153.3056565	205.9775334	40.83664821	56.55948977
maker-LG09-est_gff_StringTie-gene-107.0	781.7741042	-0.755914908	0.139022368	-5.437361763	5.41E-08	4.88E-06	957.1776244	1006.890176	581.1369168	581.8916999
maker-LG24-exonerate_protein2genome-gene-30.15	348.1079207	-1.134208755	0.210729622	-5.382293881	7.35E-08	6.57E-06	418.6423696	537.9413252	223.0309248	212.8170632
maker-LG19-exonerate_protein2genome-gene-4.17	62.86626024	7.980163399	1.491289451	5.35118343	8.74E-08	7.73E-06	0	0.999890939	139.2634413	111.2017087
maker-LG19-exonerate_protein2genome-gene-5.17	1003.515421	0.809471677	0.152456982	5.309508741	1.10E-07	9.64E-06	790.113768	667.9271473	1353.891952	1202.128816
maker-LG08-exonerate_protein2genome-gene-56.6	78.41484112	-2.319202045	0.437968918	-5.295357619	1.19E-07	1.03E-05	161.167485	99.9890939	31.41280631	21.08997924
maker-LG23-exonerate_est2genome-gene-38.1	5783.626887	0.580576395	0.109697244	5.292533993	1.21E-07	1.04E-05	4372.159395	4898.46571	7116.047723	6747.83472
maker-LG16-exonerate_est2genome-gene-10.2	338.5467284	1.352107806	0.25572722	5.287304995	1.24E-07	1.06E-05	150.3574708	230.9748069	429.3083529	543.5462831
maker-LG11-exonerate_protein2genome-gene-18.8	520.3099343	1.252579466	0.23789026	5.265366755	1.40E-07	1.18E-05	253.5439703	361.9605199	612.5497231	853.1855237
maker-LG01-exonerate_protein2genome-gene-2.51	14837.50212	2.393905511	0.456713611	5.241590028	1.59E-07	1.31E-05	5255.632377	4231.538454	32356.2376	17506.60004
maker-LG13-exonerate_protein2genome-gene-1.24	27.06253259	-8.197903863	1.563691537	-5.242660503	1.58E-07	1.31E-05	42.25732839	65.99280197	0	0
maker-LG19-exonerate_protein2genome-gene-0.49	71.92859543	2.331419496	0.444522577	5.244771849	1.56E-07	1.31E-05	15.72365707	31.99651005	128.7925059	111.2017087
maker-LG21-exonerate_est2genome-gene-58.6	1680.711082	0.652130449	0.124829825	5.224155763	1.75E-07	1.43E-05	1294.253523	1319.856039	2179.001665	1929.7331
maker-LG22-exonerate_est2genome-gene-8.9	446.7806406	0.913827003	0.175888355	5.195494622	2.04E-07	1.65E-05	310.5422272	308.9663002	624.0677521	543.5462831
maker-LG19-exonerate_protein2genome-gene-3.42	115.9043057	1.683703877	0.326649574	5.15446525	2.54E-07	2.04E-05	57.98098546	51.99432883	203.1361475	150.5057609
maker-LG03-exonerate_est2genome-gene-43.14	620.6736831	0.798389392	0.154976876	5.151667879	2.58E-07	2.05E-05	436.3314838	469.9487413	821.9684318	754.4460754
maker-LG12-est_gff_StringTie-gene-8.3	1708.842134	-0.62476354	0.122286489	-5.10901527	3.24E-07	2.55E-05	2184.605605	1961.786022	1327.714613	1361.262296
maker-LG20-exonerate_protein2genome-gene-18.2	841.6888326	0.747433939	0.146351789	5.10710491	3.27E-07	2.56E-05	619.1189973	637.9304191	984.2679311	1125.437983
maker-LG19-exonerate_est2genome-gene-25.33	512.6974683	0.839046418	0.165354498	5.074227954	3.89E-07	3.02E-05	384.2468697	350.9617196	684.7991776	630.7821063
maker-LG04-exonerate_protein2genome-gene-0.29	449.8088444	0.845973526	0.16706222	5.063823071	4.11E-07	3.16E-05	328.2313414	314.9656458	566.4776072	589.5607832
maker-LG03-exonerate_protein2genome-gene-18.25	346.5233847	0.932019018	0.18453946	5.050513397	4.41E-07	3.36E-05	245.6821418	230.9748069	450.2502238	459.1863661
maker-LG24-exonerate_protein2genome-gene-55.3	16603.37531	0.592328686	0.117463368	5.042667306	4.59E-07	3.48E-05	12382.37995	14101.46191	21158.61924	18771.04016
maker-LG13-exonerate_protein2genome-gene-68.11	413.7596064	0.94239723	0.187096337	5.036962492	4.73E-07	3.55E-05	256.492156	309.9661911	562.289233	526.2908455
maker-LG01-exonerate_protein2genome-gene-12.1	1562.655505	0.758323031	0.150648632	5.033720004	4.81E-07	3.59E-05	1130.137852	1191.869999	2191.566787	1737.047381
maker-LG02-exonerate_protein2genome-gene-0.0	314.380819	1.174130872	0.233336267	5.031926178	4.86E-07	3.59E-05	211.2866419	174.9809143	372.7653016	498.4904183
maker-LG02-exonerate_protein2genome-gene-27.11	173.1710672	1.317438156	0.261977907	5.02881396	4.94E-07	3.62E-05	88.44557104	109.9880033	233.5018603	260.7488342
maker-LG15-exonerate_protein2genome-gene-46.41	26.55417566	-4.059472644	0.809147404	-5.01697543	5.25E-07	3.82E-05	45.20551409	54.99400165	3.141280631	2.87590626
maker-LG23-exonerate_est2genome-gene-12.2	144.3547908	-1.345135023	0.268520656	-5.009428482	5.46E-07	3.95E-05	206.3729991	207.9773153	80.62620287	82.44264611
maker-LG02-exonerate_protein2genome-gene-4.9	142.7496077	1.389518665	0.279685358	4.968149485	6.76E-07	4.85E-05	71.7391854	85.99062075	216.7483636	196.5202611
maker-LG08-exonerate_protein2genome-gene-91.25	37.40744052	2.979321693	0.600249479	4.963472355	6.92E-07	4.89E-05	10.81001424	5.999345634	74.34364161	58.47676061
maker-LG09-exonerate_protein2genome-gene-60.7	40.87478878	-2.77288639	0.558803078	-4.962188824	6.97E-07	4.89E-05	70.75645683	71.99214761	7.329654806	13.42089588
maker-LG13-exonerate_est2genome-gene-81.36	22.10598382	-7.905991779	1.592643321	-4.964069278	6.90E-07	4.89E-05	32.43004272	55.99389258	0	0
maker-LG03-exonerate_est2genome-gene-45.9	402.3261195	-0.867619668	0.174929557	-4.959823158	7.06E-07	4.91E-05	536.5697977	502.9451423	287.9507245	281.8388134
maker-LG12-exonerate_protein2genome-gene-12.3	32.60847988	-3.910581875	0.788958495	-4.956638274	7.17E-07	4.96E-05	48.15369979	73.99192949	7.329654806	0.95863542
maker-LG03-exonerate_protein2genome-gene-27.3	177.9012165	1.20637069	0.244172183	4.940655718	7.79E-07	5.34E-05	104.1692281	110.9878942	248.1611699	248.2865737
maker-LG07-exonerate_protein2genome-gene-22.16	1887.405777	-0.871498183	0.176854511	-4.927769038	8.32E-07	5.66E-05	2442.080489	2438.734	1576.922877	1091.885743
maker-LG09-est_gff_StringTie-gene-87.0	1235.977322	-0.906024513	0.184542503	-4.909570964	9.13E-07	6.17E-05	1524.212008	1698.814705	1011.492363	709.3902107
maker-LG22-exonerate_est2genome-gene-48.14	107.6181996	-1.595439858	0.325694589	-4.898576488	9.65E-07	6.48E-05	142.4956422	180.98026	52.35467719	54.64221893
maker-LG09-est_gff_StringTie-gene-119.1	49.84039852	2.512283619	0.513161856	4.895694385	9.80E-07	6.49E-05	12.77547137	16.99814596	67.0139868	102.5739899
maker-LG13-exonerate_est2genome-gene-77.12	78.67482148	-2.230360755	0.455485737	-4.896664318	9.75E-07	6.49E-05	130.7028994	128.9859311	15.70640316	39.30405221
maker-LG09-est_gff_StringTie-gene-121.2	106.7478647	-1.604186844	0.330000984	-4.86115776	1.17E-06	7.67E-05	163.1329421	157.9827684	61.77851908	44.09722931
maker-LG18-exonerate_protein2genome-gene-58.39	2025.004592	-0.571632946	0.117701247	-4.856643055	1.19E-06	7.80E-05	2544.28426	2297.749378	1617.759525	1640.225203
maker-LG20-exonerate_protein2genome-gene-17.23	284.9453577	-0.986491865	0.204134847	-4.832550055	1.35E-06	8.74E-05	379.3332269	377.9587749	204.183241	178.3061881
maker-LG04-exonerate_protein2genome-gene-3.34	659.5190702	0.77938294	0.16242832	4.798319276	1.60E-06	0.000103044	443.2105838	527.9424158	860.710893	806.2123881
maker-LG08-exonerate_est2genome-gene-66.13	475.9189838	0.981259159	0.204650005	4.794816186	1.63E-06	0.000104152	269.2676274	370.9595384	601.0316941	662.4170751
maker-LG04-exonerate_protein2genome-gene-27.43	329.1737095	1.439462281	0.300303124	4.793364321	1.64E-06	0.000104205	198.5111706	155.9829865	620.9264714	341.2742095
maker-LG21-exonerate_est2genome-gene-57.2	2093.296386	-0.872226968	0.182299077	-4.784593437	1.71E-06	0.000108134	2192.467433	3222.648496	1449.177465	1508.892151
maker-LG09-est_gff_StringTie-gene-107.2	237.402685	1.138517243	0.238503605	4.773585038	1.81E-06	0.000113463	141.5129137	154.9830955	366.4827403	286.6319905
maker-LG06-exonerate_protein2genome-gene-7.3	1316.066367	0.569326949	0.119404756	4.768042484	1.86E-06	0.000115861	1047.588653	1071.883087	1560.16938	1584.624349
maker-LG06-exonerate_protein2genome-gene-16.6	2792.063695	-0.630556953	0.132523251	-4.758085456	1.95E-06	0.000120143	3289.192514	3495.618723	2400.985496	1982.458048
maker-LG13-exonerate_est2genome-gene-85.28	25.77058829	5.668766822	1.191393985	4.75809589	1.95E-06	0.000120143	0	1.999781878	61.77851908	39.30405221
maker-LG16-exonerate_protein2genome-gene-46.57	60.86152787	-2.802993537	0.590927671	-4.74337838	2.10E-06	0.000128374	70.75645683	141.9845133	23.03605796	7.669083359
maker-LG16-exonerate_est2genome-gene-54.9	1380.46814	-0.607814767	0.128749692	-4.720902694	2.35E-06	0.000142491	1569.417522	1764.807507	1078.50635	1109.141181
maker-LG16-exonerate_protein2genome-gene-49.11	1305.99537	0.616181455	0.131128469	4.699066934	2.61E-06	0.000157017	999.4349528	1062.884068	1669.067109	1492.595349
maker-LG19-exonerate_protein2genome-gene-0.31	23.3270542	-4.144340289	0.882052376	-4.698519499	2.62E-06	0.000157017	37.34368555	50.99443789	2.094187088	2.87590626
maker-LG08-exonerate_protein2genome-gene-104.1	18.39071755	-7.640466847	1.627873182	-4.693527071	2.69E-06	0.000159888	24.56821418	48.99465601	0	0
maker-LG09-exonerate_protein2genome-gene-117.13	462.522225	0.782529951	0.166964108	4.686815402	2.77E-06	0.000164187	336.09317	343.962483	607.3142554	562.7189915
maker-LG24-exonerate_protein2genome-gene-36.9	264.4208053	0.991086506	0.212130859	4.67205247	2.98E-06	0.000175348	173.9429564	179.980369	375.9065822	327.8533136
maker-LG22-exonerate_protein2genome-gene-12.30	23.36913492	-4.906697186	1.050825063	-4.669375865	3.02E-06	0.000176551	32.43004272	57.99367446	2.094187088	0.95863542
maker-LG10-exonerate_protein2genome-gene-29.20	90.41880314	1.851530011	0.39883957	4.642292665	3.45E-06	0.000200122	26.53367131	51.99432883	140.3105349	142.8366776
maker-LG14-exonerate_protein2genome-gene-2.37	27.38328129	4.729958723	1.019295373	4.640420088	3.48E-06	0.000200713	0.982728567	2.999672817	80.62620287	24.92452092
maker-LG05-exonerate_protein2genome-gene-29.42	1168.66853	0.588674013	0.127245538	4.626284125	3.72E-06	0.000213601	898.2139104	968.8943199	1381.116384	1426.449505
maker-LG17-exonerate_protein2genome-gene-36.14	1820.153089	0.516982648	0.112069532	4.613052606	3.97E-06	0.000226294	1468.196479	1526.833464	2127.694081	2157.88833
maker-LG14-exonerate_protein2genome-gene-5.38	103.5638112	1.890359113	0.410504225	4.604968715	4.13E-06	0.000233856	60.92917116	26.99705535	174.8646218	151.4643963
maker-LG06-exonerate_protein2genome-gene-0.33	1343.743484	0.55457329	0.120972539	4.584290717	4.56E-06	0.000255178	1116.379652	1060.884286	1573.781596	1623.928401
maker-LG11-exonerate_est2genome-gene-1.2	213.6224021	1.150857797	0.250982975	4.585401842	4.53E-06	0.000255178	148.3920136	116.9872399	267.0088537	322.1015011
maker-LG09-est_gff_StringTie-gene-116.0	59.51282208	-2.126722811	0.464756819	-4.575990551	4.74E-06	0.000263947	80.5837425	112.9876761	27.22443214	17.25543756
maker-LG09-exonerate_protein2genome-gene-12.2	6153.916209	0.442056346	0.096790795	4.567132073	4.94E-06	0.000273736	5165.221349	5271.42503	7260.546632	6918.471825
maker-LG13-exonerate_est2genome-gene-83.29	158.5213562	1.371567113	0.300953466	4.557405942	5.18E-06	0.000285052	68.7909997	107.9882214	238.737328	218.5688757
maker-LG24-exonerate_protein2genome-gene-0.16	40.60766501	2.617347689	0.574540694	4.555547966	5.22E-06	0.000285921	15.72365707	6.999236573	76.43782869	63.26993771
maker-LG12-exonerate_protein2genome-gene-25.6	258.273947	1.358938811	0.298393473	4.554184108	5.26E-06	0.000286128	132.6683566	156.9828774	471.1920947	272.2524592
maker-LG07-exonerate_protein2genome-gene-22.21	16.39951686	-7.47515521	1.642442215	-4.551243961	5.33E-06	0.000287332	22.60275704	42.99531038	0	0
maker-LG09-exonerate_protein2genome-gene-61.5	1068.99362	0.729376058	0.160270814	4.550897561	5.34E-06	0.000287332	762.5973681	845.9077344	1481.637364	1185.832014
maker-LG06-exonerate_est2genome-gene-18.14	15.65137114	7.424657291	1.632504696	4.548015887	5.42E-06	0.00028802	0	0	26.17733859	36.42814595
maker-LG19-exonerate_protein2genome-gene-18.12	296.3964582	1.140918806	0.250851437	4.548185247	5.41E-06	0.00028802	186.7184278	182.9800418	488.9926849	326.8946782
maker-LG07-exonerate_protein2genome-gene-61.8	164.3845142	1.266555347	0.278632102	4.545618887	5.48E-06	0.000289691	113.0137852	79.99127512	233.5018603	231.0311362
maker-LG08-exonerate_protein2genome-gene-61.13	2488.741334	-0.544482788	0.120131887	-4.532375209	5.83E-06	0.000306753	3039.579458	2865.687431	2149.683045	1900.015402
maker-LG13-exonerate_protein2genome-gene-68.10	177.4627387	1.134133327	0.250782164	4.52238432	6.11E-06	0.000319822	101.2210424	120.9868036	246.0669828	241.5761258
maker-LG11-exonerate_est2genome-gene-12.25	204.8375116	1.219268678	0.269727378	4.520374187	6.17E-06	0.0003211	98.27285671	147.983859	281.6681633	291.4251676
maker-LG11-exonerate_est2genome-gene-33.0	22.70627322	5.487907509	1.215089983	4.516461816	6.29E-06	0.0003253	0.982728567	0.999890939	30.36571277	58.47676061
maker-LG13-exonerate_protein2genome-gene-1.25	21.31893706	-5.37797357	1.193076808	-4.50765075	6.55E-06	0.000337259	41.27459982	41.99541944	1.047093544	0.95863542
maker-LG22-exonerate_protein2genome-gene-24.11	13464.32697	0.428181585	0.095408502	4.487876612	7.19E-06	0.000368121	11778.98461	11182.78026	15077.09994	15818.44306
maker-LG01-exonerate_protein2genome-gene-22.6	307.1605444	-0.9251394	0.207059539	-4.46798734	7.90E-06	0.000401884	421.5905553	382.9582296	231.4076732	192.6857194
maker-LG10-exonerate_protein2genome-gene-27.9	1234.47475	0.584790358	0.130949612	4.465766262	7.98E-06	0.000403905	933.5921388	1041.886358	1443.941997	1518.478505
maker-LG16-exonerate_est2genome-gene-62.17	142.1768003	-4.152211101	0.930288601	-4.463358032	8.07E-06	0.000406301	251.5785132	286.9686995	5.235467719	24.92452092
maker-LG19-exonerate_protein2genome-gene-21.5	2798.052234	-0.529756078	0.118825286	-4.45827733	8.26E-06	0.000413848	3241.038814	3370.632355	2441.822144	2138.715622
maker-LG14-exonerate_est2genome-gene-15.9	750.615893	0.614073204	0.138793747	4.424357867	9.67E-06	0.000481968	596.5162402	589.935654	912.0184766	903.9932009
maker-LG09-exonerate_protein2genome-gene-46.3	2295.863573	0.476155195	0.107901139	4.412883864	1.02E-05	0.000505581	1926.147992	1914.791148	2610.404205	2732.110947
maker-LG01-exonerate_protein2genome-gene-15.19	488.1861482	0.880147791	0.200014758	4.400414237	1.08E-05	0.000532738	300.7149415	386.9577934	574.8543555	690.2175023
maker-LG12-exonerate_protein2genome-gene-73.15	46.19976905	2.690566187	0.614024018	4.381858213	1.18E-05	0.000577199	14.74092851	9.99890939	113.0861027	46.97313557
maker-LG19-exonerate_protein2genome-gene-13.26	226.3196069	-0.97855707	0.224540997	-4.358032985	1.31E-05	0.000640421	316.4385986	283.9690267	159.1582187	145.7125838
maker-LG09-est_gff_StringTie-gene-79.7	374.6574369	2.713806775	0.623244894	4.354318506	1.33E-05	0.000648036	99.25558528	98.98920296	380.0949564	920.2900031
maker-LG09-est_gff_StringTie-gene-90.3	1552.615694	0.60527012	0.1391312	4.350355057	1.36E-05	0.000653162	1251.996195	1210.867927	2046.020784	1701.57787
maker-LG22-exonerate_est2genome-gene-61.31	96.18256574	-1.550642698	0.356371153	-4.351201507	1.35E-05	0.000653162	118.9101566	167.9816778	46.07211593	51.76631267
maker-LG03-exonerate_protein2genome-gene-3.37	455.0774348	0.771833754	0.17766242	4.344383887	1.40E-05	0.000664541	311.5249558	360.960629	548.6770169	599.1471374
maker-LG16-exonerate_protein2genome-gene-19.19	124.8826829	1.773209911	0.408164686	4.344349156	1.40E-05	0.000664541	58.96371403	53.99411071	263.867573	122.7053337
maker-LG01-exonerate_protein2genome-gene-24.40	4034.275226	0.48272269	0.111424355	4.33229063	1.48E-05	0.000698504	3485.738228	3245.645988	4477.371993	4928.344693
maker-LG13-exonerate_protein2genome-gene-56.0	885.304636	0.610524944	0.140971068	4.330852793	1.49E-05	0.000699583	696.7545541	704.923112	1008.351083	1131.189795
maker-LG20-exonerate_protein2genome-gene-13.15	3260.632709	0.526872096	0.121752351	4.327407991	1.51E-05	0.000706067	2819.448259	2523.72473	4069.005511	3630.352335
maker-LG21-exonerate_est2genome-gene-65.3	237.5044782	0.975022713	0.225353343	4.326639661	1.51E-05	0.000706067	145.4438279	174.9809143	303.6571277	325.9360428
maker-LG13-exonerate_est2genome-gene-0.13	381.740884	0.82000587	0.189847791	4.319280553	1.57E-05	0.000726447	263.371256	288.9684814	450.2502238	524.3735747
maker-LG24-exonerate_protein2genome-gene-9.6	156.2226017	1.115577441	0.258564603	4.314501784	1.60E-05	0.000738718	94.34194244	102.9887667	215.70127	211.8584278
maker-LG15-exonerate_protein2genome-gene-46.21	13.14558071	-7.156316636	1.661051881	-4.308304104	1.65E-05	0.000756032	23.58548561	28.99683723	0	0
maker-LG09-exonerate_protein2genome-gene-116.10	19.36783847	-4.196518301	0.974878554	-4.304657521	1.67E-05	0.00076488	30.46458558	42.99531038	2.094187088	1.91727084
maker-LG11-exonerate_protein2genome-gene-31.22	156.1249577	-1.181118696	0.274679218	-4.299992926	1.71E-05	0.000777403	217.1830133	215.9764428	108.8977286	82.44264611
maker-LG23-exonerate_protein2genome-gene-33.28	403.4599141	0.843877453	0.196693481	4.290317344	1.78E-05	0.000808174	252.5612418	324.9645552	510.9816494	525.3322101
maker-LG11-exonerate_protein2genome-gene-18.3	1237.16472	0.573900835	0.133871853	4.286941733	1.81E-05	0.00081664	925.7303102	1062.884068	1495.24958	1464.794922
maker-LG06-exonerate_protein2genome-gene-28.21	128.3710659	3.696545193	0.86608901	4.268089252	1.97E-05	0.000884579	12.77547137	23.99738254	354.9647113	121.7466983
maker-LG01-exonerate_protein2genome-gene-1.13	447.7939012	1.091936087	0.255955946	4.266109481	1.99E-05	0.000888251	216.2002848	355.9611743	540.3002686	678.7138773
maker-LG08-exonerate_est2genome-gene-55.6	1119.943646	0.62970067	0.147801899	4.260436945	2.04E-05	0.000906821	847.1120249	911.9005364	1238.711662	1482.050359
maker-LG05-exonerate_est2genome-gene-1.57	632.9779373	2.200605722	0.517552049	4.251950551	2.12E-05	0.000937484	144.4610994	307.9664092	1069.082508	1010.401733
maker-LG08-exonerate_protein2genome-gene-6.23	19.53156649	5.261170449	1.238108235	4.249362292	2.14E-05	0.00094397	0.982728567	0.999890939	50.2604901	25.88315634
maker-LG16-exonerate_est2genome-gene-46.15	24.35137164	-3.296555105	0.776220963	-4.246928724	2.17E-05	0.000949859	32.43004272	55.99389258	4.188374175	4.793177099
maker-LG15-exonerate_est2genome-gene-19.4	310.8807702	-1.126218986	0.26526815	-4.245586918	2.18E-05	0.000951159	335.1104414	517.9435064	173.8175283	216.6516049
maker-LG07-exonerate_protein2genome-gene-33.15	903.9533682	2.761641026	0.65267449	4.231268523	2.32E-05	0.001009135	129.7201709	334.9634646	1748.646218	1402.483619
maker-LG03-exonerate_protein2genome-gene-20.15	744.9148867	2.968109943	0.701790853	4.229336887	2.34E-05	0.001009325	133.6510851	203.9777516	1906.757343	735.273367
maker-LG15-exonerate_protein2genome-gene-45.36	790.977629	2.050231686	0.484783257	4.229171815	2.35E-05	0.001009325	203.4248134	411.9550669	1287.925059	1260.605577
maker-LG11-exonerate_protein2genome-gene-12.8	743.4436211	0.757131345	0.179082972	4.227824334	2.36E-05	0.001010792	583.7407689	521.9430702	813.5916835	1054.498962
maker-LG12-exonerate_protein2genome-gene-56.13	1800.459793	0.482738319	0.114551771	4.214149763	2.51E-05	0.001069178	1476.058308	1527.833355	2157.0127	2040.934809
maker-LG08-exonerate_est2genome-gene-97.4	25.81610636	4.034060944	0.958970427	4.206658341	2.59E-05	0.001095359	4.913642836	0.999890939	74.34364161	23.00725008
maker-LG23-exonerate_protein2genome-gene-52.10	54.3388427	2.039502783	0.48477631	4.207100763	2.59E-05	0.001095359	26.53367131	15.99825502	72.24945452	102.5739899
maker-LG17-exonerate_est2genome-gene-25.4	596.2986376	0.649968101	0.15474012	4.200385151	2.66E-05	0.001121151	487.4333693	440.9519041	722.4945452	734.3147316
maker-LG08-exonerate_protein2genome-gene-49.33	174.7818237	1.224460406	0.29290465	4.180406176	2.91E-05	0.001218934	81.56647107	127.9860402	257.5850118	231.9897716
maker-LG19-exonerate_protein2genome-gene-11.18	2064.909968	0.457955746	0.109869566	4.168176538	3.07E-05	0.001275353	1711.913164	1767.80718	2430.304115	2349.615414
maker-LG19-exonerate_protein2genome-gene-17.23	1085.156667	0.573446497	0.137579894	4.168098116	3.07E-05	0.001275353	933.5921388	810.9115515	1295.254714	1300.868265
maker-LG05-exonerate_protein2genome-gene-0.23	206.5662311	1.05637393	0.25368958	4.164041468	3.13E-05	0.001292569	155.2711136	112.9876761	273.2914149	284.7147197
maker-LG24-exonerate_est2genome-gene-58.3	577.207262	0.73644703	0.177013372	4.16040337	3.18E-05	0.001307623	385.2295983	480.9475417	691.0817389	751.5701692
maker-LG17-exonerate_protein2genome-gene-63.22	994.3034567	-1.683162964	0.405732197	-4.148457968	3.35E-05	0.001371782	1936.958006	1095.880469	443.9676626	500.4076892
maker-LG06-exonerate_protein2genome-gene-18.20	214.8313265	-0.918386681	0.222605429	-4.125625705	3.70E-05	0.001505579	284.9912845	276.9697901	149.7343768	147.6298547
maker-LG14-exonerate_est2genome-gene-17.13	200.1977497	-1.031756629	0.250115869	-4.125114632	3.71E-05	0.001505579	284.0085559	253.9722985	115.1802898	147.6298547
maker-LG08-exonerate_protein2genome-gene-60.12	760.6892799	0.743199231	0.180688517	4.113151435	3.90E-05	0.001579023	522.8115977	614.9329275	1069.082508	835.9300861
maker-LG19-exonerate_protein2genome-gene-22.4	40.17752244	2.318960719	0.563946015	4.112026076	3.92E-05	0.00157999	8.844557104	17.9980369	75.39073515	58.47676061
maker-LG07-exonerate_est2genome-gene-4.12	35.11834353	2.366497461	0.575761443	4.110204825	3.95E-05	0.001585756	8.844557104	13.99847315	53.40177073	64.22857313
maker-LG13-exonerate_est2genome-gene-80.0	106.4217037	1.501470413	0.366424284	4.09762802	4.17E-05	0.001667332	56.01552833	54.99400165	195.8064927	118.8707921
maker-LG16-exonerate_est2genome-gene-64.12	119.7998287	1.474078633	0.362350688	4.068099446	4.74E-05	0.001877483	58.96371403	67.99258385	129.8395994	222.4034174
maker-LG19-exonerate_protein2genome-gene-17.22	75.99891254	1.706386654	0.41936487	4.06897853	4.72E-05	0.001877483	35.37822842	35.9960738	86.90876413	145.7125838
maker-LG01-exonerate_est2genome-gene-22.26	24.59441132	3.327681189	0.819259807	4.061814286	4.87E-05	0.001920728	3.930914269	4.999454695	26.17733859	63.26993771
maker-LG13-exonerate_protein2genome-gene-67.6	2551.415127	0.495963281	0.122435679	4.050806789	5.10E-05	0.002005014	1961.52622	2272.752104	3030.288716	2941.093468
maker-LG08-exonerate_protein2genome-gene-89.20	10.79185044	6.886709513	1.703860169	4.041827866	5.30E-05	0.002074766	0	0	23.03605796	20.13134382
maker-LG20-exonerate_protein2genome-gene-11.17	1775.398518	0.498974108	0.123770632	4.031441869	5.54E-05	0.002159711	1463.282836	1479.83859	1950.735272	2207.737372
maker-LG08-exonerate_protein2genome-gene-88.26	490.5240383	0.674150298	0.167366916	4.02797826	5.63E-05	0.002182785	400.9532554	354.9612833	592.6549458	613.5266687
maker-LG23-exonerate_protein2genome-gene-31.25	339.2101231	0.75553684	0.187662842	4.026033237	5.67E-05	0.002191926	244.6994132	259.9716441	441.8734755	410.2959597
maker-LG03-exonerate_est2genome-gene-45.2	159.2508	1.052317235	0.261532491	4.023657745	5.73E-05	0.002205163	104.1692281	102.9887667	231.4076732	198.4375319
maker-LG03-exonerate_est2genome-gene-3.22	23.02476593	6.523726175	1.622099096	4.021780291	5.78E-05	0.002213819	0	0.999890939	23.03605796	68.06311481
maker-LG01-exonerate_protein2genome-gene-19.9	626.8510735	0.596087216	0.148698063	4.008708685	6.11E-05	0.002330549	495.2951978	502.9451423	774.8492224	734.3147316
maker-LG02-exonerate_protein2genome-gene-2.28	707.0148366	0.710721073	0.177613474	4.001504254	6.29E-05	0.002390436	481.5369979	590.935545	957.043499	798.5433047
maker-LG15-exonerate_est2genome-gene-27.5	204.8524108	1.261370926	0.315278727	4.000812038	6.31E-05	0.002390436	109.082871	131.9856039	366.4827403	211.8584278
maker-LG16-exonerate_est2genome-gene-64.21	1126.698074	0.529306668	0.133055345	3.978093987	6.95E-05	0.002620206	867.7493248	976.8934474	1339.232642	1322.916879
maker-LG10-exonerate_protein2genome-gene-0.28	1611.28509	-0.455045495	0.114523468	-3.973382081	7.09E-05	0.002662002	1833.771506	1892.793548	1371.692542	1346.882765
maker-LG04-exonerate_protein2genome-gene-10.24	2845.196631	-0.421589165	0.106135115	-3.972193019	7.12E-05	0.002664754	3329.484385	3186.652423	2377.949438	2486.700279
maker-LG19-exonerate_protein2genome-gene-21.11	1244.302434	0.498190825	0.125567075	3.967527514	7.26E-05	0.002706747	1073.139595	989.8920296	1474.30771	1439.870401
maker-LG23-exonerate_est2genome-gene-3.7	774.3019462	-0.788830405	0.200008729	-3.943979897	8.01E-05	0.002975251	798.9583251	1162.873162	560.1950459	575.1812519
maker-LG01-exonerate_est2genome-gene-40.16	259.7350643	-0.853622333	0.217566627	-3.923498488	8.73E-05	0.00322165	358.695927	309.9661911	195.8064927	174.4716464
maker-LG24-exonerate_protein2genome-gene-14.0	377.9874409	0.700805207	0.17864072	3.922986906	8.75E-05	0.00322165	293.8358416	281.9692448	482.7101237	453.4345536
maker-LG13-exonerate_protein2genome-gene-49.4	421.5655362	0.875822341	0.223762781	3.914066213	9.08E-05	0.003330136	309.5594986	284.9689176	645.009623	446.7241057
maker-LG08-exonerate_protein2genome-gene-37.3	860.4163578	0.586447682	0.149955349	3.910815365	9.20E-05	0.00336225	633.8599258	741.9190767	1066.988321	998.8981075
maker-LG19-exonerate_protein2genome-gene-3.66	17.39768685	3.702295559	0.947130095	3.908962009	9.27E-05	0.003375114	1.965457134	2.999672817	38.74246112	25.88315634
maker-LG07-exonerate_protein2genome-gene-55.21	468.5295981	0.643377019	0.164657919	3.907355468	9.33E-05	0.003384609	361.6441127	369.9596474	553.9124846	588.6021478
maker-LG02-exonerate_protein2genome-gene-15.16	164.3543996	1.096779	0.280920083	3.904238492	9.45E-05	0.003389633	88.44557104	120.9868036	241.8786086	206.1066153
maker-LG03-exonerate_protein2genome-gene-19.24	2963.397647	-0.600381596	0.15377707	-3.904233554	9.45E-05	0.003389633	3742.230384	3399.629193	2678.465285	2033.265726
maker-LG18-exonerate_est2genome-gene-42.7	271.0584763	0.799419285	0.204663335	3.906020994	9.38E-05	0.003389633	187.7011563	207.9773153	343.4466824	345.1087511
maker-LG06-exonerate_est2genome-gene-31.46	429.3606498	0.654881213	0.167884775	3.900777857	9.59E-05	0.003425414	335.1104414	331.9637918	529.8293331	520.539033
maker-LG11-exonerate_protein2genome-gene-18.9	1266.740092	-0.594382564	0.152508138	-3.897382617	9.72E-05	0.00346072	1683.414035	1364.851132	962.2789667	1056.416233
maker-LG12-exonerate_protein2genome-gene-63.0	2405.029619	0.418845402	0.107721759	3.888215395	0.000100984	0.003580582	2113.849148	2002.781551	2756.997301	2746.490478
maker-LG04-exonerate_protein2genome-gene-30.25	375.0974491	0.816684986	0.210475148	3.880196753	0.000104372	0.003686902	249.6130561	293.9679361	420.9316046	535.8771997
maker-LG12-est_gff_StringTie-gene-34.2	128.9755747	4.3006848	1.110444778	3.87293892	0.000107531	0.003784364	3.930914269	20.99770972	330.8815598	160.0921151
maker-LG03-exonerate_protein2genome-gene-27.5	360.9925888	0.834045168	0.215674989	3.867139029	0.00011012	0.003818691	239.7857704	278.969572	523.5467719	401.6682409
maker-LG06-exonerate_protein2genome-gene-27.13	67.96364203	1.51725722	0.392220367	3.868379483	0.000109561	0.003818691	32.43004272	37.99585568	92.14423185	109.2844379
maker-LG06-exonerate_protein2genome-gene-4.6	2076.065791	0.52586833	0.135962691	3.867739927	0.000109849	0.003818691	1534.039293	1869.796056	2415.644805	2484.783008
maker-LG14-exonerate_protein2genome-gene-3.35	69.89951935	-2.027987872	0.524407664	-3.867197241	0.000110093	0.003818691	96.30739958	127.9860402	41.88374175	13.42089588
maker-LG19-exonerate_est2genome-gene-6.3	182.4457302	-0.946730716	0.244966904	-3.86472908	0.000111213	0.003842516	256.492156	223.9755703	125.6512253	123.6639692
maker-LG22-exonerate_protein2genome-gene-29.11	47.8651367	2.501174719	0.647603926	3.862198203	0.000112371	0.003868434	17.68911421	10.99880033	122.5099446	40.26268763
maker-LG06-exonerate_protein2genome-gene-9.14	22.06060743	-2.979676047	0.77217122	-3.858828157	0.000113932	0.003907951	34.39549985	43.99520132	3.141280631	6.710447939
maker-LG04-exonerate_protein2genome-gene-5.27	943.2856469	0.516995925	0.134068515	3.856206837	0.00011516	0.003935813	795.0274108	756.9174408	1146.56743	1074.630306
maker-LG11-exonerate_est2genome-gene-27.7	226.7402209	0.985626276	0.256091355	3.848729208	0.000118732	0.0040433	161.167485	142.9844043	349.7292436	253.0797508
maker-LG08-exonerate_est2genome-gene-90.0	17.44433821	3.424551029	0.891358818	3.841944411	0.000122063	0.004141846	2.948185701	2.999672817	29.31861923	34.51087511
maker-LG08-exonerate_protein2genome-gene-90.19	50.51560374	2.030445866	0.528637486	3.84090406	0.000122582	0.004144586	11.79274281	27.99694629	71.20236098	91.07036489
maker-LG01-exonerate_protein2genome-gene-42.7	110.7039486	1.298669998	0.338376065	3.837948758	0.000124066	0.004179844	62.8946283	64.99291104	187.4297443	127.4985108
maker-LG16-exonerate_est2genome-gene-57.4	107.9897291	1.723745389	0.450305821	3.827943828	0.000129218	0.004337975	37.34368555	62.99312916	226.1722055	105.4498962
maker-LG17-exonerate_protein2genome-gene-63.25	684.0055419	0.56534478	0.148171104	3.81548604	0.000135915	0.004546674	555.2416404	547.9402346	854.4283317	778.4119609
maker-LG18-exonerate_est2genome-gene-52.11	159.9240327	1.041392287	0.27332941	3.810026473	0.000138952	0.004631893	110.0655995	98.98920296	240.8315151	189.8098131
maker-LG20-exonerate_protein2genome-gene-27.30	654.3088051	0.761909925	0.200508077	3.799896423	0.000144757	0.004808458	402.9187125	567.9380534	878.5114832	767.8669713
maker-LG24-exonerate_protein2genome-gene-48.0	53.90421177	1.634015369	0.430472796	3.795862091	0.000147131	0.004870251	25.55094275	26.99705535	80.62620287	82.44264611
maker-LG06-exonerate_protein2genome-gene-31.0	20.1153685	-2.982055736	0.786048644	-3.793729256	0.000148401	0.004895181	34.39549985	36.99596474	5.235467719	3.834541679
maker-LG13-exonerate_protein2genome-gene-79.42	242.0447179	0.807697279	0.213046169	3.791184244	0.000149931	0.00492845	170.0120421	181.9801509	315.1751567	301.0115218
maker-LG09-est_gff_StringTie-gene-120.10	20.34516283	3.209337565	0.847390562	3.787318044	0.000152282	0.004988425	1.965457134	5.999345634	29.31861923	44.09722931
maker-LG08-exonerate_est2genome-gene-96.18	26.47154593	2.616509464	0.691328289	3.784756829	0.000153859	0.005022699	7.861828537	6.999236573	33.5069934	57.51812519
maker-LG21-exonerate_est2genome-gene-41.0	313.5393781	0.93055761	0.246418587	3.776328817	0.000159157	0.005177794	204.407542	226.9752432	491.086872	331.6878553
maker-LG06-exonerate_protein2genome-gene-0.42	32.04921798	2.731030748	0.723390483	3.775320262	0.000159802	0.005180985	12.77547137	3.999563756	36.64827403	74.77356275
maker-LG01-exonerate_est2genome-gene-17.1	29.3633429	3.019770611	0.800578544	3.77198544	0.000161954	0.005224666	7.861828537	4.999454695	80.62620287	23.9658855
maker-LG21-exonerate_est2genome-gene-58.0	831.7199734	1.844334251	0.489015593	3.771524425	0.000162253	0.005224666	241.7512275	482.9473235	1401.011162	1201.170181
maker-LG19-exonerate_protein2genome-gene-12.28	3498.735728	-0.427823941	0.113842475	-3.758034428	0.000171253	0.00549578	4017.394382	4009.562665	3171.646344	2796.33952
maker-LG12-exonerate_protein2genome-gene-103.3	776.7060052	-0.517517245	0.137804405	-3.75544777	0.000173032	0.005534096	903.1275532	925.8990095	646.0567165	631.7407417
maker-LG12-est_gff_StringTie-gene-53.1	532.410932	0.669902807	0.17879509	3.746762886	0.000179131	0.005699471	454.020598	367.9598656	625.1148456	682.5484189
maker-LG13-exonerate_protein2genome-gene-14.10	51.81060396	1.744783089	0.465725394	3.746377398	0.000179407	0.005699471	18.67184278	28.99683723	73.29654806	86.27718779
maker-LG17-exonerate_est2genome-gene-44.9	490.0354517	0.605723517	0.162762683	3.721513462	0.000198032	0.006249239	384.2468697	392.957139	612.5497231	570.3880748
maker-LG21-exonerate_est2genome-gene-40.12	59.66751409	2.078723448	0.558448079	3.722321781	0.000197399	0.006249239	20.63729991	24.99727348	140.3105349	52.72494809
maker-LG24-exonerate_est2genome-gene-21.10	196.7855909	-0.910256335	0.24466451	-3.720426541	0.000198887	0.006255347	250.5957846	262.971317	151.8285638	121.7466983
maker-LG01-exonerate_est2genome-gene-20.20	770.4575359	-0.54352123	0.146398268	-3.712620628	0.000205124	0.006366922	861.8529534	965.8946471	637.6799681	616.402575
maker-LG06-exonerate_protein2genome-gene-31.1	20.85538238	-3.056780766	0.82303454	-3.71403704	0.000203979	0.006366922	26.53367131	47.99476507	3.141280631	5.751812519
maker-LG14-exonerate_protein2genome-gene-8.4	945.5297164	0.637826969	0.171731485	3.714094532	0.000203933	0.006366922	635.8253829	843.9079525	1188.451172	1113.934358
maker-LG22-exonerate_est2genome-gene-38.8	848.7732894	-0.522790509	0.140809661	-3.712746032	0.000205023	0.006366922	1014.175881	987.8922477	659.6689326	733.3560962
maker-LG23-exonerate_est2genome-gene-3.9	167.7910105	2.959922747	0.798164567	3.708411613	0.000208563	0.006452516	32.43004272	43.99520132	447.1089432	147.6298547
maker-LG19-exonerate_protein2genome-gene-19.1	494.9755039	-0.68743453	0.185475635	-3.706333353	0.000210281	0.006484478	575.8789403	645.9295466	338.2112146	419.8823139
maker-LG18-exonerate_est2genome-gene-55.2	70.56057564	1.668119643	0.450872537	3.699758816	0.000215804	0.006613986	27.51639988	39.99563756	136.1221607	78.60810443
maker-LG19-exonerate_protein2genome-gene-22.26	205.2572751	-0.909785038	0.245909664	-3.69967176	0.000215878	0.006613986	243.7166846	291.9681542	154.9698445	130.3744171
maker-LG02-exonerate_est2genome-gene-20.6	255.7685768	0.996079094	0.269444589	3.696786414	0.000218346	0.006668002	133.6510851	207.9773153	372.7653016	308.6806052
maker-LG11-exonerate_protein2genome-gene-12.19	55.58286158	-1.638389696	0.445742754	-3.67563955	0.000237254	0.007222143	98.27285671	69.99236573	27.22443214	26.84179176
maker-LG03-exonerate_est2genome-gene-20.13	493.2851703	-0.600416279	0.163514926	-3.671935609	0.00024072	0.007304165	569.9825689	618.9324912	397.8955466	386.3300742
maker-LG08-exonerate_est2genome-gene-88.7	68.16700022	-1.416437406	0.386071789	-3.668844618	0.000243649	0.007369412	97.29012815	100.9889848	40.83664821	33.55223969
maker-LG01-exonerate_protein2genome-gene-29.27	314.8234109	-0.714699293	0.195051283	-3.664160944	0.000248151	0.007459377	369.5059412	412.9549578	242.9257022	233.9070424
maker-LG14-exonerate_est2genome-gene-13.38	984.670188	0.643420823	0.175600813	3.664110732	0.000248199	0.007459377	662.3590542	874.9045716	1282.689591	1118.727535
maker-LG02-exonerate_est2genome-gene-31.59	1172.608319	0.470602855	0.129013416	3.647704789	0.000264593	0.007926917	1024.003167	941.8972645	1396.822787	1327.710057
maker-LG13-exonerate_protein2genome-gene-69.10	91.55561339	1.316502309	0.361004035	3.646780043	0.000265547	0.007930391	63.87735686	40.9955285	131.9337865	129.4157817
maker-LG20-exonerate_protein2genome-gene-14.16	114.1169942	-1.161782192	0.319309554	-3.638419765	0.000274316	0.00816651	154.288385	160.9824412	82.72038996	58.47676061
maker-LG08-exonerate_protein2genome-gene-26.6	68.9805317	1.387599844	0.381463237	3.637571617	0.000275221	0.008167756	38.32641412	37.99585568	93.19132539	106.4085316
maker-LG16-exonerate_est2genome-gene-33.0	125.1001993	-1.091715673	0.300342114	-3.634907071	0.000278081	0.008226848	189.6666135	150.9835318	75.39073515	84.35991695
maker-LG09-est_gff_StringTie-gene-103.1	42.30339492	-1.920422093	0.52900223	-3.630272206	0.000283122	0.008298206	72.72191397	60.99334728	23.03605796	12.46226046
maker-LG14-exonerate_est2genome-gene-7.14	1134.12305	0.61919958	0.170540882	3.630798502	0.000282546	0.008298206	783.234668	1005.890285	1258.60644	1488.760807
maker-LG21-exonerate_est2genome-gene-37.0	3610.857211	-0.465889764	0.128292452	-3.631466669	0.000281815	0.008298206	4177.579139	4199.541944	3325.569095	2740.738665
maker-LG08-exonerate_protein2genome-gene-97.29	13.65023242	-4.094777857	1.12884927	-3.627391154	0.000286299	0.008365421	25.55094275	25.99716441	2.094187088	0.95863542
maker-LG05-exonerate_protein2genome-gene-14.18	4895.837225	0.487690587	0.134805068	3.61774667	0.000297179	0.008656597	3725.523998	4426.517187	6145.392008	5285.915705
maker-LG19-exonerate_protein2genome-gene-3.50	33.70877414	2.012530855	0.556815855	3.614356233	0.000301095	0.008743757	11.79274281	14.99836409	53.40177073	54.64221893
maker-LG18-exonerate_est2genome-gene-58.13	166.7566187	0.934100353	0.258596903	3.612186928	0.000303626	0.008763485	103.1864995	125.9862583	224.0780184	213.7756986
maker-LG21-exonerate_protein2genome-gene-46.14	3681.017281	0.538890882	0.149168404	3.612634235	0.000303102	0.008763485	2608.161617	3394.629738	4568.469131	4152.808639
maker-LG04-exonerate_est2genome-gene-14.3	2319.36819	0.40979602	0.114006722	3.594489975	0.000325028	0.009343043	1896.666135	2087.772281	2626.110608	2666.923738
maker-LG18-exonerate_protein2genome-gene-37.1	79.19349281	-1.290041659	0.358946282	-3.593968577	0.000325679	0.009343043	120.8756138	103.9886577	43.97792884	47.93177099
maker-LG09-exonerate_protein2genome-gene-120.1	1096.98923	-0.496544076	0.138332136	-3.589506314	0.000331305	0.009475718	1201.877038	1365.851023	939.2429087	880.9859508
maker-LG23-exonerate_est2genome-gene-20.6	173.1104278	-1.377868917	0.384554378	-3.583027515	0.000339635	0.009684707	244.6994132	254.9721894	137.1692542	55.60085435
maker-LG08-exonerate_protein2genome-gene-96.8	13.33631035	-4.698152403	1.324384573	-3.547423081	0.000389019	0.011059598	32.43004272	18.99792784	0	1.91727084
maker-LG05-exonerate_protein2genome-gene-7.11	146.5506763	-1.247237959	0.352781746	-3.535437908	0.0004071	0.011538967	146.4265565	265.9709898	94.23841894	79.56673985
maker-LG02-exonerate_protein2genome-gene-3.11	223.0381394	-0.82327049	0.232987641	-3.533537175	0.000410038	0.011587563	270.250356	299.9672817	145.5460026	176.3889173
maker-LG20-exonerate_est2genome-gene-25.41	1709.206758	-0.396579534	0.112565448	-3.523101805	0.000426527	0.012017666	1965.457134	1919.790603	1485.825739	1465.753557
maker-LG20-exonerate_protein2genome-gene-0.7	199.7092994	0.816363263	0.231824288	3.521474267	0.000429154	0.012055798	152.3229279	136.9850586	255.4908247	254.0383863
maker-LG05-exonerate_protein2genome-gene-0.20	252.6033877	0.876977062	0.249909007	3.509185496	0.000449481	0.01251541	166.0811278	189.9792784	381.1420499	273.2110947
maker-LG13-exonerate_protein2genome-gene-0.26	13.66590802	-5.737852451	1.634986474	-3.509418911	0.000449087	0.01251541	21.62002848	31.99651005	1.047093544	0
maker-LG18-exonerate_protein2genome-gene-33.4	48.29130748	1.611706186	0.459272278	3.509260765	0.000449354	0.01251541	21.62002848	25.99716441	77.48492224	68.06311481
maker-LG21-exonerate_est2genome-gene-4.0	136.518935	-1.025680956	0.292442721	-3.507288372	0.000452698	0.012568019	165.0983993	200.9780787	99.47388666	80.52537527
maker-LG08-exonerate_protein2genome-gene-53.1	6714.606953	0.359722059	0.10265588	3.504154435	0.00045806	0.01267968	5746.996661	6016.34378	7857.389952	7237.69742
maker-LG21-exonerate_protein2genome-gene-67.13	1156.319366	0.464719964	0.132933394	3.495885789	0.000472491	0.013041024	927.6957674	1015.889194	1286.877965	1394.814536
maker-LG01-exonerate_est2genome-gene-34.1	255.0833177	0.958886824	0.274444853	3.493914405	0.000475994	0.01309951	138.564728	207.9773153	384.2833306	289.5078968
maker-LG04-exonerate_protein2genome-gene-1.29	1887.299881	0.384715391	0.110187538	3.491460092	0.000480388	0.013182131	1620.519407	1653.819613	2125.599894	2149.260611
maker-LG01-exonerate_est2genome-gene-40.1	275.3148222	-0.717971418	0.205762908	-3.489314108	0.000484262	0.013250017	336.09317	348.9619377	194.7593991	221.444782
maker-LG09-est_gff_StringTie-gene-48.11	2094.410773	0.418460754	0.12061417	3.469416183	0.000521591	0.014230259	1885.85612	1699.814596	2311.982545	2479.989831
maker-LG14-exonerate_est2genome-gene-20.4	89.31156913	-1.589346746	0.458754402	-3.464482825	0.000531252	0.014452193	173.9429564	93.98974827	58.63723845	30.67633344
maker-LG16-exonerate_est2genome-gene-21.4	481.2015035	0.596337963	0.172176211	3.463532856	0.000533131	0.014461764	391.1259697	374.9591021	620.9264714	537.7944705
maker-LG05-exonerate_protein2genome-gene-16.22	564.9728055	-0.546914322	0.157981146	-3.461896149	0.000536384	0.014508423	692.8236398	648.9292194	439.7792884	478.3590745
maker-LG02-exonerate_est2genome-gene-29.18	115.9647081	-1.042165481	0.301618545	-3.455243376	0.000549796	0.014826178	163.1329421	148.9837499	82.72038996	69.02175023
maker-LG06-exonerate_est2genome-gene-6.26	55.37200737	1.617089285	0.468107612	3.454524653	0.000551264	0.014826178	34.39549985	19.99781878	94.23841894	72.85629191
maker-LG08-exonerate_protein2genome-gene-19.11	320.7361854	-1.098237142	0.318261766	-3.450735403	0.000559061	0.014968655	450.0896837	423.9537581	278.5268826	130.3744171
maker-LG20-exonerate_protein2genome-gene-10.24	1477.176226	-0.60263275	0.174655108	-3.450415838	0.000559724	0.014968655	1685.379493	1877.795183	984.2679311	1361.262296
maker-LG05-exonerate_protein2genome-gene-13.10	1092.910882	0.438042552	0.127099283	3.44645967	0.000567983	0.015146756	923.7648531	932.8982461	1219.863978	1295.116452
maker-LG01-exonerate_protein2genome-gene-23.5	164.0840397	-0.861045414	0.250210151	-3.441288902	0.00057895	0.015352717	207.3557277	215.9764428	114.1331963	118.8707921
maker-LG08-exonerate_protein2genome-gene-38.2	2011.258258	0.38501676	0.111873102	3.441548962	0.000578394	0.015352717	1693.241321	1795.804126	2253.345306	2302.642278
maker-LG08-exonerate_protein2genome-gene-48.14	27.70059808	3.19750801	0.929955162	3.438346427	0.000585278	0.015443208	4.913642836	5.999345634	13.61221607	86.27718779
maker-LG20-exonerate_protein2genome-gene-6.28	133.9335594	-0.962208066	0.279859212	-3.438186148	0.000585625	0.015443208	174.9256849	178.9804781	98.42679311	83.40128153
maker-LG08-exonerate_est2genome-gene-71.11	178.3656272	0.847219647	0.246970689	3.430446146	0.00060259	0.015846432	121.8583423	132.9854949	242.9257022	215.6929695
maker-LG19-exonerate_protein2genome-gene-3.13	33.25410082	2.056509238	0.599992645	3.427557415	0.000609038	0.015971629	14.74092851	10.99880033	67.0139868	40.26268763
maker-LG18-exonerate_est2genome-gene-57.12	2239.112817	0.547011557	0.160415841	3.409959719	0.000649725	0.01694475	1569.417522	2069.774244	2833.435129	2483.824373
maker-LG19-exonerate_est2genome-gene-19.26	12.99512342	4.649935738	1.363547246	3.410175739	0.00064921	0.01694475	0	1.999781878	35.60118049	14.3795313
maker-LG09-est_gff_StringTie-gene-108.7	12.8663453	5.672961624	1.664102878	3.409020981	0.000651965	0.016956454	0.982728567	0	18.84768379	31.63496886
maker-LG19-exonerate_protein2genome-gene-0.29	12.65677433	-5.635733305	1.656121511	-3.402970897	0.000666574	0.017288916	18.67184278	30.99661911	0	0.95863542
maker-LG17-exonerate_protein2genome-gene-66.0	1103.799513	0.470894138	0.138429686	3.401684653	0.000669719	0.017323024	864.8011391	985.8924659	1238.711662	1325.792786
maker-LG13-exonerate_protein2genome-gene-76.30	14.23186939	3.734022033	1.098256888	3.399953212	0.000673974	0.017385587	0.982728567	2.999672817	36.64827403	16.29680214
maker-LG21-exonerate_protein2genome-gene-70.32	598.8710637	-0.842422625	0.24852398	-3.389703585	0.000699682	0.017999708	566.0516547	971.8939927	414.6490433	442.889564
maker-LG14-exonerate_est2genome-gene-18.19	482.3190362	0.562006004	0.165988393	3.385815077	0.000709672	0.018207219	398.9877983	379.9585568	601.0316941	549.2980956
maker-LG09-exonerate_protein2genome-gene-93.13	1062.907167	0.544260673	0.161083831	3.378741798	0.000728184	0.018631661	754.7355396	974.8936655	1257.559346	1264.440119
maker-LG16-exonerate_protein2genome-gene-17.14	1166.106733	0.457412543	0.135457232	3.376804156	0.000733332	0.018712825	968.9703672	996.8912662	1259.653533	1438.911765
maker-LG10-exonerate_protein2genome-gene-37.3	4413.022886	-0.329570908	0.09762036	-3.376046842	0.000735354	0.018713968	4988.330207	4841.471927	3901.470544	3920.818867
maker-LG22-exonerate_protein2genome-gene-36.6	100.9671857	1.316046242	0.39060739	3.369230271	0.000753784	0.01913157	76.65282824	38.99574662	154.9698445	133.2503234
maker-LG12-exonerate_protein2genome-gene-27.10	63.156564	-1.352921647	0.401846751	-3.366760195	0.000760568	0.01925213	81.56647107	99.9890939	35.60118049	35.46951053
maker-LG08-exonerate_est2genome-gene-36.14	1069.659365	0.477710139	0.141947921	3.365390176	0.000764355	0.019296394	835.3192821	952.8960649	1303.631462	1186.79065
maker-LG14-exonerate_est2genome-gene-5.26	64.92580551	1.36984354	0.407189487	3.364142703	0.000767818	0.019332276	29.48185701	42.99531038	94.23841894	92.98763573
maker-LG19-exonerate_protein2genome-gene-25.52	39.48558729	1.887341876	0.561417275	3.361745285	0.000774515	0.019449169	22.60275704	10.99880033	53.40177073	70.93902107
maker-LG09-est_gff_StringTie-gene-26.1	240.4952785	0.785098571	0.234314897	3.350613137	0.000806329	0.020194479	152.3229279	200.9780787	305.7513148	302.9287927
maker-LG04-exonerate_est2genome-gene-4.22	68.89579274	-1.339276311	0.399876887	-3.349221615	0.000810389	0.02019565	82.54919964	114.987458	38.74246112	39.30405221
maker-LG24-exonerate_est2genome-gene-7.19	12663.13855	0.423678731	0.126503915	3.349135327	0.000810642	0.02019565	10484.73108	11148.78397	15968.17654	13050.86261
maker-LG18-exonerate_protein2genome-gene-48.22	2800.761962	-0.485321771	0.144944801	-3.348321347	0.000813027	0.020201902	2961.943901	3572.610325	2529.778002	2138.715622
maker-LG07-exonerate_est2genome-gene-1.4	318.3858376	0.70585718	0.21089104	3.34702309	0.000816844	0.02024362	233.889399	249.9727348	439.7792884	349.9019282
maker-LG17-exonerate_est2genome-gene-46.3	21.05684721	2.607844964	0.78061615	3.340751998	0.000835518	0.020652352	8.844557104	2.999672817	39.78955466	32.59360428
maker-LG11-exonerate_protein2genome-gene-33.32	235.7527283	0.762859955	0.228791422	3.334303127	0.000855134	0.021082174	193.5975277	155.9829865	306.7984083	286.6319905
maker-LG10-exonerate_protein2genome-gene-39.7	473.8697527	0.610754505	0.183706519	3.32462075	0.000885389	0.021771367	337.0758985	412.9549578	599.9846006	545.4635539
maker-LG11-exonerate_protein2genome-gene-9.1	133.6136973	-1.15982122	0.349001965	-3.323251263	0.000889747	0.02182186	226.0275704	142.9844043	97.37969957	68.06311481
maker-LG18-exonerate_est2genome-gene-10.8	27.79381897	-2.019961905	0.608308243	-3.320622279	0.00089817	0.021971514	45.20551409	43.99520132	10.47093544	11.50362504
maker-LG12-est_gff_StringTie-gene-89.5	123.8491618	0.982258272	0.295989009	3.318563337	0.000904818	0.022077093	80.5837425	85.99062075	147.6401897	181.1820944
maker-LG15-exonerate_est2genome-gene-47.14	12.4790867	5.623634588	1.695350998	3.31709162	0.000909598	0.022136665	0.982728567	0	34.55408694	14.3795313
maker-LG04-exonerate_protein2genome-gene-30.24	1040.857804	0.551484047	0.16630896	3.316021266	0.000913089	0.022143506	740.9773396	947.8966102	1161.22674	1313.330525
maker-LG23-exonerate_protein2genome-gene-0.34	101.9210494	1.033956403	0.311848551	3.315572254	0.000914557	0.022143506	68.7909997	64.99291104	132.9808801	140.9194067
maker-LG19-exonerate_protein2genome-gene-2.14	18.53268728	2.69195728	0.81288709	3.311600485	0.000927639	0.02240296	2.948185701	6.999236573	33.5069934	30.67633344
maker-LG17-exonerate_est2genome-gene-62.7	713.9355571	0.48985794	0.148044097	3.30886505	0.00093675	0.02256542	568.9998404	618.9324912	803.1207481	864.6891487
maker-LG16-exonerate_est2genome-gene-42.4	1069.558001	-0.429784607	0.130088038	-3.303798058	0.000953845	0.022918914	1276.564409	1178.871417	901.5475412	921.2486385
maker-LG16-exonerate_est2genome-gene-59.15	17.42862849	2.956013451	0.895543075	3.300805437	0.000964077	0.023106122	1.965457134	5.999345634	38.74246112	23.00725008
maker-LG05-exonerate_protein2genome-gene-4.18	13.69140565	-3.66241097	1.109890587	-3.299794605	0.000967556	0.023130944	13.75819994	36.99596474	2.094187088	1.91727084
maker-LG08-exonerate_protein2genome-gene-100.9	49.61370766	-1.501574703	0.455368084	-3.29749659	0.000975509	0.023145714	70.75645683	75.99171136	21.98896442	29.71769802
maker-LG09-exonerate_protein2genome-gene-107.6	1385.627504	0.412589493	0.125072685	3.298797751	0.000970998	0.023145714	1160.602438	1216.867273	1652.313612	1512.726693
maker-LG17-exonerate_protein2genome-gene-66.13	1173.37376	-0.41821658	0.126826895	-3.297538574	0.000975363	0.023145714	1391.543651	1292.858984	1018.822018	990.2703887
maker-LG08-exonerate_protein2genome-gene-49.28	67.88150305	-1.591491212	0.483097442	-3.294348251	0.000986502	0.023348035	69.77372827	133.9853858	41.88374175	25.88315634
maker-LG21-exonerate_est2genome-gene-66.12	323.8290268	-0.964344371	0.293241405	-3.288568244	0.001006984	0.023773353	396.0396126	459.9498319	286.903631	152.4230318
maker-LG18-exonerate_est2genome-gene-58.15	935.4637671	0.438972649	0.133579286	3.286232944	0.00101537	0.023911712	766.5282824	821.9103519	1093.16566	1060.250774
maker-LG13-exonerate_protein2genome-gene-15.5	345.6508495	0.605464507	0.18429179	3.285358003	0.001018529	0.023926578	264.3539846	283.9690267	423.0257917	411.2545951
maker-LG18-exonerate_est2genome-gene-48.3	2767.824641	-0.378384177	0.115292494	-3.281949793	0.00103092	0.024157712	2982.581201	3274.642825	2494.176821	2319.897716
maker-LG05-exonerate_protein2genome-gene-2.8	209.818103	0.775193489	0.236475905	3.27810772	0.001045055	0.024428485	141.5129137	167.9816778	279.5739762	250.2038446
maker-LG05-exonerate_protein2genome-gene-13.11	183.7473662	-0.816183939	0.249089785	-3.276665636	0.001050407	0.024493107	228.9757561	239.9738254	119.368664	146.6712192
maker-LG23-exonerate_est2genome-gene-9.4	2212.307345	-0.402889409	0.123150914	-3.271509684	0.001069749	0.024882841	2341.842175	2696.705863	1896.286408	1914.394933
maker-LG07-exonerate_protein2genome-gene-60.21	1233.368253	0.622091043	0.190345596	3.26821873	0.001082267	0.025008756	789.1310394	1153.874144	1571.687409	1418.780421
maker-LG16-exonerate_protein2genome-gene-33.8	597.9507916	0.563660357	0.172439863	3.26873581	0.001080291	0.025008756	431.417841	533.9417614	692.1288324	734.3147316
maker-LG20-exonerate_protein2genome-gene-26.34	187.7583463	-0.792152839	0.242396517	-3.268004209	0.001083088	0.025008756	227.010299	248.9728438	146.5930961	128.4571463
maker-LG21-exonerate_est2genome-gene-35.4	738.2609005	0.500351231	0.153336766	3.263087147	0.001102056	0.025384834	606.3435259	616.9327094	798.9323739	930.8349927
maker-LG21-exonerate_est2genome-gene-51.7	932.4755602	0.503857893	0.154531727	3.260546571	0.001111977	0.025551181	711.4954826	830.9093703	1167.509301	1019.988087
maker-LG01-exonerate_protein2genome-gene-42.18	914.9086303	-0.5667809	0.173888049	-3.25945862	0.001116251	0.025587275	1176.326095	1007.890067	829.2980867	646.120273
maker-LG08-exonerate_est2genome-gene-75.13	167.1050963	-0.886379309	0.272056021	-3.258076424	0.001121702	0.025650126	245.6821418	187.9794965	123.5570382	111.2017087
maker-LG01-exonerate_est2genome-gene-17.0	14.07637806	3.719038412	1.142197054	3.256039225	0.001129781	0.025772628	1.965457134	1.999781878	40.83664821	11.50362504
maker-LG08-exonerate_protein2genome-gene-11.14	13.49077829	3.650552292	1.12283818	3.251182902	0.001149259	0.02615393	0.982728567	2.999672817	35.60118049	14.3795313
maker-LG04-exonerate_protein2genome-gene-4.10	211.1971771	-0.756266534	0.232743441	-3.249357022	0.001156662	0.02625928	243.7166846	286.9686995	154.9698445	159.1334797
maker-LG02-exonerate_est2genome-gene-1.22	248.5275502	0.786116436	0.242157894	3.246296962	0.001169168	0.0264797	165.0983993	199.9781878	274.3385085	354.6951053
maker-LG16-exonerate_protein2genome-gene-51.38	85.55707471	1.455080214	0.448394581	3.245088759	0.00117414	0.026528843	26.53367131	64.99291104	119.368664	131.3330525
maker-LG13-exonerate_est2genome-gene-86.13	62.62418404	-1.429220027	0.440949712	-3.241231343	0.001190146	0.026762727	70.75645683	111.9877852	30.36571277	37.38678137
maker-LG23-exonerate_est2genome-gene-45.1	274.5939203	-0.669195211	0.206452417	-3.241401674	0.001189435	0.026762727	316.4385986	357.9609562	207.3245217	216.6516049
maker-LG15-exonerate_protein2genome-gene-0.12	1719.121872	0.430432307	0.133061427	3.234839091	0.001217113	0.027304287	1340.441766	1588.826702	1946.546898	2000.672121
maker-LG03-exonerate_protein2genome-gene-0.35	1020.471251	0.532118556	0.16468953	3.231040586	0.001233404	0.027539241	758.6664538	909.9007545	1321.432052	1091.885743
maker-LG14-exonerate_est2genome-gene-11.3	54.20921929	1.370135257	0.424024977	3.231260731	0.001232455	0.027539241	29.48185701	30.99661911	80.62620287	75.73219817
maker-LG06-exonerate_protein2genome-gene-28.25	13462.23569	0.428463161	0.132646052	3.230123738	0.001237367	0.027562703	10126.03516	12829.60064	15379.70997	15513.597
maker-LG16-exonerate_est2genome-gene-58.7	110.0078747	-1.031650121	0.319660692	-3.227328684	0.001249518	0.027768053	133.6510851	161.9823321	63.87270617	80.52537527
maker-LG02-exonerate_est2genome-gene-20.15	151.1929911	-0.863819579	0.267806783	-3.22553286	0.001257384	0.027836428	201.4593563	188.9793875	97.37969957	116.9535212
maker-LG02-exonerate_protein2genome-gene-0.13	192.4825406	-0.755988692	0.234394428	-3.225284394	0.001258476	0.027836428	251.5785132	231.9746979	144.498909	141.8780421
maker-LG08-exonerate_est2genome-gene-98.16	47.04435796	1.485497198	0.461843935	3.216448425	0.001297879	0.028582925	26.53367131	22.9974916	63.87270617	74.77356275
maker-LG08-exonerate_protein2genome-gene-98.3	180.6119164	0.814001613	0.25322639	3.214521261	0.001306622	0.028582925	117.9274281	143.9842952	242.9257022	217.6102403
maker-LG10-exonerate_est2genome-gene-28.3	122.9747275	-1.04796807	0.326026182	-3.214367829	0.001307321	0.028582925	150.3574708	180.98026	96.33260603	64.22857313
maker-LG12-exonerate_protein2genome-gene-3.5	149.9123153	-0.839204035	0.261008604	-3.215235133	0.001303377	0.028582925	186.7184278	197.9784059	104.7093544	110.2430733
maker-LG19-exonerate_est2genome-gene-10.19	1696.625246	0.382697133	0.119039225	3.214882609	0.001304979	0.028582925	1536.00475	1409.846224	1887.909659	1952.74035
maker-LG12-est_gff_StringTie-gene-8.4	1766.674912	0.427581129	0.133229994	3.209345845	0.001330374	0.029019925	1383.681823	1629.822231	2088.95162	1964.243975
maker-LG17-exonerate_protein2genome-gene-26.1	592.9858604	0.513969974	0.160233467	3.207631866	0.001338327	0.029126301	461.8824266	514.9438336	729.8242	665.2929814
maker-LG01-exonerate_protein2genome-gene-2.52	361.5436437	0.960120895	0.299401624	3.206799227	0.001342206	0.029143733	239.7857704	250.9726257	631.3974069	324.0187719
maker-LG08-exonerate_protein2genome-gene-59.14	96.87982053	-1.167814331	0.364361688	-3.205096394	0.001350173	0.029249619	105.1519567	162.9822231	62.82561263	56.55948977
maker-LG22-exonerate_est2genome-gene-42.6	395.5280147	0.588994308	0.184414584	3.193859692	0.001403843	0.030342887	289.9049273	341.9627011	468.0508141	482.1936162
maker-LG01-exonerate_protein2genome-gene-14.30	562.4218613	-0.754272028	0.237077649	-3.181540026	0.001464943	0.031591374	537.5525262	874.9045716	412.5548562	424.675491
maker-LG02-exonerate_protein2genome-gene-14.15	183.4568217	0.782580923	0.246244454	3.178065168	0.001482614	0.031899793	122.8410709	146.983968	227.219299	236.7829487
maker-LG14-exonerate_est2genome-gene-15.6	447.4683107	0.522737796	0.165009132	3.167932523	0.001535271	0.032957858	365.575027	368.9597565	531.9235202	523.4149392
maker-LG07-exonerate_est2genome-gene-0.2	30.42274987	-3.205456587	1.012096325	-3.167145761	0.001539431	0.032972391	8.844557104	100.9889848	4.188374175	7.669083359
maker-LG19-exonerate_protein2genome-gene-6.13	10.18171941	-4.272693452	1.351446635	-3.161570232	0.00156921	0.033534331	15.72365707	22.9974916	1.047093544	0.95863542
maker-LG11-exonerate_est2genome-gene-19.4	97.20215312	-1.085408975	0.343588582	-3.159036797	0.001582915	0.033599678	148.3920136	115.9873489	54.44886428	69.98038565
maker-LG12-exonerate_protein2genome-gene-39.6	598.528842	0.575146997	0.182027771	3.159666202	0.0015795	0.033599678	525.7597834	435.9524494	649.1979971	783.205138
maker-LG18-exonerate_protein2genome-gene-58.40	292.0603665	-0.7267263	0.230035012	-3.159198655	0.001582036	0.033599678	315.45587	412.9549578	202.0890539	237.7415841
maker-LG03-exonerate_protein2genome-gene-45.25	1101.274952	0.446166935	0.141330648	3.156901502	0.001594552	0.03377097	857.9220391	1006.890176	1247.088411	1293.199181
maker-LG18-exonerate_est2genome-gene-44.14	710.3524784	0.660473077	0.209463392	3.153167106	0.001615093	0.03412966	452.0551409	648.9292194	959.1376861	781.2878672
maker-LG01-exonerate_est2genome-gene-41.28	1714.302274	0.359569064	0.114120633	3.150780489	0.001628348	0.03418087	1505.540165	1497.836627	1975.865517	1877.966787
maker-LG10-exonerate_protein2genome-gene-33.9	1055.860801	-0.572423344	0.181671925	-3.150862985	0.001627888	0.03418087	1052.502295	1472.839353	843.9573963	854.1441591
maker-LG14-exonerate_est2genome-gene-8.42	935.8052654	0.422135608	0.133926549	3.151993475	0.001621599	0.03418087	796.9928679	802.912424	1030.340047	1112.975722
maker-LG06-exonerate_protein2genome-gene-20.1	2559.967579	-0.3729316	0.118704665	-3.141676009	0.001679838	0.035183688	3067.095858	2710.704336	2276.381364	2185.688757
maker-LG20-exonerate_protein2genome-gene-0.5	1486.11785	0.369616301	0.117676437	3.140954217	0.001683984	0.035192654	1273.616223	1319.856039	1708.856663	1642.142474
maker-LG09-exonerate_protein2genome-gene-43.0	43.49601617	1.492381661	0.475282791	3.13998674	0.001689555	0.035231312	21.62002848	23.99738254	67.0139868	61.35266687
maker-LG10-exonerate_protein2genome-gene-33.5	220.6423174	0.694468938	0.22143438	3.136229065	0.001711355	0.035607463	169.0293135	167.9816778	284.8094439	260.7488342
maker-LG10-exonerate_est2genome-gene-58.6	691.4614954	0.458415449	0.146261386	3.134220595	0.001723113	0.035773481	568.9998404	595.9349997	828.2509931	772.6601484
maker-LG22-exonerate_est2genome-gene-27.3	124.4734385	-0.995645944	0.318353794	-3.12748258	0.001763103	0.036523617	135.6165423	195.978624	84.81457704	81.48401069
maker-LG13-exonerate_est2genome-gene-69.7	504.5289384	0.693970692	0.221985227	3.126202144	0.001770798	0.036602933	355.7477413	414.9547397	740.2951354	507.1181371
maker-LG03-exonerate_protein2genome-gene-19.27	417.8724972	-0.532475351	0.170378576	-3.12524827	0.001776551	0.036623662	500.2088407	487.9467782	349.7292436	333.6051261
maker-LG16-exonerate_protein2genome-gene-46.69	4249.094239	0.330520766	0.10577497	3.124754053	0.001779538	0.036623662	3753.040398	3775.588186	4950.658275	4517.090098
maker-LG09-est_gff_StringTie-gene-20.2	370.1768111	0.863890858	0.276634698	3.122857927	0.001791042	0.03670397	231.9239418	292.9680451	602.0787877	353.7364699
maker-LG13-exonerate_est2genome-gene-85.29	1091.10175	0.421714469	0.135042278	3.122832907	0.001791194	0.03670397	987.64221	877.9042445	1221.958166	1276.902379
maker-LG21-exonerate_est2genome-gene-37.6	380.7987138	0.556755796	0.178588221	3.117539298	0.001823676	0.037288863	319.3867843	296.9676089	464.9095334	441.9309286
maker-LG08-exonerate_protein2genome-gene-71.0	529.1210105	0.52323346	0.167903654	3.116272017	0.001831532	0.037368787	441.2451266	426.953431	671.1869615	577.0985228
maker-LG08-exonerate_est2genome-gene-12.24	41.36230626	1.528711021	0.491365313	3.111149651	0.001863605	0.037941388	23.58548561	18.99792784	58.63723845	64.22857313
maker-LG03-exonerate_est2genome-gene-29.3	563.9245809	0.475610595	0.152942651	3.109731591	0.001872574	0.037967973	478.5888122	464.9492866	666.9985874	645.1616376
maker-LG21-exonerate_protein2genome-gene-74.56	242.9557542	0.787966614	0.253391932	3.10967522	0.001872932	0.037967973	146.4265565	209.9770972	328.7873727	286.6319905
maker-LG09-exonerate_protein2genome-gene-89.7	786.8020218	-0.477651861	0.15399424	-3.101751466	0.001923794	0.038915722	880.5247961	950.896283	709.9294227	605.8575853
maker-LG01-exonerate_protein2genome-gene-41.44	244.4949272	-0.699160648	0.22551172	-3.100329542	0.001933054	0.039019672	272.2158131	332.9636827	191.6181185	181.1820944
maker-LG13-exonerate_protein2genome-gene-73.4	424.8682263	-0.519570295	0.168213547	-3.088754167	0.002009977	0.040486065	500.2088407	500.9453604	345.5408694	352.7778345
maker-LG13-exonerate_est2genome-gene-57.1	20.41386656	2.410484721	0.780692394	3.08762419	0.002017634	0.040554025	3.930914269	8.999018451	41.88374175	26.84179176
maker-LG15-exonerate_est2genome-gene-29.4	914.1732942	0.49616425	0.160960692	3.08251812	0.002052572	0.041168861	682.9963542	833.9090431	1136.096495	1003.691285
maker-LG19-exonerate_protein2genome-gene-23.13	4227.852253	-0.307093986	0.099645473	-3.081865898	0.002057075	0.04117194	4563.791466	4788.477707	3793.619909	3765.519929
maker-LG11-exonerate_est2genome-gene-3.56	40.67149278	1.775816759	0.576432761	3.080700609	0.002065142	0.041246198	14.74092851	21.99760066	83.7674835	42.17995847
maker-LG21-exonerate_protein2genome-gene-4.67	341.6148636	0.569930758	0.185458975	3.073082658	0.002118598	0.042224772	278.1121845	271.9703354	392.6600789	423.7168556
maker-LG09-exonerate_protein2genome-gene-95.8	658.0054362	-0.52255894	0.170326893	-3.067976704	0.002155134	0.042862721	692.8236398	858.9063166	554.9595782	525.3322101
maker-LG13-exonerate_protein2genome-gene-26.0	123.9911399	0.86962739	0.283660845	3.06572939	0.002171397	0.042972648	90.41102818	84.99072982	163.3465928	157.2162089
maker-LG19-exonerate_est2genome-gene-25.27	37.22206745	1.719147314	0.560949591	3.064709096	0.002178818	0.042972648	20.63729991	13.99847315	70.15526743	44.09722931
maker-LG21-exonerate_protein2genome-gene-74.55	236.1558444	0.859055203	0.280279242	3.064997596	0.002176717	0.042972648	125.7892566	209.9770972	307.8455019	301.0115218
maker-LG22-exonerate_est2genome-gene-48.13	15.77541497	3.898979654	1.271902329	3.06547096	0.002173275	0.042972648	2.948185701	0.999890939	53.40177073	5.751812519
maker-LG06-exonerate_est2genome-gene-6.27	55.59232139	1.418116959	0.46325021	3.06123328	0.002204273	0.043384305	28.49912845	31.99651005	100.5209802	61.35266687
maker-LG19-exonerate_protein2genome-gene-22.8	137.2802641	0.856510084	0.279959797	3.059403862	0.00221778	0.043559583	88.44557104	106.9883305	169.6291541	184.0580006
maker-LG16-exonerate_protein2genome-gene-35.29	418.2583735	0.561571586	0.183773919	3.055774126	0.002244803	0.043999068	343.9549985	331.9637918	455.4856915	541.6290122
maker-LG03-exonerate_est2genome-gene-5.6	769.8425055	-0.453795568	0.14866955	-3.052377363	0.002270365	0.044316585	894.2829961	885.903372	604.1729747	695.0106794
maker-LG08-exonerate_protein2genome-gene-23.0	555.9762047	0.491665814	0.161059009	3.052706073	0.00226788	0.044316585	441.2451266	482.9473235	678.5166164	621.1957521
maker-LG16-exonerate_est2genome-gene-51.15	10.49976286	5.365641276	1.759543371	3.049450991	0.0022926	0.044658534	0	0.999890939	31.41280631	9.586354199
maker-LG18-exonerate_protein2genome-gene-33.1	566.2308847	0.590576411	0.193726628	3.048504054	0.002299838	0.04470753	522.8115977	380.9584478	679.5637099	681.5897835
maker-LG20-exonerate_est2genome-gene-10.52	6885.036603	-3.167118898	1.039766687	-3.045989968	0.002319156	0.044938494	21126.69874	3654.601382	1587.393812	1171.452483
maker-LG21-exonerate_protein2genome-gene-0.33	2030.015636	0.377745503	0.12402489	3.045723353	0.002321213	0.044938494	1759.084135	1772.806635	2135.023736	2453.148039
maker-LG24-exonerate_protein2genome-gene-1.21	52.73627985	1.315763766	0.432630034	3.041313967	0.002355481	0.045508849	32.43004272	27.99694629	79.57910933	70.93902107
maker-LG08-exonerate_est2genome-gene-97.5	76.93066773	-1.11159836	0.366213606	-3.035382467	0.002402308	0.046316522	95.32467101	114.987458	52.35467719	45.05586473
maker-LG08-exonerate_protein2genome-gene-80.16	32.98682403	1.716957051	0.565820835	3.034453564	0.002409718	0.046316522	11.79274281	18.99792784	51.30758364	49.84904183
maker-LG14-exonerate_est2genome-gene-9.11	2182.456903	0.454691986	0.149864925	3.034012038	0.002413248	0.046316522	1666.70765	2015.780133	2747.573459	2299.766372
maker-LG22-exonerate_est2genome-gene-16.6	17.38431756	-2.404301769	0.792567344	-3.033561486	0.002416855	0.046316522	30.46458558	27.99694629	6.282561263	4.793177099
maker-LG08-exonerate_protein2genome-gene-101.28	61.40210812	1.398151095	0.461031972	3.032655387	0.002424123	0.046338214	27.51639988	39.99563756	110.9919156	67.10447939
maker-LG13-exonerate_est2genome-gene-83.30	17.19914792	2.409881876	0.794763269	3.032200872	0.002427776	0.046338214	5.896371403	4.999454695	27.22443214	30.67633344
maker-LG16-exonerate_est2genome-gene-39.1	114.1875266	0.909109803	0.300371982	3.026613194	0.002473102	0.047108364	74.6873711	83.99083888	158.1111251	139.9607713
maker-LG08-exonerate_protein2genome-gene-97.30	32.0357692	-1.713258412	0.566392977	-3.024858149	0.002487498	0.047192665	43.24005695	54.99400165	13.61221607	16.29680214
maker-LG16-exonerate_est2genome-gene-49.7	50.22955956	1.570286481	0.519042014	3.025355246	0.002483412	0.047192665	25.55094275	24.99727348	100.5209802	49.84904183
maker-LG24-exonerate_protein2genome-gene-0.18	561.8746009	0.620313335	0.20525029	3.022228789	0.002509208	0.047509348	389.1605126	496.9457967	591.6078522	769.7842421
maker-LG15-exonerate_protein2genome-gene-11.16	5762.243335	-0.285026809	0.094464419	-3.017292788	0.002550433	0.048193519	6374.960215	6284.314552	5163.218264	5226.480309
maker-LG15-exonerate_est2genome-gene-23.3	90.4596092	-1.050704609	0.348352522	-3.016210712	0.002559553	0.048269503	106.1346853	137.9849496	54.44886428	63.26993771
maker-LG17-exonerate_est2genome-gene-13.12	807.8672107	0.409838248	0.135938078	3.014889225	0.002570731	0.048383922	687.909997	699.9236573	909.9242895	933.7108989
maker-LG10-exonerate_est2genome-gene-51.1	84.20616481	-1.081004629	0.358641144	-3.014167919	0.002576851	0.048402881	130.7028994	97.98931202	54.44886428	53.68358351
maker-LG09-exonerate_protein2genome-gene-110.13	69.30360908	1.123754222	0.37371839	3.006954571	0.002638792	0.049468205	45.20551409	41.99541944	93.19132539	96.82217741
maker-LG03-exonerate_protein2genome-gene-31.14	32.17658275	2.288302382	0.762045781	3.002841087	0.002674721	0.049990877	8.844557104	12.99858221	84.81457704	22.04861466
maker-LG08-exonerate_protein2genome-gene-78.14	44.34815486	-1.495364004	0.498030477	-3.002555214	0.002677234	0.049990877	66.82554256	63.9930201	29.31861923	17.25543756
maker-LG13-exonerate_est2genome-gene-82.6	65.40583285	-1.152747863	0.384446938	-2.998457655	0.002713499	0.05056829	88.44557104	91.98996639	41.88374175	39.30405221
maker-LG02-exonerate_est2genome-gene-17.0	666.7847455	0.459719511	0.153450064	2.995889986	0.002736451	0.050696645	560.1552833	562.9385987	722.4945452	821.5505548
maker-LG12-est_gff_StringTie-gene-75.7	24.08444605	2.143073274	0.715101208	2.996881069	0.002727571	0.050696645	12.77547137	4.999454695	33.5069934	45.05586473
maker-LG20-exonerate_protein2genome-gene-10.4	1967.532825	0.601337704	0.200716596	2.995954076	0.002735876	0.050696645	1268.70258	1857.797365	2681.606566	2062.024788
maker-LG13-exonerate_est2genome-gene-6.9	63.68221188	-1.322057505	0.442014637	-2.990981277	0.002780825	0.051418114	113.0137852	68.99247479	32.45989986	40.26268763
maker-LG02-exonerate_protein2genome-gene-1.8	33.34456557	5.033667167	1.683854299	2.989372163	0.002795514	0.051588949	2.948185701	0.999890939	11.51802898	117.9121566
maker-LG12-exonerate_protein2genome-gene-54.0	274.6599516	-0.679599585	0.227476666	-2.987557345	0.002812165	0.051795271	361.6441127	314.9656458	184.2884637	237.7415841
maker-LG11-exonerate_protein2genome-gene-17.30	533.062967	0.500361833	0.167575731	2.985884834	0.002827591	0.051978262	435.3487552	447.9511407	576.9485426	672.0034293
maker-LG05-exonerate_est2genome-gene-2.47	109.2225832	0.896394429	0.300388373	2.984118262	0.002843968	0.052177999	73.70464253	78.99138418	141.3576284	142.8366776
maker-LG15-exonerate_est2genome-gene-8.5	17.13709492	2.403015161	0.806098115	2.981045505	0.002872661	0.05260248	4.913642836	5.999345634	24.08315151	33.55223969
maker-LG05-exonerate_protein2genome-gene-16.30	2829.11431	0.338973879	0.113873379	2.976761395	0.002913106	0.053240111	2412.598632	2583.718186	3300.43885	3019.701573
maker-LG16-exonerate_est2genome-gene-10.12	75.23741427	-1.075438577	0.361507873	-2.974869035	0.002931137	0.053466416	104.1692281	99.9890939	45.02502238	51.76631267
maker-LG08-exonerate_protein2genome-gene-81.29	34.05098076	-1.767845374	0.594729322	-2.972520961	0.00295365	0.053773478	37.34368555	67.99258385	13.61221607	17.25543756
maker-LG04-exonerate_protein2genome-gene-5.20	233.5998816	0.79601664	0.26839951	2.965790207	0.003019064	0.054858877	149.3747422	191.9790603	347.6350565	245.4106675
maker-LG13-exonerate_est2genome-gene-82.7	41.84548201	-1.550531852	0.522944555	-2.965002383	0.003026806	0.054894197	60.92917116	63.9930201	14.65930961	27.80042718
maker-LG21-exonerate_est2genome-gene-46.1	156.1975506	0.778650026	0.262856025	2.962268136	0.003053817	0.055278178	113.0137852	116.9872399	213.6070829	181.1820944
maker-LG06-exonerate_protein2genome-gene-16.0	1690.042465	0.341510906	0.115474412	2.957459587	0.003101854	0.056040558	1466.231022	1515.834664	1839.743356	1938.360819
maker-LG08-exonerate_protein2genome-gene-20.8	260.1064845	0.970598311	0.328287806	2.956546944	0.003111049	0.056099615	147.4092851	203.9777516	451.2973174	237.7415841
maker-LG16-exonerate_est2genome-gene-58.12	988.9966903	0.392849036	0.132946926	2.954931319	0.003127387	0.056287014	837.2847392	872.9047898	1165.415114	1080.382118
maker-LG01-exonerate_protein2genome-gene-24.45	1503.147034	0.362733274	0.122862755	2.952345269	0.003153701	0.056652914	1267.719852	1362.85135	1633.465928	1748.551006
maker-LG24-exonerate_protein2genome-gene-18.7	151.9654252	0.788408777	0.267325053	2.949251365	0.003185448	0.057114836	114.9792424	107.9882214	175.9117154	208.9825215
maker-LG22-exonerate_protein2genome-gene-25.11	7527.05566	-0.991110963	0.336750082	-2.943164724	0.003248755	0.058139819	11608.97256	8422.081379	4175.809052	5901.359645
maker-LG03-exonerate_est2genome-gene-24.14	16.08650795	2.638661527	0.897044158	2.941506841	0.003266196	0.058315343	6.87909997	1.999781878	32.45989986	23.00725008
maker-LG04-exonerate_protein2genome-gene-27.45	61.04167295	-1.209812719	0.411366115	-2.940963472	0.003271931	0.058315343	80.5837425	89.99018451	31.41280631	42.17995847
maker-LG07-exonerate_protein2genome-gene-54.33	296.1488938	-0.579108021	0.19694337	-2.9404799	0.003277043	0.058315343	367.5404841	341.9627011	245.0198892	230.0725008
maker-LG08-exonerate_protein2genome-gene-58.2	44.44309686	1.370443192	0.466238599	2.939360221	0.003288906	0.058416644	23.58548561	25.99716441	64.91979971	63.26993771
maker-LG21-exonerate_protein2genome-gene-18.49	38.45223889	1.478096253	0.503101422	2.937968748	0.003303703	0.058569585	21.62002848	18.99792784	57.59014491	55.60085435
maker-LG06-exonerate_protein2genome-gene-22.2	15.02588106	2.520609497	0.858311644	2.936706631	0.003317177	0.05869854	4.913642836	3.999563756	27.22443214	23.9658855
maker-LG23-exonerate_est2genome-gene-1.14	37.72446326	1.587517763	0.54076379	2.935695385	0.00332801	0.058780347	15.72365707	21.99760066	46.07211593	67.10447939
maker-LG11-exonerate_protein2genome-gene-9.5	122.5906018	-0.994736051	0.338963602	-2.934639722	0.003339352	0.058870843	186.7184278	139.9847315	64.91979971	98.73944825
maker-LG07-exonerate_protein2genome-gene-59.4	350.3278832	0.531658463	0.1812332	2.933559988	0.003350989	0.058966194	284.9912845	287.9685904	420.9316046	407.4200534
maker-LG13-exonerate_est2genome-gene-77.13	101.495305	0.989862381	0.338231638	2.926581284	0.003427099	0.060193599	62.8946283	72.99203855	156.016938	114.077615
maker-LG01-exonerate_protein2genome-gene-35.19	646.2885976	0.511767019	0.174919208	2.925733691	0.00343645	0.060246054	468.7615265	596.9348906	783.2259707	736.2320024
maker-LG04-exonerate_est2genome-gene-9.41	158.1464523	1.0746154	0.367568133	2.92358152	0.003460296	0.060551983	81.56647107	121.9866946	278.5268826	150.5057609
maker-LG06-exonerate_est2genome-gene-17.22	131.2396772	-0.81675726	0.279597829	-2.921185988	0.003487016	0.060906974	177.8738707	156.9828774	94.23841894	95.86354199
maker-LG05-exonerate_protein2genome-gene-8.19	3328.578007	0.3170611	0.108646443	2.918283307	0.003519644	0.061363666	2859.74013	3068.665292	3808.279219	3577.627387
maker-LG09-est_gff_StringTie-gene-5.7	147.6526625	-0.762873633	0.261585061	-2.916350154	0.003541528	0.061631701	189.6666135	181.9801509	106.8035415	112.1603441
maker-LG07-exonerate_est2genome-gene-41.1	960.7790839	-0.423455474	0.145282427	-2.914705405	0.003560244	0.061843731	1026.951353	1174.871853	784.2730643	857.0200654
maker-LG03-exonerate_est2genome-gene-9.4	41.40842889	1.909610321	0.655865511	2.911588259	0.003595963	0.062349784	11.79274281	22.9974916	96.33260603	34.51087511
maker-LG11-exonerate_est2genome-gene-26.19	1063.561801	0.392032676	0.134740203	2.909544951	0.003619553	0.062546404	962.0912672	877.9042445	1162.273834	1251.977858
maker-LG16-exonerate_protein2genome-gene-4.12	448.417133	0.502888152	0.172845767	2.909461784	0.003620516	0.062546404	384.2468697	357.9609562	497.3694333	554.0912727
maker-LG19-exonerate_protein2genome-gene-16.4	309.9649899	-0.565069724	0.194398138	-2.906765104	0.003651873	0.062973192	353.7822842	385.9579025	257.5850118	242.5347612
maker-LG08-exonerate_protein2genome-gene-100.8	15.09118156	2.72297794	0.939289061	2.898977591	0.003743817	0.064390525	1.965457134	5.999345634	18.84768379	33.55223969
maker-LG21-exonerate_protein2genome-gene-6.66	102.594254	1.017640126	0.351073198	2.898655125	0.003747669	0.064390525	80.5837425	54.99400165	154.9698445	119.8294275
maker-LG09-exonerate_protein2genome-gene-6.15	433.7403464	0.50227734	0.173682247	2.891932538	0.003828802	0.06556562	345.9204556	371.9594293	532.9706138	484.110887
maker-LG12-exonerate_protein2genome-gene-46.0	302.7541124	0.659428185	0.228030555	2.891841331	0.003829913	0.06556562	196.5457134	272.9702264	380.0949564	361.4055533
maker-LG24-exonerate_protein2genome-gene-21.4	133.3549017	-0.790879587	0.273572772	-2.890929465	0.003841043	0.065637465	170.0120421	167.9816778	100.5209802	94.90490657
maker-LG19-exonerate_protein2genome-gene-5.12	617.2326013	0.441897057	0.152887206	2.890346876	0.00384817	0.065640758	507.0879406	539.9411071	683.7520841	738.1492733
maker-LG15-exonerate_est2genome-gene-37.11	54.19874177	1.341239696	0.464223438	2.889211497	0.003862092	0.065657002	39.30914269	21.99760066	81.67329641	73.81492733
maker-LG21-exonerate_protein2genome-gene-8.37	2477.216816	0.35887573	0.124215494	2.889138207	0.003862992	0.065657002	2264.206619	2076.77348	2963.274729	2604.612436
maker-LG03-exonerate_est2genome-gene-40.22	8590.285335	-0.397252937	0.137689194	-2.885142439	0.003912366	0.066377006	10984.93992	8546.067856	7421.799038	7408.334525
maker-LG20-exonerate_protein2genome-gene-17.27	173.8130192	0.702681828	0.244425521	2.874830031	0.00404245	0.068461321	132.6683566	131.9856039	206.2774281	224.3206882
maker-LG08-exonerate_protein2genome-gene-80.15	10.40794968	3.249782866	1.13074945	2.874007912	0.004052988	0.068517211	1.965457134	1.999781878	14.65930961	23.00725008
maker-LG18-exonerate_est2genome-gene-21.12	183.9072525	0.705129776	0.245524611	2.871931136	0.004079719	0.06884616	127.7547137	151.9834227	221.9838313	233.9070424
maker-LG07-exonerate_est2genome-gene-73.6	1776.262999	-0.364793758	0.127089283	-2.870373869	0.004099867	0.069063067	2046.040877	1952.787004	1659.643267	1446.580849
maker-LG11-exonerate_est2genome-gene-33.2	10.50460746	3.720436138	1.298242313	2.865748636	0.004160244	0.069955654	1.965457134	0.999890939	8.37674835	30.67633344
maker-LG19-exonerate_est2genome-gene-18.30	52.5643438	1.310783665	0.457974924	2.862129772	0.004208046	0.070633987	30.46458558	29.99672817	59.68433199	90.11172947
maker-LG08-exonerate_est2genome-gene-79.7	45.18598282	1.529131251	0.535361513	2.856259207	0.00428665	0.071826048	24.56821418	21.99760066	45.02502238	89.15309405
maker-LG08-exonerate_protein2genome-gene-20.13	4182.874019	0.294686497	0.10320665	2.855305329	0.004299547	0.071914865	3844.434155	3669.599746	4745.42794	4472.034234
maker-LG19-exonerate_protein2genome-gene-18.14	19.64623474	2.102404222	0.736635468	2.854063256	0.004316394	0.072069309	8.844557104	5.999345634	28.27152568	35.46951053
maker-LG11-exonerate_protein2genome-gene-32.37	52.82154655	1.283494693	0.449928006	2.852666819	0.004335405	0.072259295	24.56821418	36.99596474	70.15526743	79.56673985
maker-LG21-exonerate_est2genome-gene-41.3	166.3109338	0.715804682	0.251109768	2.850564863	0.004364165	0.072610805	122.8410709	128.9859311	195.8064927	217.6102403
maker-LG19-exonerate_est2genome-gene-18.29	42.93360206	1.422506704	0.499649279	2.84701042	0.004413192	0.073297696	17.68911421	28.99683723	61.77851908	63.26993771
maker-LG09-est_gff_StringTie-gene-38.9	288.0605636	0.573313714	0.201673276	2.842784751	0.004472126	0.074146443	223.0793847	239.9738254	362.2943661	326.8946782
maker-LG19-exonerate_protein2genome-gene-4.0	130.871921	-0.783790439	0.275775166	-2.842135676	0.004481242	0.074167683	163.1329421	167.9816778	98.42679311	93.94627115
maker-LG23-exonerate_protein2genome-gene-33.21	773.1123965	-0.491359305	0.172926322	-2.841437315	0.004491068	0.074200595	786.1828537	1020.888649	645.009623	640.3684605
maker-LG07-exonerate_est2genome-gene-61.1	58.23951897	1.270985449	0.447430916	2.840629478	0.004502459	0.0742592	43.24005695	24.99727348	77.48492224	87.23582321
maker-LG01-exonerate_protein2genome-gene-36.1	4300.008326	-0.317663703	0.112069511	-2.834523855	0.004589403	0.075561529	4598.186966	4944.460693	4026.074676	3631.31097
maker-LG01-exonerate_est2genome-gene-27.4	104.3716043	-0.898446574	0.317196482	-2.832460711	0.004619124	0.075918835	136.5992708	134.9852768	81.67329641	64.22857313
maker-LG01-exonerate_protein2genome-gene-41.47	338.5424043	2.381460943	0.842286532	2.827376257	0.004693115	0.076735266	169.0293135	48.99465601	478.5217495	657.623898
maker-LG15-exonerate_protein2genome-gene-36.33	111.4777424	-0.845464279	0.298959554	-2.828022277	0.004683655	0.076735266	146.4265565	139.9847315	83.7674835	75.73219817
maker-LG17-exonerate_protein2genome-gene-48.12	216.4882602	-0.95915859	0.33919998	-2.827708274	0.004688251	0.076735266	218.1657419	353.9613924	107.850635	185.9752715
maker-LG15-exonerate_protein2genome-gene-39.12	289.180824	0.55251597	0.195787721	2.822015426	0.004772288	0.077761191	228.9757561	239.9738254	345.5408694	342.2328449
maker-LG16-exonerate_est2genome-gene-63.0	102.0885812	0.940590519	0.333283797	2.822190961	0.004769677	0.077761191	58.96371403	80.99116606	124.6041317	143.795313
maker-LG12-est_gff_StringTie-gene-49.5	143.054949	0.752309698	0.267084284	2.816750156	0.004851225	0.078911589	107.1174138	105.9884395	188.4768379	170.6371047
maker-LG03-exonerate_est2genome-gene-45.11	149.0692699	0.824263042	0.292877217	2.814363811	0.004887388	0.079363471	109.082871	105.9884395	223.0309248	158.1748443
maker-LG05-exonerate_protein2genome-gene-23.37	91.86043377	-0.94527956	0.336934833	-2.805526373	0.005023447	0.081293971	114.9792424	126.9861493	55.49595782	69.98038565
maker-LG21-exonerate_est2genome-gene-45.3	134.7615734	0.847138385	0.301923267	2.805806899	0.005019076	0.081293971	80.5837425	111.9877852	186.3826508	160.0921151
maker-LG21-exonerate_est2genome-gene-15.3	123.5513161	0.971596915	0.346453399	2.804408665	0.005040897	0.081437149	60.92917116	105.9884395	174.8646218	152.4230318
maker-LG05-exonerate_protein2genome-gene-17.1	66.69299481	-1.09201488	0.390344231	-2.797568894	0.005148879	0.082898695	80.5837425	100.9889848	43.97792884	41.22132305
maker-LG15-exonerate_protein2genome-gene-41.29	938.603998	0.371167331	0.132664635	2.797786535	0.005145411	0.082898695	846.1292963	790.9137328	1052.329011	1065.043951
maker-LG22-exonerate_est2genome-gene-10.0	105.0956065	0.871485952	0.311699076	2.795920874	0.005175207	0.083181127	80.5837425	67.99258385	130.886693	140.9194067
maker-LG01-exonerate_protein2genome-gene-40.33	1069.093925	-0.381503109	0.13653448	-2.794188757	0.00520301	0.083204214	1283.443509	1135.876107	909.9242895	947.1317948
maker-LG09-est_gff_StringTie-gene-111.6	46.80505763	-1.334014205	0.477276324	-2.795056317	0.005189067	0.083204214	55.03279976	78.99138418	28.27152568	24.92452092
maker-LG20-exonerate_est2genome-gene-25.28	208.839014	-0.779428135	0.27891355	-2.794515132	0.005197761	0.083204214	221.1139276	306.9665183	130.886693	176.3889173
maker-LG01-exonerate_est2genome-gene-38.1	69.92697084	-1.044485103	0.373959643	-2.793042302	0.005221486	0.083358872	95.32467101	92.98985733	49.21339656	42.17995847
maker-LG21-exonerate_protein2genome-gene-50.10	1497.524638	0.342012127	0.122486274	2.792248588	0.005234313	0.083422959	1264.771666	1376.849823	1713.045038	1635.432026
maker-LG20-exonerate_protein2genome-gene-14.20	555.1925	-0.480175466	0.172078212	-2.790448949	0.0052635	0.083747151	671.2036114	621.9321641	506.7932752	420.8409493
maker-LG03-exonerate_est2genome-gene-40.8	120.8288466	-0.818295932	0.293405006	-2.788963769	0.005287698	0.083847521	142.4956422	165.9818959	83.7674835	91.07036489
maker-LG09-exonerate_protein2genome-gene-105.12	17.31214287	2.27344531	0.815345077	2.78832285	0.005298171	0.083847521	6.87909997	4.999454695	20.94187088	36.42814595
maker-LG13-exonerate_protein2genome-gene-1.22	63.28901134	-1.150652047	0.412732047	-2.787891212	0.005305236	0.083847521	90.41102818	83.99083888	47.11920947	31.63496886
maker-LG19-exonerate_est2genome-gene-3.74	88.05892782	-1.059078643	0.379864615	-2.788042376	0.005302761	0.083847521	102.203771	135.9851677	45.02502238	69.02175023
maker-LG03-exonerate_est2genome-gene-37.30	12.14972887	2.839447065	1.019087694	2.786263716	0.005331947	0.084129244	2.948185701	2.999672817	28.27152568	14.3795313
maker-LG22-exonerate_protein2genome-gene-8.30	666.0710358	0.450409128	0.161732345	2.784904446	0.00535435	0.084342148	588.6544117	536.9414342	829.2980867	709.3902107
maker-LG09-exonerate_protein2genome-gene-122.23	69.934481	1.118440815	0.402466199	2.77896832	0.005453184	0.085756306	49.13642836	38.99574662	112.0390092	79.56673985
maker-LG16-exonerate_est2genome-gene-28.0	250.95451	0.585531756	0.210799461	2.777671977	0.005474986	0.08595637	196.5457134	204.9776425	286.903631	315.3910531
maker-LG06-exonerate_protein2genome-gene-31.22	232.0396342	0.669534863	0.241232318	2.775477462	0.005512072	0.086252538	154.288385	203.9777516	300.5158471	269.376553
maker-LG14-exonerate_protein2genome-gene-9.37	2040.733646	-0.306860386	0.110547318	-2.77582842	0.005506126	0.086252538	2279.930276	2233.756358	1869.061976	1780.185975
maker-LG13-exonerate_est2genome-gene-27.10	155.6527026	-0.753706135	0.271761233	-2.773412996	0.005547167	0.086515702	173.9429564	216.9763338	109.9448221	121.7466983
maker-LG24-exonerate_est2genome-gene-58.2	2196.164586	0.446527237	0.160989165	2.773647762	0.005543166	0.086515702	1894.700677	1822.801182	2914.061332	2153.095153
maker-LG03-exonerate_est2genome-gene-1.6	197.3274957	0.641422294	0.232031883	2.764371366	0.005703259	0.088223451	147.4092851	160.9824412	234.5489538	246.3693029
maker-LG04-exonerate_est2genome-gene-5.1	841.5188158	-0.375101336	0.135599597	-2.766242271	0.005670639	0.088223451	931.6266816	968.8943199	746.5776967	718.9765649
maker-LG04-exonerate_protein2genome-gene-22.24	1710.411796	0.325399797	0.117706303	2.764506126	0.005700904	0.088223451	1533.056565	1503.835972	1826.13114	1978.623507
maker-LG05-exonerate_protein2genome-gene-12.24	303.0455622	0.531479335	0.19224799	2.764550801	0.005700123	0.088223451	241.7512275	253.9722985	356.0118049	360.4469179
maker-LG08-exonerate_protein2genome-gene-81.34	74.19222314	-1.026025577	0.371158075	-2.764389745	0.005702938	0.088223451	107.1174138	91.98996639	43.97792884	53.68358351
maker-LG09-est_gff_StringTie-gene-22.1	737.007303	0.384462218	0.139317418	2.759613432	0.005786979	0.089372485	633.8599258	644.9296557	831.3922737	837.847357
maker-LG18-exonerate_protein2genome-gene-32.5	886.3452617	-0.409619001	0.148476313	-2.758817161	0.005801098	0.08944462	1057.415938	964.8947561	814.638777	708.4315753
maker-LG22-exonerate_est2genome-gene-0.1	222.295853	0.603447971	0.218840043	2.757484248	0.005824802	0.089664065	170.9947707	181.9801509	264.9146666	271.2938238
maker-LG01-exonerate_est2genome-gene-30.4	1886.738512	-0.307024395	0.111478627	-2.754109928	0.0058852	0.09044673	2113.849148	2059.775334	1655.454893	1717.874672
maker-LG16-exonerate_est2genome-gene-24.5	442.162005	0.45973639	0.167238169	2.748992002	0.005977884	0.091722257	360.6613841	383.9581206	513.0758364	510.9526788
maker-LG09-est_gff_StringTie-gene-54.1	879.7528352	0.375572904	0.136843179	2.744549693	0.006059398	0.092761906	757.6837253	773.9155868	1034.528421	952.8836073
maker-LG15-exonerate_est2genome-gene-47.13	450.3607203	-0.536635585	0.195550269	-2.744233428	0.006065239	0.092761906	598.4816974	467.9489595	348.6821501	386.3300742
maker-LG18-exonerate_est2genome-gene-30.19	56.8595451	-1.207649068	0.440730811	-2.740105839	0.00614194	0.093783465	66.82554256	91.98996639	29.31861923	39.30405221
maker-LG19-exonerate_protein2genome-gene-22.17	68.5563591	1.078878794	0.393823784	2.739496289	0.006153341	0.093793119	48.15369979	39.99563756	80.62620287	105.4498962
maker-LG22-exonerate_est2genome-gene-59.10	122.7456738	-0.795132184	0.290298763	-2.739013343	0.006162387	0.093793119	145.4438279	165.9818959	94.23841894	85.31855237
maker-LG18-exonerate_protein2genome-gene-6.0	39.24456036	-1.358856626	0.496250785	-2.738245793	0.006176789	0.093861418	59.9464426	52.99421977	21.98896442	22.04861466
maker-LG06-exonerate_protein2genome-gene-27.14	84.07818303	0.943267816	0.34461953	2.737128151	0.006197814	0.093879534	52.08461406	62.99312916	110.9919156	110.2430733
maker-LG16-exonerate_est2genome-gene-38.2	708.0406706	0.51646286	0.188683807	2.73718698	0.006196706	0.093879534	488.4160979	676.9261657	848.1457704	818.6746486
maker-LG22-exonerate_est2genome-gene-46.14	102.6005985	0.995387789	0.363844945	2.735747199	0.006223882	0.094123787	51.10188549	85.99062075	148.6872832	124.6226046
maker-LG01-exonerate_est2genome-gene-32.0	889.2365924	0.400100689	0.146282313	2.735126895	0.006235623	0.094135108	825.4919964	707.9227848	996.8330537	1026.698535
maker-LG03-exonerate_est2genome-gene-21.11	78.27907944	-1.186272682	0.433792018	-2.7346577	0.006244518	0.094135108	76.65282824	140.9846224	40.83664821	54.64221893
maker-LG18-exonerate_est2genome-gene-6.12	127.034453	-0.92376201	0.337904282	-2.733797884	0.006260846	0.094231211	136.5992708	195.978624	103.6622608	71.89765649
maker-LG21-exonerate_protein2genome-gene-37.19	53.10356618	1.263496491	0.462315091	2.732976958	0.006276472	0.09431645	26.53367131	35.9960738	60.73142554	89.15309405
maker-LG09-est_gff_StringTie-gene-103.5	142.7324729	0.87402698	0.319959319	2.731681589	0.006301201	0.094537981	76.65282824	124.9863674	172.7704347	196.5202611
maker-LG12-est_gff_StringTie-gene-35.2	653.5302823	0.397730967	0.145714767	2.729517224	0.006342714	0.095010236	559.1725547	568.9379443	727.7300129	758.2806171
maker-LG04-exonerate_protein2genome-gene-13.9	73.43131732	-1.171266875	0.429346387	-2.728023128	0.006371514	0.095290874	80.5837425	122.9865855	34.55408694	55.60085435
maker-LG01-exonerate_protein2genome-gene-13.32	3718.090572	0.289660423	0.106208359	2.727284618	0.006385793	0.095353791	3203.695129	3488.619486	4051.204921	4128.842753
maker-LG09-est_gff_StringTie-gene-92.7	1113.566787	0.367529262	0.134841322	2.725642675	0.006417643	0.095678471	946.3676101	998.8910481	1183.215704	1325.792786
maker-LG11-exonerate_protein2genome-gene-26.30	27.80158103	-1.847569975	0.678268209	-2.723951896	0.00645059	0.096018454	58.96371403	27.99694629	14.65930961	9.586354199
maker-LG09-est_gff_StringTie-gene-46.5	4112.080054	-0.380687272	0.139890236	-2.721328392	0.006502013	0.096480503	5211.409591	4091.553722	3514.045933	3631.31097
maker-LG22-exonerate_est2genome-gene-59.0	39.36907592	-1.396924769	0.513254505	-2.721699963	0.006494708	0.096480503	54.05007119	59.99345634	26.17733859	17.25543756
maker-LG04-exonerate_est2genome-gene-29.16	883.3861383	-0.376934907	0.138579841	-2.71998369	0.006528514	0.096722126	986.6594814	1009.889848	729.8242	807.1710235
maker-LG02-exonerate_est2genome-gene-11.9	44.21644538	1.436596285	0.528367081	2.718936016	0.006549228	0.096789507	16.70638564	30.99661911	76.43782869	52.72494809
maker-LG16-exonerate_est2genome-gene-23.8	691.5135605	-0.398925	0.146732664	-2.718719815	0.006553509	0.096789507	801.9065108	770.915914	620.9264714	572.3053457
maker-LG13-exonerate_protein2genome-gene-14.11	14901.94836	-0.263541159	0.096977731	-2.717543064	0.00657686	0.096983068	16697.54108	15821.27433	13127.41176	13961.56625
maker-LG07-exonerate_protein2genome-gene-39.13	908.1324059	-0.392081438	0.144503198	-2.713306299	0.00666155	0.098079152	1004.348596	1056.884723	840.8161156	730.4801899
maker-LG08-exonerate_protein2genome-gene-33.21	383.5945755	-0.596475281	0.220121119	-2.709759444	0.006733202	0.098980164	441.2451266	481.9474326	358.105992	253.0797508
maker-LG03-exonerate_protein2genome-gene-1.22	576.6206704	0.613194758	0.226888444	2.702626666	0.006879397	0.100972478	509.0533978	402.9560484	563.3363265	831.136909
maker-LG09-est_gff_StringTie-gene-123.38	278.0166446	-0.596694939	0.22112768	-2.698418123	0.006966987	0.102009488	332.1622557	336.9632464	250.255357	192.6857194
maker-LG24-exonerate_protein2genome-gene-27.3	349.4275809	-0.501294177	0.18578852	-2.69819781	0.0069716	0.102009488	399.9705268	418.9543034	303.6571277	275.1283655
maker-LG01-exonerate_protein2genome-gene-30.29	62.65813942	-1.164179973	0.431713437	-2.696649846	0.007004088	0.102326695	86.48011391	86.99051169	28.27152568	48.89040641
maker-LG22-exonerate_protein2genome-gene-59.61	65.67134569	1.031849086	0.382905468	2.694788065	0.007043341	0.102741624	41.27459982	44.99509226	91.09713831	85.31855237
maker-LG11-exonerate_est2genome-gene-5.6	884.8126068	-0.40254334	0.1496231	-2.690382304	0.007137021	0.103947959	1065.277767	949.8963921	713.0707033	811.0055652
maker-LG02-exonerate_protein2genome-gene-30.17	2262.757948	0.285609702	0.10628851	2.687117368	0.007207162	0.104808304	2031.299948	2047.776643	2467.999483	2503.955717
maker-LG22-exonerate_est2genome-gene-24.2	93.08832459	-0.8741767	0.325645288	-2.684444491	0.007265045	0.105488002	121.8583423	118.9870217	70.15526743	61.35266687
maker-LG23-exonerate_est2genome-gene-49.1	53.74217109	-1.171281058	0.436496771	-2.683367065	0.007288494	0.105666428	63.87735686	84.99072982	33.5069934	32.59360428
maker-LG09-est_gff_StringTie-gene-123.25	956.6476507	-0.545646726	0.203743852	-2.678101553	0.007404077	0.106229307	917.8684817	1352.85244	839.7690221	716.1006586
maker-LG13-exonerate_est2genome-gene-20.6	122.8003612	-0.813319643	0.303581391	-2.679082668	0.007382417	0.106229307	156.2538422	156.9828774	75.39073515	102.5739899
maker-LG15-exonerate_protein2genome-gene-30.24	756.7101047	0.462138136	0.172516939	2.678798604	0.007388682	0.106229307	553.2761833	719.9214761	865.9463607	887.6963988
maker-LG16-exonerate_est2genome-gene-64.23	171.3152893	1.017472176	0.37970011	2.679673114	0.007369409	0.106229307	85.49738534	140.9846224	301.5629406	157.2162089
maker-LG20-exonerate_protein2genome-gene-2.35	579.1592888	-0.409589996	0.152877185	-2.679209429	0.007379622	0.106229307	647.6181257	673.9264929	510.9816494	484.110887
maker-LG21-exonerate_protein2genome-gene-0.30	5777.942675	-0.40341162	0.150634293	-2.678086195	0.007404416	0.106229307	6936.098227	6224.321095	5659.540604	4291.810775
maker-LG22-exonerate_protein2genome-gene-34.10	45.99173297	1.249870591	0.466714336	2.67802057	0.007405867	0.106229307	29.48185701	24.99727348	57.59014491	71.89765649
maker-LG04-exonerate_est2genome-gene-20.21	224.5098394	-0.61157493	0.228453012	-2.677027211	0.00742786	0.106383589	295.8012987	246.9730619	176.9588089	178.3061881
maker-LG03-exonerate_protein2genome-gene-35.1	191.4489151	0.631819885	0.236196114	2.67498002	0.00747337	0.106873712	153.3056565	146.983968	245.0198892	220.4861466
maker-LG10-exonerate_protein2genome-gene-47.27	3866.183623	0.264110485	0.098761998	2.674211634	0.007490516	0.106957345	3470.014571	3556.61207	4200.939298	4237.168556
maker-LG19-exonerate_protein2genome-gene-14.12	305.2337756	-0.512294741	0.191660063	-2.672934219	0.007519099	0.107203785	351.816827	365.9600837	248.1611699	254.9970217
maker-LG22-exonerate_protein2genome-gene-58.24	95.38256027	-0.905873892	0.33901366	-2.672086699	0.007538117	0.107313313	134.6338137	113.987567	75.39073515	57.51812519
maker-LG10-exonerate_protein2genome-gene-24.18	116.0592287	-0.779633476	0.292075151	-2.669290669	0.007601164	0.107886383	146.4265565	146.983968	81.67329641	89.15309405
maker-LG19-exonerate_protein2genome-gene-15.34	154.5639501	-0.6883808	0.25788775	-2.669303995	0.007600862	0.107886383	192.6147992	188.9793875	112.0390092	124.6226046
maker-LG07-exonerate_est2genome-gene-52.8	393.0570724	-0.551534889	0.206722566	-2.667995564	0.007630527	0.10814101	531.6561548	402.9560484	307.8455019	329.7705844
maker-LG10-exonerate_est2genome-gene-0.12	67.14442671	-1.008323001	0.378232711	-2.665879946	0.007678711	0.108641141	92.37648531	86.99051169	46.07211593	43.13859389
maker-LG18-exonerate_protein2genome-gene-33.7	630.0983981	0.40229408	0.150929715	2.66543988	0.007688768	0.108641141	522.8115977	562.9385987	698.4113937	736.2320024
maker-LG21-exonerate_protein2genome-gene-66.42	242.567205	-0.599735324	0.225186515	-2.663282583	0.00773824	0.109177225	295.8012987	288.9684814	171.7233412	213.7756986
maker-LG14-exonerate_protein2genome-gene-19.18	180.9807328	-0.639695893	0.240251202	-2.662612658	0.007753661	0.109232007	228.9757561	211.9768791	138.2163478	144.7539484
maker-LG11-exonerate_est2genome-gene-25.14	2148.610808	0.3216455	0.121064989	2.656800317	0.007888615	0.110968085	2034.248134	1785.805217	2398.891309	2375.49857
maker-LG23-exonerate_est2genome-gene-8.4	2089.019548	0.481349291	0.181259663	2.655578644	0.007917247	0.111205605	1447.559179	2039.777516	2653.33504	2215.406455
maker-LG07-exonerate_protein2genome-gene-13.15	217.4812312	-0.603538112	0.227401019	-2.654069511	0.007952744	0.111373713	254.5266989	269.9705535	185.3355572	160.0921151
maker-LG09-est_gff_StringTie-gene-35.3	241.2400134	-0.567483141	0.213808858	-2.65416104	0.007950587	0.111373713	276.1467274	299.9672817	199.9948669	188.8511777
maker-LG19-exonerate_est2genome-gene-12.10	45.70424635	-1.33922291	0.505423155	-2.649706283	0.008056177	0.112655586	50.11915692	80.99116606	21.98896442	29.71769802
maker-LG03-exonerate_protein2genome-gene-48.49	217.3712917	0.611972183	0.231117578	2.647882468	0.008099768	0.112787699	168.046585	175.9808053	239.7844215	285.6733551
maker-LG09-est_gff_StringTie-gene-29.0	773.0975989	-0.371332693	0.140241137	-2.647815758	0.008101366	0.112787699	902.1448246	841.9081706	675.3753357	672.9620647
maker-LG21-exonerate_est2genome-gene-10.2	93.61323128	-6.965959398	2.629888955	-2.648765601	0.008078634	0.112787699	370.4886698	0.999890939	1.047093544	1.91727084
maker-LG04-exonerate_protein2genome-gene-9.13	11637.32734	1.707957218	0.646366225	2.642398616	0.008232111	0.114439636	3010.097601	7899.138418	17780.69547	17859.37787
maker-LG05-exonerate_protein2genome-gene-1.16	98.52901804	0.987954657	0.374644888	2.637042943	0.008363224	0.116091855	47.17097122	84.99072982	127.7454123	134.2089588
maker-LG09-est_gff_StringTie-gene-73.2	790.2919761	-0.374314366	0.14201969	-2.635651194	0.0083976	0.116398366	933.5921388	850.9071891	681.657897	695.0106794
maker-LG01-exonerate_protein2genome-gene-42.19	228.2609513	-0.609785287	0.231485543	-2.63422622	0.008432928	0.116683253	300.7149415	250.9726257	169.6291541	191.727084
maker-LG14-exonerate_protein2genome-gene-10.6	157.6741133	-0.684016752	0.259704332	-2.633828813	0.008442804	0.116683253	180.8220564	207.9773153	117.2744769	124.6226046
maker-LG02-exonerate_est2genome-gene-24.8	21.16967245	1.805896769	0.685937901	2.632740904	0.008469893	0.116886997	8.844557104	9.99890939	30.36571277	35.46951053
maker-LG13-exonerate_protein2genome-gene-70.2	121.0454808	0.839751505	0.319170319	2.631045107	0.008512274	0.117300867	74.6873711	98.98920296	135.0750671	175.4302818
maker-LG02-exonerate_protein2genome-gene-7.28	6646.320157	0.410184615	0.156123887	2.627302096	0.008606489	0.117572338	4806.525422	6609.279107	7410.281009	7759.195088
maker-LG08-exonerate_protein2genome-gene-69.7	17.0737786	-2.104820212	0.801098495	-2.62741751	0.00860357	0.117572338	29.48185701	25.99716441	4.188374175	8.627718779
maker-LG14-exonerate_protein2genome-gene-30.31	186.0804652	0.755450185	0.287503749	2.627618551	0.008598487	0.117572338	111.0483281	165.9818959	209.4187088	257.8729279
maker-LG15-exonerate_est2genome-gene-18.5	74.32028555	1.060270527	0.40341761	2.628220731	0.00858328	0.117572338	36.36095698	59.99345634	108.8977286	92.02900031
maker-LG17-exonerate_protein2genome-gene-52.4	1300.972996	-0.348466057	0.13256436	-2.62865568	0.008572311	0.117572338	1554.676593	1359.851677	1159.132553	1130.23116
maker-LG24-exonerate_protein2genome-gene-21.1	29.08486763	1.540631462	0.585986243	2.629125651	0.008560472	0.117572338	14.74092851	14.99836409	49.21339656	37.38678137
maker-LG06-exonerate_est2genome-gene-17.15	86.90631349	0.927697775	0.353569117	2.623808838	0.008695257	0.118443166	69.77372827	49.99454695	109.9448221	117.9121566
maker-LG12-est_gff_StringTie-gene-112.0	1034.60263	-0.375715259	0.143171446	-2.624233181	0.008684431	0.118443166	1103.604181	1233.865419	847.0986769	953.8422428
maker-LG04-exonerate_est2genome-gene-0.15	1224.812257	0.355523901	0.135567843	2.622479589	0.00872925	0.118735354	995.5040385	1153.874144	1379.022197	1370.84865
maker-LG07-exonerate_protein2genome-gene-51.11	93.47785496	-0.928475856	0.35421092	-2.621251357	0.008760764	0.118993049	101.2210424	143.9842952	59.68433199	69.02175023
maker-LG18-exonerate_est2genome-gene-41.16	868.8436291	-0.384428622	0.146813624	-2.618480573	0.008832232	0.119791892	910.0066532	1057.884613	754.954445	752.5288046
maker-LG21-exonerate_protein2genome-gene-10.16	51.87193961	-5.665171279	2.164154868	-2.617729148	0.008851703	0.119884229	200.4766277	2.999672817	2.094187088	1.91727084
maker-LG15-exonerate_protein2genome-gene-39.13	1057.944499	0.348775471	0.133266891	2.617120194	0.008867511	0.119926753	880.5247961	980.8930112	1187.404079	1182.956108
maker-LG14-exonerate_est2genome-gene-5.16	79.10330725	0.925794357	0.354733562	2.609830184	0.009058718	0.12233792	49.13642836	59.99345634	104.7093544	102.5739899
maker-LG01-exonerate_protein2genome-gene-35.16	131.6668996	-0.724435225	0.277800087	-2.607757376	0.009113753	0.122731005	169.0293135	158.9826593	104.7093544	93.94627115
maker-LG07-exonerate_protein2genome-gene-49.16	202.5676186	-0.597716503	0.229193133	-2.607916281	0.009109523	0.122731005	232.9066704	254.9721894	162.2994993	160.0921151
maker-LG10-exonerate_protein2genome-gene-49.14	1316.655321	0.352719747	0.135387977	2.605251626	0.009180681	0.123370404	1206.79068	1105.879379	1570.640316	1383.310911
maker-LG14-exonerate_protein2genome-gene-23.21	1981.159871	0.320826578	0.123157767	2.605004835	0.009187296	0.123370404	1820.013306	1703.81416	2073.245217	2327.566799
maker-LG02-exonerate_protein2genome-gene-3.13	2291.416021	0.32092134	0.123288191	2.60301767	0.009240719	0.123762198	1896.666135	2178.762356	2483.705886	2606.529707
maker-LG05-exonerate_est2genome-gene-29.10	99.35782157	1.007070016	0.386920923	2.602779937	0.009247129	0.123762198	59.9464426	71.99214761	169.6291541	95.86354199
maker-LG19-exonerate_protein2genome-gene-7.36	704.9019693	0.400262821	0.153801567	2.602462563	0.009255692	0.123762198	648.6008543	566.9381624	774.8492224	829.2196382
maker-LG05-exonerate_est2genome-gene-8.3	123.2950157	0.744382727	0.286248916	2.600473518	0.00930952	0.124238373	96.30739958	87.99040263	161.2524057	147.6298547
maker-LG12-exonerate_protein2genome-gene-85.1	175.959281	-0.664527709	0.255570113	-2.600177697	0.00931755	0.124238373	192.6147992	238.9739344	136.1221607	136.1262296
maker-LG01-exonerate_protein2genome-gene-40.49	212.3824533	-0.575966221	0.221997905	-2.594466919	0.009473773	0.126105842	255.5094275	252.9724076	167.534967	173.513011
maker-LG22-exonerate_est2genome-gene-47.9	15.35813056	-2.198015155	0.847317414	-2.594087078	0.009484246	0.126105842	31.44731415	18.99792784	5.235467719	5.751812519
maker-LG05-exonerate_protein2genome-gene-9.14	75.15396162	-0.935206683	0.360954691	-2.590925416	0.009571823	0.126702504	92.37648531	104.9885486	53.40177073	49.84904183
maker-LG08-exonerate_protein2genome-gene-61.0	16.56285211	2.049423553	0.791119448	2.590536182	0.009582655	0.126702504	6.87909997	5.999345634	30.36571277	23.00725008
maker-LG19-exonerate_protein2genome-gene-17.32	152.4768038	0.665118839	0.256707091	2.590964032	0.009570749	0.126702504	118.9101566	116.9872399	183.2413702	190.7684486
maker-LG20-exonerate_protein2genome-gene-4.6	550.4183222	-0.462509115	0.178500036	-2.591086954	0.009567331	0.126702504	568.0171118	707.9227848	450.2502238	475.4831682
maker-LG04-exonerate_protein2genome-gene-26.13	396.1803722	0.4765126	0.184031266	2.589302409	0.00961706	0.126980062	353.7822842	308.9663002	439.7792884	482.1936162
maker-LG19-exonerate_est2genome-gene-18.20	1413.267643	-0.489517951	0.189188452	-2.58746211	0.009668583	0.127482554	1362.061794	1939.788422	1074.317976	1276.902379
maker-LG19-exonerate_protein2genome-gene-25.47	379.4804337	-0.506060577	0.195808992	-2.584460358	0.009753152	0.128418757	426.5041981	463.9493957	346.587963	280.880178
maker-LG17-exonerate_est2genome-gene-39.3	467.4525281	-0.444500793	0.172083761	-2.583049036	0.00979314	0.128766193	574.8962118	502.9451423	387.4246112	404.5441472
maker-LG13-exonerate_protein2genome-gene-60.4	125.07385	0.753187541	0.291760481	2.581526941	0.009836431	0.128977141	91.39375674	94.98963921	141.3576284	172.5543756
maker-LG24-exonerate_est2genome-gene-12.6	121.2405492	0.743243327	0.287894597	2.581650835	0.009832901	0.128977141	89.42829961	91.98996639	143.4518155	160.0921151
maker-LG13-exonerate_est2genome-gene-73.16	118.1460841	0.929935794	0.361307785	2.57380503	0.010058694	0.131709065	83.53192821	78.99138418	197.9006798	112.1603441
maker-LG13-exonerate_est2genome-gene-79.16	14.6607706	-2.287772837	0.890688938	-2.568542999	0.010212704	0.13354098	16.70638564	31.99651005	4.188374175	5.751812519
maker-LG01-exonerate_est2genome-gene-21.18	330.5672429	0.525317182	0.204926983	2.563435889	0.010364184	0.1353348	266.3194417	275.9698992	347.6350565	432.3445744
maker-LG09-est_gff_StringTie-gene-67.3	11.52592333	2.494883857	0.975030765	2.558774498	0.010504185	0.136974	2.948185701	3.999563756	20.94187088	18.21407298
maker-LG01-exonerate_protein2genome-gene-28.3	771.9093717	-0.35090479	0.137175744	-2.558067329	0.010525571	0.137064074	866.7665962	863.9057713	675.3753357	681.5897835
maker-LG09-est_gff_StringTie-gene-10.1	99.75029495	-0.806919335	0.315551234	-2.557173757	0.010552649	0.137227925	118.9101566	134.9852768	72.24945452	72.85629191
maker-LG08-exonerate_protein2genome-gene-2.11	164.3711809	0.820006696	0.320795966	2.556162744	0.010583361	0.137438514	116.9446995	120.9868036	154.9698445	264.5833759
maker-LG10-exonerate_protein2genome-gene-27.12	187.4519793	0.612035529	0.239647628	2.553897713	0.010652454	0.138146283	140.5301851	155.9829865	236.6431409	216.6516049
maker-LG03-exonerate_est2genome-gene-45.13	198.8866916	0.592900647	0.232584926	2.549179166	0.010797681	0.13964706	155.2711136	161.9823321	226.1722055	252.1211154
maker-LG09-est_gff_StringTie-gene-50.8	821.5632768	-0.375496478	0.147278492	-2.549567639	0.010785659	0.13964706	899.1966389	956.8956286	668.0456809	762.1151588
maker-LG11-exonerate_est2genome-gene-13.9	889.6997436	0.355283754	0.139504532	2.5467542	0.010872999	0.140383585	782.2519394	778.9150415	1053.376105	944.2558886
maker-LG19-exonerate_protein2genome-gene-2.8	18.64201908	1.999779668	0.785338489	2.54639203	0.010884288	0.140383585	4.913642836	9.99890939	36.64827403	23.00725008
maker-LG01-exonerate_protein2genome-gene-29.26	349.9656648	-0.472553917	0.185691125	-2.544838468	0.01093283	0.140817825	412.7459982	400.9562665	277.4797891	308.6806052
maker-LG07-exonerate_protein2genome-gene-75.27	279.295649	-0.521111573	0.204884799	-2.543436969	0.010976786	0.141191892	310.5422272	347.9620468	220.9367377	237.7415841
maker-LG05-exonerate_protein2genome-gene-1.19	451.6143863	0.475704195	0.187071743	2.542897116	0.010993759	0.141218346	372.4541269	382.9582296	583.2311039	467.8140849
maker-LG04-exonerate_protein2genome-gene-8.12	45.27742852	1.176503278	0.462880283	2.541701001	0.01103145	0.141318991	26.53367131	28.99683723	68.06108034	57.51812519
maker-LG23-exonerate_est2genome-gene-3.11	25.86632169	-1.570330622	0.617757353	-2.541986126	0.011022455	0.141318991	34.39549985	42.99531038	13.61221607	12.46226046
maker-LG14-exonerate_est2genome-gene-9.15	302.7712425	0.524413825	0.20647745	2.539811611	0.011091219	0.141892667	254.5266989	241.9736072	390.5658918	324.0187719
maker-LG18-exonerate_est2genome-gene-44.13	373.397346	-0.504839629	0.19891991	-2.537903972	0.011151858	0.142475896	390.1432412	485.9469964	319.3635308	298.1356156
maker-LG18-exonerate_est2genome-gene-4.7	50.63305099	-1.256619599	0.495451632	-2.536311353	0.011202708	0.142932667	78.61828537	63.9930201	39.78955466	20.13134382
maker-LG03-exonerate_protein2genome-gene-47.4	11.83621637	2.53637418	1.001822539	2.531759948	0.011349166	0.144606398	1.965457134	4.999454695	24.08315151	16.29680214
maker-LG18-exonerate_protein2genome-gene-58.38	4824.207622	0.242501905	0.09583919	2.530300021	0.011396503	0.145014374	4441.933123	4397.52035	5204.054912	5253.322101
maker-LG14-exonerate_est2genome-gene-11.7	1540.648687	-0.311821237	0.123483273	-2.525210329	0.011562906	0.146599892	1653.932178	1758.808162	1435.565248	1314.289161
maker-LG14-exonerate_protein2genome-gene-30.27	660.8992473	-0.372029053	0.147331155	-2.525121398	0.011565833	0.146599892	718.3745826	772.9156959	579.0427297	573.2639811
maker-LG17-exonerate_protein2genome-gene-3.3	19.50641902	1.85648263	0.735220603	2.525068832	0.011567563	0.146599892	5.896371403	10.99880033	31.41280631	29.71769802
maker-LG01-exonerate_est2genome-gene-18.21	51.37202787	-1.114959856	0.441875378	-2.523245039	0.011627735	0.147165458	78.61828537	61.99323822	30.36571277	34.51087511
maker-LG18-exonerate_est2genome-gene-46.5	1002.78414	0.341852799	0.135518385	2.522556614	0.01165052	0.147256967	853.0083963	915.9001001	1168.556395	1073.67167
maker-LG04-exonerate_est2genome-gene-20.22	287.2096725	-0.523416218	0.207617794	-2.521056636	0.011700302	0.14768901	361.6441127	315.9655367	221.9838313	249.2452092
maker-LG21-exonerate_protein2genome-gene-39.7	1207.654144	0.315774761	0.125329524	2.519556054	0.011750293	0.148122535	1061.346853	1090.881014	1293.160527	1385.228182
maker-LG02-exonerate_est2genome-gene-29.17	145.0463956	0.668195442	0.265377057	2.517909605	0.011805361	0.148618826	111.0483281	112.9876761	187.4297443	168.7198339
maker-LG21-exonerate_protein2genome-gene-74.66	107.9280013	-0.794311314	0.315546422	-2.5172566	0.011827266	0.148696845	130.7028994	142.9844043	89.00295122	69.02175023
maker-LG22-exonerate_protein2genome-gene-38.25	36.63509123	1.33669001	0.531596825	2.514480802	0.011920779	0.149673763	25.55094275	15.99825502	51.30758364	53.68358351
maker-LG04-exonerate_protein2genome-gene-28.32	82.1314231	-0.88905175	0.354002319	-2.511429167	0.012024341	0.150698006	94.34194244	118.9870217	58.63723845	56.55948977
maker-LG14-exonerate_est2genome-gene-9.8	59.43156312	-1.062976343	0.423304272	-2.511140127	0.012034192	0.150698006	66.82554256	93.98974827	36.64827403	40.26268763
maker-LG11-exonerate_protein2genome-gene-12.1	115.7795089	-0.836777568	0.333398893	-2.509839073	0.012078619	0.150855262	117.9274281	178.9804781	83.7674835	82.44264611
maker-LG13-exonerate_est2genome-gene-84.9	169.0110065	-0.655890985	0.261310806	-2.510003296	0.012073003	0.150855262	205.3902705	207.9773153	147.6401897	115.0362504
maker-LG02-exonerate_protein2genome-gene-9.13	30748.6363	-0.245131902	0.097737759	-2.508057313	0.012139698	0.151015341	33545.43964	33163.38277	29451.60011	26834.12267
maker-LG14-exonerate_protein2genome-gene-16.7	68.7510932	0.98580542	0.393198944	2.507141572	0.012171195	0.151015341	38.32641412	53.99411071	85.86167059	96.82217741
maker-LG15-exonerate_est2genome-gene-46.3	781.711833	0.387052825	0.154376965	2.50719286	0.012169429	0.151015341	631.8944687	722.9211489	936.1016281	835.9300861
maker-LG21-exonerate_est2genome-gene-67.0	45.95638433	1.392060947	0.55494681	2.508458326	0.012125927	0.151015341	13.75819994	36.99596474	65.96689326	67.10447939
maker-LG23-exonerate_protein2genome-gene-31.9	1104.678182	0.320347515	0.127742532	2.507759232	0.012149942	0.151015341	950.2985244	1014.889303	1207.298856	1246.226046
maker-LG08-exonerate_protein2genome-gene-55.4	526.8173422	0.469219449	0.18744918	2.50318219	0.012308217	0.152515559	421.5905553	461.9496138	686.8933647	536.8358351
maker-LG21-exonerate_est2genome-gene-71.0	126.2800017	0.72404	0.289346731	2.502326523	0.012338007	0.152684859	85.49738534	104.9885486	161.2524057	153.3816672
maker-LG05-exonerate_est2genome-gene-24.6	842.8954976	0.37815019	0.151236766	2.500385314	0.012405829	0.153323742	674.1517971	791.9136237	984.2679311	921.2486385
maker-LG16-exonerate_est2genome-gene-64.1	127.3023354	0.9174778	0.367050296	2.499596946	0.012433467	0.153464976	89.42829961	86.99051169	115.1802898	217.6102403
maker-LG12-est_gff_StringTie-gene-97.1	263.0996009	0.543008595	0.217343671	2.498386973	0.012475992	0.153789345	217.1830133	210.9769881	342.3995888	281.8388134
maker-LG03-exonerate_est2genome-gene-45.7	173.9691234	-0.647163999	0.259963188	-2.489444769	0.01279428	0.157303175	193.5975277	230.9748069	147.6401897	123.6639692
maker-LG19-exonerate_protein2genome-gene-21.4	1293.57409	0.375703668	0.150903519	2.489694542	0.012785293	0.157303175	998.4522242	1253.863238	1441.84781	1480.133088
maker-LG19-exonerate_protein2genome-gene-2.24	14.99279108	2.704616674	1.087084773	2.487953785	0.012848043	0.157554949	0	7.999127512	25.13024505	26.84179176
maker-LG22-exonerate_est2genome-gene-8.10	69.86131088	0.996015553	0.400295741	2.488199229	0.012839179	0.157554949	36.36095698	56.99378352	92.14423185	93.94627115
maker-LG22-exonerate_est2genome-gene-29.4	36.864843	1.694891732	0.681537716	2.486864178	0.012887459	0.157833862	13.75819994	20.99770972	85.86167059	26.84179176
maker-LG11-exonerate_est2genome-gene-3.54	43.69314453	1.291727928	0.519573586	2.486130867	0.012914047	0.157955142	18.67184278	31.99651005	73.29654806	50.80767725
maker-LG04-exonerate_protein2genome-gene-11.17	553.3428279	0.405960686	0.163455346	2.483618279	0.013005514	0.158868641	510.0361263	441.951795	621.973565	639.409825
maker-LG16-exonerate_protein2genome-gene-54.17	2679.354803	-0.290506865	0.117016663	-2.482611095	0.013042339	0.159113177	3105.422272	2790.695611	2488.941354	2332.359977
maker-LG20-exonerate_protein2genome-gene-10.7	3088.815271	4.311068326	1.737536984	2.48113759	0.013096381	0.15937189	306.6113129	285.9688086	388.4717047	11374.20926
maker-LG21-exonerate_est2genome-gene-32.7	301.0449689	-0.477835106	0.192588866	-2.481114905	0.013097215	0.15937189	342.9722699	357.9609562	249.2082634	254.0383863
maker-LG03-exonerate_protein2genome-gene-14.20	319.8503748	0.716479127	0.288931156	2.479757246	0.013147186	0.159774591	269.2676274	214.9765519	288.9978181	506.1595017
maker-LG11-exonerate_est2genome-gene-1.22	694.7494057	-0.361329612	0.145810541	-2.478076077	0.013209298	0.160323617	751.7873539	810.9115515	598.937507	617.3612104
maker-LG14-exonerate_protein2genome-gene-31.13	276.8040652	-0.493397393	0.199173449	-2.477224734	0.01324085	0.160500803	322.33497	324.9645552	235.5960473	224.3206882
maker-LG19-exonerate_protein2genome-gene-25.57	32.41780735	1.394541124	0.563126348	2.476426701	0.013270487	0.16065435	13.75819994	21.99760066	45.02502238	48.89040641
maker-LG13-exonerate_protein2genome-gene-18.8	1961.784568	-0.270460407	0.109300212	-2.474472845	0.013343296	0.161174271	2138.417362	2151.765301	1797.859615	1759.095995
maker-LG16-exonerate_protein2genome-gene-3.30	130.7802468	0.738942429	0.29863973	2.474360764	0.013347484	0.161174271	111.0483281	84.99072982	149.7343768	177.3475527
maker-LG17-exonerate_est2genome-gene-32.2	315.3196797	-0.466043962	0.188475297	-2.472705811	0.013409448	0.161678518	361.6441127	369.9596474	267.0088537	262.666105
maker-LG21-exonerate_est2genome-gene-48.0	464.6807528	-0.450446938	0.182195008	-2.472334137	0.013423399	0.161678518	567.0343832	505.9448151	427.2141659	358.529647
maker-LG13-exonerate_est2genome-gene-6.10	128.2296083	-0.694488921	0.280967417	-2.471777433	0.013444319	0.161724735	166.0811278	150.9835318	94.23841894	101.6153545
maker-LG03-exonerate_protein2genome-gene-24.0	4698.775568	-0.270788501	0.109691509	-2.468636857	0.013562878	0.162737344	4940.176507	5336.417942	4449.100467	4069.407357
maker-LG22-exonerate_est2genome-gene-50.9	20.65707257	-1.735991472	0.703093796	-2.469075224	0.013546274	0.162737344	26.53367131	36.99596474	10.47093544	8.627718779
maker-LG13-exonerate_protein2genome-gene-41.4	168.0031164	-0.656556419	0.266190518	-2.466490633	0.01364443	0.163508628	204.407542	206.9774244	112.0390092	148.5884901
maker-LG09-est_gff_StringTie-gene-46.4	27.11283597	1.676900517	0.681594041	2.46026288	0.013883528	0.165992468	6.87909997	18.99792784	35.60118049	46.97313557
maker-LG19-exonerate_protein2genome-gene-2.32	17.07528784	1.972341483	0.80170645	2.460179139	0.013886768	0.165992468	5.896371403	7.999127512	19.89477733	34.51087511
maker-LG13-exonerate_est2genome-gene-30.16	178.4884211	-0.627330254	0.255067997	-2.459462817	0.013914511	0.166114346	196.5457134	236.9741525	130.886693	149.5471255
maker-LG22-exonerate_protein2genome-gene-16.50	28.54227008	2.082025694	0.84701041	2.458087492	0.013967914	0.166541867	7.861828537	13.99847315	14.65930961	77.64946901
maker-LG08-exonerate_protein2genome-gene-92.17	56.91249094	-1.152642053	0.46933215	-2.455919657	0.014052457	0.167339133	60.92917116	95.98953015	42.93083529	27.80042718
maker-LG22-exonerate_protein2genome-gene-13.12	196.1315074	0.625097412	0.254767607	2.453598477	0.014143481	0.168211473	131.685628	176.9806962	231.4076732	244.4520321
maker-LG03-exonerate_est2genome-gene-48.30	9.948663123	-2.803055136	1.143025384	-2.452312236	0.014194144	0.168390924	9.827285671	24.99727348	2.094187088	2.87590626
maker-LG10-exonerate_est2genome-gene-64.6	485.1756962	0.427713053	0.174391539	2.452602085	0.014182713	0.168390924	407.8323554	419.9541944	509.9345558	602.9816791
maker-LG18-exonerate_protein2genome-gene-46.15	201.4621409	0.563213085	0.229812985	2.450745266	0.01425608	0.168914032	154.288385	170.9813506	241.8786086	238.7002195
maker-LG06-exonerate_est2genome-gene-7.21	10.76593717	2.646757948	1.080284701	2.45005594	0.014283402	0.169026211	4.913642836	0.999890939	19.89477733	17.25543756
maker-LG05-exonerate_est2genome-gene-1.39	11.27768329	2.462627195	1.006016903	2.447898428	0.014369216	0.169829419	4.913642836	1.999781878	20.94187088	17.25543756
maker-LG22-exonerate_protein2genome-gene-25.17	223.9942113	-0.543286727	0.222244123	-2.444549354	0.014503324	0.171200703	255.5094275	275.9698992	172.7704347	191.727084
maker-LG19-exonerate_est2genome-gene-7.16	443.032914	0.421197322	0.172341395	2.443970706	0.014526606	0.171261991	355.7477413	401.9561575	501.5578075	512.8699496
maker-LG10-exonerate_protein2genome-gene-65.19	130.7484459	0.70264702	0.287758569	2.441793558	0.014614501	0.171870164	111.0483281	87.99040263	158.1111251	165.8439276
maker-LG19-exonerate_est2genome-gene-18.36	23.36785766	1.630865779	0.667864844	2.441909907	0.014609792	0.171870164	8.844557104	13.99847315	30.36571277	40.26268763
maker-LG03-exonerate_est2genome-gene-46.24	103.1762354	-0.748038635	0.306477477	-2.440762182	0.014656303	0.172147915	129.7201709	128.9859311	75.39073515	78.60810443
maker-LG08-exonerate_protein2genome-gene-55.2	2984.647768	-0.249884491	0.10245824	-2.438891125	0.014732406	0.172593503	3287.227057	3197.651223	2746.526365	2707.186426
maker-LG11-exonerate_est2genome-gene-33.1	19.68859551	1.994690986	0.818003891	2.438485938	0.014748933	0.172593503	10.81001424	4.999454695	18.84768379	44.09722931
maker-LG15-exonerate_est2genome-gene-21.7	635.8808467	-0.39806732	0.16320125	-2.439119305	0.014723107	0.172593503	686.9272684	758.9172227	590.5607587	507.1181371
maker-LG04-exonerate_protein2genome-gene-14.1	276.3399191	-0.523113664	0.214728338	-2.436165012	0.014843911	0.173490504	292.853113	358.9608471	228.2663925	225.2793237
maker-LG06-exonerate_est2genome-gene-17.18	177.0740503	0.769795523	0.316429406	2.432755961	0.014984396	0.174916499	132.6683566	128.9859311	282.7152568	163.9266568
maker-LG08-exonerate_protein2genome-gene-62.8	296.5636008	0.525877283	0.21652739	2.428687122	0.015153603	0.17616529	265.3367131	220.9758975	319.3635308	380.5782617
maker-LG08-exonerate_protein2genome-gene-94.17	26.59990273	-1.485081625	0.611523358	-2.428495338	0.01516162	0.17616529	33.41277128	44.99509226	13.61221607	14.3795313
maker-LG11-exonerate_protein2genome-gene-14.8	2106.61108	-0.320466221	0.13191743	-2.429293994	0.015128259	0.17616529	2274.033904	2404.737708	2035.549849	1712.12286
maker-LG22-exonerate_est2genome-gene-51.7	53.50870524	-1.035518495	0.426420917	-2.428395169	0.015165809	0.17616529	65.842814	77.99149324	36.64827403	33.55223969
maker-LG19-exonerate_est2genome-gene-25.18	21.80725726	1.67518148	0.690298904	2.426747994	0.015234834	0.176750214	12.77547137	7.999127512	37.69536758	28.7590626
maker-LG07-exonerate_est2genome-gene-27.0	76.18965799	-1.010543134	0.416726994	-2.424952425	0.015310393	0.176976179	73.70464253	129.9858221	50.2604901	50.80767725
maker-LG08-exonerate_protein2genome-gene-20.14	173.5765195	0.713888246	0.294318273	2.425565492	0.015284558	0.176976179	106.1346853	156.9828774	190.571025	240.6174904
maker-LG19-exonerate_protein2genome-gene-23.20	345.5997974	-0.440968413	0.181828368	-2.425190403	0.01530036	0.176976179	393.0914269	402.9560484	291.0920052	295.2597093
maker-LG01-exonerate_protein2genome-gene-31.19	651.3541294	-0.43231042	0.178444827	-2.422655944	0.015407511	0.177812714	652.5317686	843.9079525	565.4305136	543.5462831
maker-LG11-exonerate_est2genome-gene-33.5	22.77260558	1.67206028	0.690514657	2.421469644	0.015457892	0.177812714	12.77547137	8.999018451	26.17733859	43.13859389
maker-LG14-exonerate_est2genome-gene-18.26	52.41899664	1.077802257	0.445026561	2.421882988	0.015440321	0.177812714	30.46458558	36.99596474	60.73142554	81.48401069
maker-LG14-exonerate_est2genome-gene-20.9	923.2549409	0.3528536	0.145674505	2.422205595	0.01542662	0.177812714	847.1120249	774.9154777	968.561528	1102.430733
maker-LG20-exonerate_protein2genome-gene-1.45	206.9710953	0.555890088	0.229732069	2.419732213	0.01553194	0.178447669	165.0983993	169.9814596	261.7733859	231.0311362
maker-LG15-exonerate_protein2genome-gene-26.7	310.6647107	0.549149075	0.227527163	2.413553912	0.015797791	0.18128204	269.2676274	234.9743707	423.0257917	315.3910531
maker-LG19-exonerate_protein2genome-gene-23.5	1152.969514	-0.337530414	0.139915595	-2.41238593	0.015848496	0.181643717	1387.612737	1186.870545	1002.068521	1035.326253
maker-LG17-exonerate_est2genome-gene-58.13	65.8435557	0.962063685	0.399776855	2.406501712	0.016106129	0.184373299	39.30914269	49.99454695	97.37969957	76.69083359
maker-LG15-exonerate_protein2genome-gene-22.8	567.6728839	0.437487294	0.181934766	2.404638232	0.016188483	0.185092227	420.6078267	543.9406708	663.8573067	642.2857313
maker-LG20-exonerate_protein2genome-gene-0.11	116.8788116	0.775389269	0.322583296	2.403686983	0.016230664	0.185350661	82.54919964	89.99018451	121.4628511	173.513011
maker-LG07-exonerate_est2genome-gene-68.3	3668.479523	-0.26939777	0.112136819	-2.402402465	0.016287777	0.185778782	4243.421953	3776.588077	3291.015008	3362.893053
maker-LG01-exonerate_protein2genome-gene-35.14	817.6775898	-0.329356147	0.137175655	-2.400981047	0.016351183	0.186277561	886.4211676	934.898028	714.1177968	735.273367
maker-LG08-exonerate_protein2genome-gene-67.12	478.0563022	-0.389823742	0.162439383	-2.399810541	0.016403559	0.186649637	543.4488976	540.940998	426.1670723	401.6682409
maker-LG08-exonerate_protein2genome-gene-81.26	2081.594364	0.294177017	0.122611724	2.399256837	0.016428387	0.186707732	1891.752492	1848.798346	2141.306297	2444.520321
maker-LG21-exonerate_est2genome-gene-15.1	1389.280226	-0.2807781	0.117122704	-2.397298656	0.016516455	0.187483553	1520.281093	1527.833355	1251.276785	1257.729671
maker-LG20-exonerate_est2genome-gene-16.11	45.76639854	1.159532117	0.484011822	2.395668997	0.016590064	0.188093581	21.62002848	34.99618287	67.0139868	59.43539603
maker-LG11-exonerate_protein2genome-gene-26.28	601.7432948	-0.368690044	0.153931482	-2.395156861	0.016613256	0.188131216	710.512754	645.9295466	520.4054912	530.1253872
maker-LG08-exonerate_protein2genome-gene-56.9	179.7841231	-0.596737844	0.249243142	-2.394199652	0.016656679	0.188397589	224.0621133	208.9772063	129.8395994	156.2575734
maker-LG20-exonerate_est2genome-gene-19.16	11.0159099	2.422772771	1.012210984	2.393545228	0.016686424	0.188508801	4.913642836	1.999781878	19.89477733	17.25543756
maker-LG01-exonerate_protein2genome-gene-5.4	454.8658749	0.432154783	0.180588695	2.393033422	0.016709719	0.188546971	380.3159555	393.95703	570.6659813	474.5245328
maker-LG04-exonerate_est2genome-gene-32.50	283.9735483	0.47810853	0.199862635	2.39218566	0.016748368	0.188758093	247.6475989	226.9752432	338.2112146	323.0601365
maker-LG22-exonerate_est2genome-gene-6.15	1283.722449	0.30197085	0.126348878	2.389976496	0.016849451	0.189605373	1200.894309	1098.880142	1389.493133	1445.622213
maker-LG23-exonerate_est2genome-gene-26.5	204.0423044	0.622103734	0.260330596	2.389668148	0.016863602	0.189605373	136.5992708	184.9798237	226.1722055	268.4179176
maker-LG20-exonerate_protein2genome-gene-17.12	416.8590832	-0.415445511	0.173884504	-2.389203761	0.016884935	0.189620021	453.0378694	499.9454695	354.9647113	359.4882824
maker-LG16-exonerate_est2genome-gene-19.8	674.7397351	0.346181494	0.144955464	2.388192092	0.016931489	0.189917548	596.5162402	591.9354359	734.0125742	776.4946901
maker-LG14-exonerate_est2genome-gene-1.29	81.12842312	0.844312556	0.353671688	2.38727776	0.016973662	0.190165273	51.10188549	64.99291104	106.8035415	101.6153545
maker-LG01-exonerate_est2genome-gene-22.20	245.9586472	-0.505003495	0.211582137	-2.386796458	0.016995898	0.190189324	276.1467274	300.9671726	207.3245217	199.3961673
maker-LG02-exonerate_protein2genome-gene-11.18	1436.89177	-0.307723074	0.129119082	-2.383250167	0.017160528	0.191804864	1692.258593	1486.837826	1274.312843	1294.157817
maker-LG01-exonerate_protein2genome-gene-13.37	501.8122806	-0.377064738	0.15826982	-2.382417178	0.0171994	0.192012646	566.0516547	567.9380534	441.8734755	431.3859389
maker-LG02-exonerate_protein2genome-gene-8.12	62.24629583	-0.939734585	0.394661876	-2.381113157	0.017260409	0.192466775	78.61828537	84.99072982	46.07211593	39.30405221
maker-LG19-exonerate_protein2genome-gene-3.35	298.3311154	-0.481756172	0.202381175	-2.380439638	0.017291994	0.192592124	373.4368555	321.9648824	242.9257022	254.9970217
maker-LG16-exonerate_est2genome-gene-64.26	121.5442493	-0.987275332	0.414835941	-2.379917538	0.017316513	0.192638573	113.0137852	209.9770972	104.7093544	58.47676061
maker-LG11-exonerate_est2genome-gene-31.1	312.215839	-0.453219767	0.190501338	-2.379089678	0.017355453	0.192845158	360.6613841	360.960629	272.2443214	254.9970217
maker-LG02-exonerate_protein2genome-gene-12.7	2177.61353	0.369202452	0.155269188	2.377821745	0.017415242	0.193056323	1632.31215	2168.763447	2464.858202	2444.520321
maker-LG24-exonerate_protein2genome-gene-12.19	350.7706168	-0.458180115	0.192670262	-2.378053109	0.017404319	0.193056323	383.2641412	428.9532128	276.4326956	314.4324177
maker-LG14-exonerate_est2genome-gene-30.2	210.4534412	-0.539455739	0.227103026	-2.375378913	0.017530943	0.194111626	250.5957846	247.9729529	182.1942766	161.0507505
maker-LG09-est_gff_StringTie-gene-118.7	434.4834383	-0.458336058	0.193035912	-2.374356426	0.017579572	0.194208282	477.6060836	527.9424158	408.3664821	324.0187719
maker-LG21-exonerate_est2genome-gene-8.1	1088.1746	-0.311924005	0.131373335	-2.374332703	0.017580701	0.194208282	1187.136109	1223.866509	924.5835991	1017.11218
maker-LG15-exonerate_protein2genome-gene-13.11	482.7738948	-0.427030698	0.180164443	-2.370227389	0.017777148	0.19614949	607.3262545	499.9454695	424.0728852	399.7509701
maker-LG08-exonerate_est2genome-gene-36.2	157.7487955	0.61083078	0.257835896	2.369068043	0.017832972	0.196536378	126.7719852	122.9865855	178.0059024	203.230709
maker-LG09-est_gff_StringTie-gene-83.1	498.9425201	-0.388890512	0.164200791	-2.368383915	0.017865986	0.196671267	594.5507831	536.9414342	437.6851013	426.5927618
maker-LG04-exonerate_est2genome-gene-14.8	25.9223514	-1.489374165	0.629330387	-2.366601385	0.017952257	0.19739142	34.39549985	41.99541944	16.7534967	10.54498962
maker-LG17-exonerate_protein2genome-gene-21.3	569.0453656	-0.374839408	0.158677884	-2.362266245	0.018163592	0.199483442	626.9808258	657.9282379	522.4996783	468.7727203
maker-LG09-est_gff_StringTie-gene-17.6	1505.307851	-0.290252316	0.122940806	-2.360911129	0.018230099	0.19998186	1651.966721	1660.81885	1285.830872	1422.614963
maker-LG14-exonerate_est2genome-gene-11.5	1451.274388	-0.366749783	0.155480568	-2.358814277	0.018333429	0.200882602	1838.685149	1430.843934	1236.617475	1298.950994
maker-LG03-exonerate_protein2genome-gene-4.18	125.2069756	-0.877602379	0.372566515	-2.355558922	0.018494864	0.202417195	168.046585	155.9829865	118.3215704	58.47676061
maker-LG13-exonerate_est2genome-gene-57.3	268.722054	-0.52986543	0.22511466	-2.35375799	0.018584706	0.203165606	348.8686413	285.9688086	238.737328	201.3134382
maker-LG06-exonerate_protein2genome-gene-13.15	547.9687191	-0.360562601	0.153456589	-2.349606517	0.018793266	0.204957466	610.2744402	621.9321641	477.474656	482.1936162
maker-LG14-exonerate_est2genome-gene-24.10	312.0429485	0.471235442	0.2005868	2.349284412	0.018809533	0.204957466	284.0085559	238.9739344	368.5769274	356.6123762
maker-LG18-exonerate_protein2genome-gene-33.2	596.0645404	0.464821811	0.197863488	2.349204576	0.018813567	0.204957466	585.706226	415.9546306	683.7520841	698.8452211
maker-LG10-exonerate_protein2genome-gene-21.4	90.79137346	-0.818180288	0.348409873	-2.34832693	0.018857961	0.20520496	132.6683566	98.98920296	70.15526743	61.35266687
maker-LG06-exonerate_protein2genome-gene-30.30	226.9316516	-0.534149418	0.227866649	-2.344131623	0.01907144	0.207190507	291.8703844	244.9732801	191.6181185	179.2648235
maker-LG18-exonerate_est2genome-gene-51.0	111.1505923	-0.746239726	0.318377664	-2.343882157	0.0190842	0.207190507	148.3920136	129.9858221	95.28551248	70.93902107
maker-LG24-exonerate_est2genome-gene-27.2	200.5936144	-0.542783564	0.231794285	-2.341660684	0.01919816	0.208188981	231.9239418	243.9733891	153.9227509	172.5543756
maker-LG06-exonerate_protein2genome-gene-24.23	269.3920971	-0.510557923	0.218190775	-2.339961093	0.019285749	0.208503024	317.4213272	315.9655367	196.8535862	247.3279383
maker-LG21-exonerate_est2genome-gene-1.4	499.3495801	0.37265209	0.159246503	2.340095912	0.019278788	0.208503024	431.417841	438.9521222	574.8543555	552.1740018
maker-LG22-exonerate_protein2genome-gene-56.57	22.26239996	-1.626169831	0.694998732	-2.339816976	0.019293192	0.208503024	37.34368555	29.99672817	7.329654806	14.3795313
maker-LG08-exonerate_protein2genome-gene-104.13	27.08238617	1.467396565	0.627472734	2.338582196	0.019357067	0.208716805	10.81001424	17.9980369	33.5069934	46.01450015
maker-LG24-exonerate_est2genome-gene-0.7	21.83808858	1.85661972	0.793848617	2.338757895	0.019347967	0.208716805	6.87909997	11.99869127	50.2604901	18.21407298
maker-LG09-est_gff_StringTie-gene-67.2	548.0415712	1.455368096	0.622961162	2.33621	0.019480299	0.209806592	239.7857704	345.9622649	1120.390092	486.0281579
maker-LG09-exonerate_protein2genome-gene-115.1	141.1184865	-0.684506673	0.293092358	-2.335464076	0.01951919	0.209986564	183.7702421	163.982114	125.6512253	91.07036489
maker-LG24-exonerate_est2genome-gene-2.8	1705.150956	-0.268771464	0.115258528	-2.33190089	0.019705906	0.211754607	1918.286163	1808.802709	1531.897855	1561.617099
maker-LG06-exonerate_protein2genome-gene-28.23	585.9290812	-0.385526532	0.165538368	-2.328925533	0.019863011	0.212959372	716.4091254	610.9333637	524.5938654	491.7799704
maker-LG21-exonerate_protein2genome-gene-40.28	38.7538063	1.532708441	0.65804703	2.32917766	0.019849656	0.212959372	11.79274281	27.99694629	81.67329641	33.55223969
maker-LG21-exonerate_est2genome-gene-56.5	750.5333095	-0.365458355	0.156997935	-2.327790833	0.019923213	0.213363188	795.0274108	894.9023904	701.5526743	610.6507624
maker-LG06-exonerate_protein2genome-gene-16.12	1715.172985	0.285215263	0.122558088	2.327184344	0.019955456	0.213467007	1522.24655	1569.828774	1988.43064	1780.185975
maker-LG09-exonerate_protein2genome-gene-20.5	146.5725444	-0.625446187	0.268813475	-2.326692091	0.019981659	0.213506057	190.649342	164.9820049	120.4157575	110.2430733
maker-LG20-exonerate_protein2genome-gene-27.44	15.16552706	1.892463676	0.813861382	2.325289931	0.020056462	0.214063731	6.87909997	5.999345634	20.94187088	26.84179176
maker-LG16-exonerate_est2genome-gene-62.21	76.79022982	1.191019235	0.512361295	2.324569101	0.020095013	0.214233653	22.60275704	70.99225667	110.9919156	102.5739899
maker-LG16-exonerate_protein2genome-gene-15.15	696.7014074	0.411134895	0.176938391	2.323604796	0.020146685	0.214542934	537.5525262	658.9281288	725.6358258	864.6891487
maker-LG07-exonerate_protein2genome-gene-21.11	1242.755053	-0.387340964	0.166749692	-2.322888634	0.020185136	0.214710878	1371.88908	1445.842298	921.4423185	1231.846515
maker-LG03-exonerate_protein2genome-gene-48.76	13.6670077	2.007190575	0.86435856	2.322173537	0.020223593	0.214878516	5.896371403	4.999454695	18.84768379	24.92452092
maker-LG13-exonerate_est2genome-gene-34.7	177.6854315	0.894759902	0.385712023	2.319761504	0.020353783	0.21601935	73.70464253	174.9809143	204.183241	257.8729279
maker-LG08-exonerate_protein2genome-gene-18.8	16.45415332	-1.86761867	0.805622898	-2.31822938	0.020436858	0.216415812	22.60275704	28.99683723	9.423841894	4.793177099
maker-LG14-exonerate_protein2genome-gene-4.15	309.9333981	0.474621906	0.20470871	2.318523269	0.0204209	0.216415812	242.7339561	275.9698992	387.4246112	333.6051261
maker-LG16-exonerate_protein2genome-gene-60.53	25.97173131	-1.892277978	0.816686248	-2.317019519	0.020502668	0.216628083	66.82554256	14.99836409	11.51802898	10.54498962
maker-LG19-exonerate_est2genome-gene-0.9	58.56452072	0.994547489	0.429233136	2.317033344	0.020501915	0.216628083	36.36095698	41.99541944	63.87270617	92.02900031
maker-LG22-exonerate_est2genome-gene-1.3	2963.204887	-0.369778774	0.159686709	-2.315651537	0.020577303	0.217174273	3197.798757	3484.619922	2195.755161	2974.645708
maker-LG04-exonerate_est2genome-gene-30.0	1016.057083	0.297565293	0.128558246	2.314634042	0.020632968	0.217519276	889.3693533	933.898137	1130.861027	1110.099816
maker-LG01-exonerate_protein2genome-gene-2.50	1823.800779	0.36280109	0.156798114	2.313810286	0.020678131	0.217752909	1396.457294	1794.804236	2179.001665	1924.939923
maker-LG09-est_gff_StringTie-gene-36.0	45.49656994	1.081171023	0.467402737	2.313146536	0.020714584	0.217894406	32.43004272	25.99716441	55.49595782	68.06311481
maker-LG18-exonerate_protein2genome-gene-33.6	484.528719	0.384963214	0.166578771	2.310998049	0.020832963	0.218896401	412.7459982	427.9533219	519.3583977	578.0571582
maker-LG17-exonerate_protein2genome-gene-56.6	170.0786796	-0.57063218	0.24705035	-2.309780895	0.020900288	0.219360335	198.5111706	207.9773153	143.4518155	130.3744171
maker-LG01-exonerate_est2genome-gene-32.9	28.11731715	-1.390974552	0.60355266	-2.304644887	0.02118647	0.22211773	32.43004272	48.99465601	15.70640316	15.33816672
maker-LG01-exonerate_protein2genome-gene-18.6	381.4511625	0.418071391	0.181437202	2.304220895	0.021210247	0.222121025	323.3176986	329.9640099	410.4606692	462.0622724
maker-LG01-exonerate_protein2genome-gene-6.5	20014.44428	0.321440098	0.13959024	2.302740492	0.021293448	0.222483297	15941.82282	19645.85717	24078.96313	20391.13402
maker-LG08-exonerate_protein2genome-gene-19.14	15.2474415	-2.154902381	0.936126552	-2.301934899	0.021338844	0.222483297	14.74092851	34.99618287	8.37674835	2.87590626
maker-LG09-est_gff_StringTie-gene-48.7	141.5321975	-0.645064872	0.280149155	-2.302576542	0.02130268	0.222483297	156.2538422	188.9793875	118.3215704	102.5739899
maker-LG21-exonerate_protein2genome-gene-54.10	987.9423967	-0.306331782	0.133058288	-2.302237524	0.021321781	0.222483297	1133.086038	1051.885268	862.8050801	903.9932009
maker-LG10-exonerate_protein2genome-gene-25.18	225.4417122	0.529428117	0.230069297	2.301168051	0.021382134	0.222689398	168.046585	200.9780787	280.6210697	252.1211154
maker-LG03-exonerate_protein2genome-gene-38.7	60.04048187	0.914013674	0.397664565	2.298453911	0.021535968	0.223914181	40.29187125	42.99531038	75.39073515	81.48401069
maker-LG13-exonerate_protein2genome-gene-43.2	247.8336737	-0.477012802	0.207553959	-2.298259236	0.021547039	0.223914181	290.8876559	285.9688086	208.3716152	206.1066153
maker-LG12-est_gff_StringTie-gene-20.4	89.3118905	2.819739594	1.228986049	2.294362573	0.021769681	0.225979793	39.30914269	4.999454695	129.8395994	183.0993652
maker-LG08-exonerate_est2genome-gene-31.12	405.3308809	0.466280097	0.203280298	2.293779086	0.021803191	0.22607975	291.8703844	388.9575753	477.474656	463.0209078
maker-LG05-exonerate_protein2genome-gene-27.0	278.1043898	0.714494723	0.311812225	2.29142627	0.021938772	0.226903119	199.4938991	221.9757885	235.5960473	455.3518244
maker-LG13-exonerate_est2genome-gene-41.16	787.3342849	-0.322508676	0.14075325	-2.291305354	0.021945759	0.226903119	910.9893817	838.9084978	701.5526743	697.8865857
maker-LG19-exonerate_protein2genome-gene-0.41	59.75846224	0.928102306	0.405080694	2.291154135	0.021954501	0.226903119	38.32641412	43.99520132	84.81457704	71.89765649
maker-LG02-exonerate_est2genome-gene-13.9	270.5216605	-0.531301227	0.231966961	-2.290417668	0.021997116	0.227095638	354.7650127	284.9689176	197.9006798	244.4520321
maker-LG12-est_gff_StringTie-gene-22.11	111.6496111	-0.749897799	0.327516532	-2.289648692	0.02204169	0.227307928	162.1502136	117.9871308	75.39073515	91.07036489
maker-LG14-exonerate_protein2genome-gene-21.11	1517.962667	0.288664849	0.126130885	2.288613529	0.022101817	0.227679981	1419.060051	1313.856694	1747.599125	1591.334797
maker-LG02-exonerate_est2genome-gene-22.0	508.2882203	0.372920861	0.163134156	2.28597658	0.022255629	0.228328866	463.8478837	421.9539763	588.4665716	558.8844498
maker-LG04-exonerate_protein2genome-gene-27.47	651.8308219	0.47109498	0.205988274	2.286999023	0.02219588	0.228328866	546.3970833	545.9404527	900.5004476	614.4853041
maker-LG17-exonerate_est2genome-gene-66.18	81.08917426	0.843945344	0.369199323	2.285879986	0.022261281	0.228328866	49.13642836	66.99269291	93.19132539	115.0362504
maker-LG19-exonerate_protein2genome-gene-22.18	132.4733025	0.628293382	0.274787917	2.286466556	0.022226979	0.228328866	107.1174138	100.9889848	166.4878735	155.298938
maker-LG12-exonerate_protein2genome-gene-12.4	922.1991447	-0.309537173	0.135459914	-2.285083197	0.02230795	0.228559915	1056.43321	984.8925749	846.0515834	801.419211
maker-LG04-exonerate_est2genome-gene-5.9	10811.20551	0.250771556	0.109885696	2.282112831	0.02248268	0.230101112	9758.494672	9989.910372	10942.12753	12554.28946
maker-LG05-exonerate_est2genome-gene-13.7	1893.962443	-0.26289081	0.115407488	-2.277935471	0.022730423	0.232355133	2149.227376	1982.783732	1729.798534	1714.040131
maker-LG21-exonerate_protein2genome-gene-10.12	70.9386653	0.899967869	0.395143287	2.277573472	0.022752003	0.232355133	52.08461406	46.99487413	75.39073515	109.2844379
maker-LG19-exonerate_protein2genome-gene-9.16	452.6591554	-0.429369726	0.188600096	-2.276614569	0.022809252	0.232688782	487.4333693	551.9397983	346.587963	424.675491
maker-LG12-exonerate_protein2genome-gene-46.1	592.2324489	-0.342977402	0.150843504	-2.273730017	0.022982224	0.234200987	645.6526686	678.9259476	526.6880525	517.6631267
maker-LG07-exonerate_protein2genome-gene-3.20	20.11248847	-1.591570508	0.700185753	-2.273068968	0.023022024	0.234354304	34.39549985	25.99716441	10.47093544	9.586354199
maker-LG13-exonerate_protein2genome-gene-35.3	824.7485732	-0.413345564	0.182082145	-2.270104874	0.023201221	0.235924765	1048.571381	835.908825	630.3503133	784.1637734
maker-LG01-exonerate_est2genome-gene-3.21	88.42380411	0.752229434	0.332086932	2.26515819	0.023502974	0.236737452	69.77372827	61.99323822	107.850635	114.077615
maker-LG04-exonerate_protein2genome-gene-9.3	1628.183985	0.354774113	0.156600355	2.265474515	0.023483576	0.236737452	1244.134366	1613.823976	1900.474782	1754.302818
maker-LG12-est_gff_StringTie-gene-38.1	85.29039207	-0.772698705	0.341121164	-2.265173744	0.02350202	0.236737452	99.25558528	115.9873489	60.73142554	65.18720855
maker-LG12-exonerate_protein2genome-gene-41.1	572.8455975	-0.348148276	0.153686474	-2.265315006	0.023493356	0.236737452	660.3935971	622.932055	494.2281527	513.828585
maker-LG12-exonerate_protein2genome-gene-97.3	247.8141631	0.509078448	0.224695315	2.265638906	0.023473501	0.236737452	227.010299	181.9801509	299.4687535	282.7974489
maker-LG13-exonerate_protein2genome-gene-18.5	3130.151503	-0.231921759	0.102388939	-2.265105586	0.023506201	0.236737452	3434.636342	3327.637045	2914.061332	2844.271291
maker-LG17-exonerate_est2genome-gene-14.9	126.8990477	0.629986456	0.277851319	2.267350963	0.023368795	0.236737452	99.25558528	99.9890939	154.9698445	153.3816672
maker-LG17-exonerate_protein2genome-gene-66.10	882.6742921	-0.368439855	0.162568922	-2.266360938	0.023429293	0.236737452	960.1258101	1029.887667	682.7049905	857.9787008
maker-LG22-exonerate_protein2genome-gene-8.27	452.9264862	0.385818868	0.170261221	2.266040764	0.023448888	0.236737452	373.4368555	411.9550669	528.7822396	497.5317829
maker-LG10-exonerate_est2genome-gene-11.8	191.3858044	-0.553973678	0.244696857	-2.263918245	0.023579144	0.237037891	211.2866419	243.9733891	166.4878735	143.795313
maker-LG20-exonerate_protein2genome-gene-2.21	564.8090702	-0.384094367	0.1696676	-2.263805031	0.023586109	0.237037891	686.9272684	591.9354359	518.3113042	462.0622724
maker-LG04-exonerate_protein2genome-gene-29.36	696.9862656	-0.339885662	0.150191043	-2.26302218	0.023634322	0.237228018	824.5092678	732.9200583	608.3613489	622.1543875
maker-LG11-exonerate_protein2genome-gene-15.17	1759.3111	-0.258214119	0.114118481	-2.262684515	0.023655144	0.237228018	1895.683406	1936.788749	1646.031051	1558.741193
maker-LG06-exonerate_est2genome-gene-26.26	43.56726089	-1.514795584	0.669607134	-2.262215419	0.023684097	0.237267034	61.91189973	66.99269291	37.69536758	7.669083359
maker-LG19-exonerate_est2genome-gene-8.4	25.9616283	-1.486923986	0.657504532	-2.26146576	0.023730431	0.237479902	30.46458558	45.99498319	17.80059024	9.586354199
maker-LG04-exonerate_protein2genome-gene-28.25	122.4634484	-0.651400911	0.288208168	-2.260175053	0.023810389	0.238028456	157.2365707	141.9845133	100.5209802	90.11172947
maker-LG08-exonerate_protein2genome-gene-61.2	297.264119	0.45811097	0.202974972	2.256982553	0.024009165	0.239257647	229.9584847	270.9704445	349.7292436	338.3983032
maker-LG14-exonerate_est2genome-gene-12.28	98.64640599	0.754880355	0.334441163	2.257139486	0.02399936	0.239257647	71.7391854	74.99182043	142.404722	105.4498962
maker-LG22-exonerate_protein2genome-gene-2.11	48.30045672	1.062011141	0.470435761	2.257505123	0.02397653	0.239257647	24.56821418	37.99585568	71.20236098	59.43539603
maker-LG05-exonerate_est2genome-gene-14.4	219.9222069	0.544496627	0.241337295	2.256164456	0.024060334	0.239515435	170.0120421	187.9794965	229.3134861	292.3838031
maker-LG20-exonerate_protein2genome-gene-6.13	1165.106423	0.287173326	0.127435552	2.253478888	0.02422897	0.240940823	1081.984152	1016.889085	1317.243678	1244.308775
maker-LG21-exonerate_protein2genome-gene-19.16	22.25439249	1.541283063	0.684268531	2.252453522	0.024293627	0.241330288	14.74092851	7.999127512	35.60118049	30.67633344
maker-LG07-exonerate_est2genome-gene-2.10	66.55851563	0.913862208	0.406438111	2.248465841	0.024546501	0.243586713	36.36095698	55.99389258	83.7674835	90.11172947
maker-LG05-exonerate_est2genome-gene-24.0	19.86253821	1.591350979	0.70791072	2.247954345	0.024579101	0.243654819	10.81001424	8.999018451	25.13024505	34.51087511
maker-LG23-exonerate_protein2genome-gene-44.8	2280.14197	-0.259242774	0.11546036	-2.245296777	0.024749087	0.245083268	2515.785132	2452.732473	2181.095852	1970.954423
maker-LG18-exonerate_est2genome-gene-39.13	156.628846	-0.573281621	0.255551912	-2.243307891	0.024876967	0.24609221	182.7875135	191.9790603	120.4157575	131.3330525
maker-LG21-exonerate_protein2genome-gene-45.7	483.1036168	-0.401408446	0.17899348	-2.242586975	0.024923461	0.246294786	508.0706692	591.9354359	389.5187983	442.889564
maker-LG06-exonerate_protein2genome-gene-21.5	394.9086154	-0.411235615	0.183466775	-2.241471868	0.024995526	0.246749366	416.6769125	484.9471054	343.4466824	334.5637615
maker-LG16-exonerate_protein2genome-gene-49.24	59.58394025	0.898540978	0.401602555	2.237388598	0.025260953	0.249109836	45.20551409	37.99585568	77.48492224	77.64946901
maker-LG08-exonerate_est2genome-gene-76.19	360.1815275	-0.413741566	0.184973645	-2.23675955	0.02530206	0.249255565	391.1259697	431.9528857	298.42166	319.2255948
maker-LG02-exonerate_protein2genome-gene-17.10	76.66725517	-0.791710461	0.3544707	-2.233500428	0.025515962	0.25084072	93.35921388	100.9889848	58.63723845	53.68358351
maker-LG12-exonerate_protein2genome-gene-79.3	82.02468619	0.968387656	0.433551455	2.233616438	0.025508321	0.25084072	51.10188549	59.99345634	72.24945452	144.7539484
maker-LG19-exonerate_protein2genome-gene-23.8	163.0821506	0.560840201	0.251310596	2.231661578	0.025637338	0.251772493	136.5992708	126.9861493	187.4297443	201.3134382
maker-LG08-exonerate_est2genome-gene-26.21	843.5600419	0.367765591	0.164832677	2.231144924	0.025671531	0.251847028	700.6854684	772.9156959	847.0986769	1053.540326
maker-LG05-exonerate_est2genome-gene-6.7	58.21173968	-0.903892127	0.405352447	-2.229891871	0.025754622	0.252301832	70.75645683	80.99116606	40.83664821	40.26268763
maker-LG09-est_gff_StringTie-gene-61.0	1329.470299	-0.292376812	0.131131705	-2.229642414	0.025771192	0.252301832	1556.64205	1370.850477	1174.838956	1215.549712
maker-LG15-exonerate_protein2genome-gene-52.77	455.7156329	0.385145256	0.172876516	2.227863357	0.025889628	0.253199495	370.4886698	419.9541944	532.9706138	499.4490537
maker-LG13-exonerate_protein2genome-gene-4.15	2739.147469	-0.247465523	0.11110094	-2.2273936	0.02592098	0.253244495	2961.943901	2984.674453	2622.969327	2387.002195
maker-LG20-exonerate_est2genome-gene-5.22	41.73200129	-1.100597547	0.494369707	-2.226264131	0.025996495	0.253720427	66.82554256	46.99487413	27.22443214	25.88315634
maker-LG09-exonerate_protein2genome-gene-40.2	1365.565232	0.318155258	0.142937171	2.225839904	0.026024907	0.253736142	1153.723338	1277.86062	1389.493133	1641.183839
maker-LG20-exonerate_est2genome-gene-23.30	26.78080992	1.578455363	0.710844642	2.220534936	0.026382477	0.256957725	5.896371403	20.99770972	41.88374175	38.34541679
maker-LG16-exonerate_est2genome-gene-51.13	17.48916668	2.604732604	1.173669088	2.219307496	0.026465812	0.257504463	8.844557104	0.999890939	53.40177073	6.710447939
maker-LG06-exonerate_est2genome-gene-29.15	21.36358692	-1.627928527	0.734186461	-2.217323002	0.026601027	0.258297561	21.62002848	42.99531038	8.37674835	12.46226046
maker-LG09-est_gff_StringTie-gene-39.6	32.41150443	-1.250335795	0.564250895	-2.215921686	0.026696866	0.258297561	46.18824266	44.99509226	24.08315151	14.3795313
maker-LG11-exonerate_est2genome-gene-19.9	46.46832306	1.019261173	0.459851245	2.21650193	0.026657146	0.258297561	31.44731415	29.99672817	54.44886428	69.98038565
maker-LG19-exonerate_protein2genome-gene-2.34	82.51917088	0.937060883	0.422898859	2.215803765	0.026704945	0.258297561	47.17097122	65.99280197	139.2634413	77.64946901
maker-LG20-exonerate_est2genome-gene-14.2	495.3789455	-0.352224171	0.158923707	-2.216309807	0.026670292	0.258297561	557.2070976	553.9395802	430.3554465	440.0136577
maker-LG20-exonerate_protein2genome-gene-3.8	2681.996051	-0.268330752	0.121103461	-2.215714968	0.026711029	0.258297561	3109.353186	2751.699864	2529.778002	2337.153154
maker-LG13-exonerate_est2genome-gene-85.24	152.7092634	-0.596261259	0.269297605	-2.214135029	0.026819492	0.259081762	179.8393278	187.9794965	107.850635	135.1675942
maker-LG03-exonerate_est2genome-gene-40.14	786.0893648	0.333581147	0.150821829	2.211756415	0.0269835	0.259870596	652.5317686	738.9194039	834.5335544	918.3727322
maker-LG05-exonerate_protein2genome-gene-15.6	36.61725554	-1.34431159	0.607720427	-2.212055955	0.026962799	0.259870596	43.24005695	61.99323822	11.51802898	29.71769802
maker-LG20-exonerate_est2genome-gene-26.31	49.42951047	-0.966908488	0.437101947	-2.21208918	0.026960504	0.259870596	65.842814	64.99291104	31.41280631	35.46951053
maker-LG08-exonerate_est2genome-gene-25.14	37.23541324	-1.425452377	0.64541683	-2.208576397	0.027204119	0.26146334	29.48185701	78.99138418	25.13024505	15.33816672
maker-LG15-exonerate_protein2genome-gene-35.9	322.9271739	-0.411854234	0.186462827	-2.208773945	0.027190368	0.26146334	370.4886698	366.9599746	274.3385085	279.9215426
maker-LG16-exonerate_est2genome-gene-6.12	493.5087313	0.517008056	0.23421867	2.207373373	0.027287985	0.262003402	347.8859128	463.9493957	684.7991776	477.4004391
maker-LG21-exonerate_protein2genome-gene-23.50	264.2850284	-0.452591992	0.205173271	-2.20590133	0.027390909	0.262725164	291.8703844	318.9652095	221.9838313	224.3206882
maker-LG22-exonerate_protein2genome-gene-13.11	92.63453266	0.737440048	0.334823958	2.20247097	0.027632058	0.264769928	60.92917116	77.99149324	120.4157575	111.2017087
maker-LG04-exonerate_protein2genome-gene-13.12	283.1851729	0.569384433	0.258841446	2.19974213	0.027825196	0.266014508	238.8030418	216.9763338	410.4606692	266.5006467
maker-LG07-exonerate_protein2genome-gene-64.22	75.95295165	-1.09724955	0.498875478	-2.199445751	0.027846243	0.266014508	123.8237995	82.99094794	70.15526743	26.84179176
maker-LG14-exonerate_est2genome-gene-2.11	936.3439058	-0.355565701	0.161658134	-2.199491557	0.027842989	0.266014508	958.160353	1143.875234	887.9353251	755.4047108
maker-LG03-exonerate_est2genome-gene-29.4	1066.820239	0.276418984	0.125763091	2.197934075	0.027953804	0.266236081	973.88401	955.8957377	1184.262798	1153.23841
maker-LG09-exonerate_protein2genome-gene-48.5	3936.85484	-0.24608442	0.111926147	-2.198632095	0.027904093	0.266236081	4414.416724	4129.549578	3418.76042	3784.692638
maker-LG15-exonerate_est2genome-gene-50.7	438.7251129	0.368356532	0.167579223	2.198103829	0.027941708	0.266236081	395.056884	370.9595384	494.2281527	494.6558766
maker-LG12-exonerate_protein2genome-gene-13.6	1071.806955	-0.277398291	0.126344556	-2.195569801	0.02812275	0.267575952	1191.067023	1157.873707	986.3621182	951.9249719
maker-LG20-exonerate_protein2genome-gene-20.4	44.23487149	1.016693796	0.463682153	2.192652422	0.028332431	0.269300326	27.51639988	30.99661911	62.82561263	55.60085435
maker-LG02-exonerate_est2genome-gene-15.25	231.4098767	-0.468496063	0.213759443	-2.191697624	0.028401347	0.26968461	264.3539846	272.9702264	193.7123056	194.6029902
maker-LG12-est_gff_StringTie-gene-85.6	346.3504366	-0.400092813	0.182782051	-2.188906467	0.028603639	0.271333317	393.0914269	394.9569209	307.8455019	289.5078968
maker-LG09-exonerate_protein2genome-gene-49.5	31.13452034	1.205398038	0.551332443	2.186336128	0.028791023	0.272837451	17.68911421	19.99781878	40.83664821	46.01450015
maker-LG03-exonerate_est2genome-gene-47.55	11.48456305	-2.216212937	1.014362418	-2.184833445	0.028901061	0.273060223	14.74092851	22.9974916	6.282561263	1.91727084
maker-LG11-exonerate_est2genome-gene-7.15	84.11484585	-0.828419774	0.37914529	-2.184966543	0.0288913	0.273060223	110.0655995	104.9885486	75.39073515	46.01450015
maker-LG13-exonerate_protein2genome-gene-74.14	71.11151389	-0.902426391	0.41303146	-2.184885361	0.028897253	0.273060223	85.49738534	99.9890939	36.64827403	62.31130229
maker-LG06-exonerate_est2genome-gene-26.10	459.5046016	-0.49778083	0.228037279	-2.182892339	0.029043739	0.274134677	468.7615265	606.9338	445.0147561	317.308324
maker-LG08-exonerate_protein2genome-gene-53.3	1697.040828	0.250390675	0.114831469	2.180505733	0.029219994	0.275523592	1577.27935	1522.8339	1885.815472	1802.234589
maker-LG02-exonerate_protein2genome-gene-1.13	435.3719978	-0.370552836	0.170010284	-2.179590713	0.029287814	0.275888292	512.0015835	469.9487413	378.0007693	381.5368971
maker-LG14-exonerate_protein2genome-gene-30.32	183.5577905	-0.515904674	0.23675992	-2.179020307	0.02933016	0.276012547	222.0966562	209.9770972	149.7343768	152.4230318
maker-LG04-exonerate_est2genome-gene-3.18	452.4871981	0.359312234	0.164927402	2.178608472	0.029360766	0.276026191	400.9532554	391.9572481	498.4165268	518.6217621
maker-LG10-exonerate_protein2genome-gene-30.19	72.65761737	-0.797787502	0.366901042	-2.174394213	0.029675542	0.277881661	84.51465677	99.9890939	53.40177073	52.72494809
maker-LG11-exonerate_protein2genome-gene-31.26	290.386111	-0.572785609	0.263358916	-2.174923932	0.029635817	0.277881661	426.5041981	267.9707717	240.8315151	226.2379591
maker-LG13-exonerate_protein2genome-gene-32.1	76.5285447	-0.776881125	0.357231567	-2.174726976	0.029650582	0.277881661	92.37648531	100.9889848	52.35467719	60.39403145
maker-LG21-exonerate_est2genome-gene-11.5	26.03633572	1.321134379	0.607382893	2.175126094	0.029620669	0.277881661	13.75819994	15.99825502	40.83664821	33.55223969
maker-LG09-est_gff_StringTie-gene-117.9	18.10653606	1.615058471	0.743771682	2.171443886	0.029897635	0.27968469	8.844557104	8.999018451	21.98896442	32.59360428
maker-LG01-exonerate_protein2genome-gene-40.36	1534.802531	0.341541932	0.157381582	2.170151859	0.029995344	0.280045284	1536.00475	1171.872181	1695.244447	1736.088745
maker-LG09-est_gff_StringTie-gene-31.7	363.4079044	0.418941591	0.193033686	2.170303018	0.029983898	0.280045284	341.0068128	280.9693539	414.6490433	417.0064076
maker-LG04-exonerate_est2genome-gene-27.8	36.17050792	-1.172602417	0.54054936	-2.169279076	0.030061503	0.280386451	50.11915692	49.99454695	28.27152568	16.29680214
maker-LG18-exonerate_est2genome-gene-20.11	39.08027564	1.065985955	0.49150774	2.168808072	0.030097258	0.280429446	25.55094275	24.99727348	49.21339656	56.55948977
maker-LG24-exonerate_protein2genome-gene-47.1	506.2421592	0.341696162	0.157577076	2.168438275	0.030125356	0.280429446	443.2105838	449.9509226	563.3363265	568.470804
maker-LG01-exonerate_protein2genome-gene-6.6	749.6448828	-0.350896194	0.161882542	-2.167597503	0.030189324	0.28074885	829.4229107	850.9071891	727.7300129	590.5194186
maker-LG03-exonerate_protein2genome-gene-18.23	174.2453943	0.534687385	0.246990169	2.164812419	0.030402053	0.282350132	136.5992708	147.983859	217.7954571	194.6029902
maker-LG14-exonerate_est2genome-gene-9.6	586.1591512	0.40894667	0.188928045	2.164563075	0.030421161	0.282350132	429.4523838	577.9369627	657.5747455	679.6725127
maker-LG19-exonerate_protein2genome-gene-18.13	97.11559659	0.689154787	0.318477769	2.163902333	0.030471846	0.28254355	70.75645683	77.99149324	114.1331963	125.58124
maker-LG02-exonerate_protein2genome-gene-9.4	568.8215661	-0.332106515	0.153623251	-2.161824543	0.030631703	0.283557127	616.1708116	651.9288922	495.2752462	511.9113142
maker-LG06-exonerate_protein2genome-gene-7.11	21.17487053	1.532902811	0.709245441	2.161315002	0.030671015	0.283557127	14.74092851	6.999236573	30.36571277	32.59360428
maker-LG21-exonerate_est2genome-gene-69.10	106.079892	0.6720576	0.310940853	2.161367969	0.030666926	0.283557127	74.6873711	88.99029357	123.5570382	137.084865
maker-LG09-est_gff_StringTie-gene-39.3	76.9186493	0.86078285	0.398627559	2.159366132	0.030821773	0.284118527	40.29187125	68.99247479	101.5680737	96.82217741
maker-LG14-exonerate_est2genome-gene-6.4	431.9179387	-0.368841639	0.170761778	-2.159977739	0.030774393	0.284118527	479.5715408	493.9461239	393.7071725	360.4469179
maker-LG21-exonerate_protein2genome-gene-47.24	574.140363	-0.369759731	0.171227357	-2.159466438	0.030813998	0.284118527	663.3417828	630.9311825	550.771204	451.5172828
maker-LG15-exonerate_est2genome-gene-19.5	135.2687945	-0.590995662	0.273811772	-2.158401216	0.030896651	0.28453171	155.2711136	169.9814596	103.6622608	112.1603441
maker-LG24-exonerate_protein2genome-gene-35.3	247.6581144	0.453143921	0.210014972	2.157674361	0.030953159	0.284775076	218.1657419	199.9781878	285.8565374	286.6319905
maker-LG06-exonerate_est2genome-gene-16.24	313.3407294	-0.411429782	0.190936689	-2.154796883	0.031177732	0.286284764	367.5404841	347.9620468	261.7733859	276.0870009
maker-LG15-exonerate_protein2genome-gene-34.9	752.0192423	-0.329970174	0.153113923	-2.155063156	0.031156892	0.286284764	783.234668	891.9027176	697.3643001	635.5752834
maker-LG03-exonerate_est2genome-gene-25.16	199.2215191	-0.492200301	0.228500248	-2.154047121	0.031236477	0.286546246	238.8030418	226.9752432	163.3465928	167.7611985
maker-LG07-exonerate_protein2genome-gene-56.17	308.6669231	-0.422588472	0.196240388	-2.153422531	0.031285486	0.286718006	340.0240842	366.9599746	277.4797891	250.2038446
maker-LG08-exonerate_protein2genome-gene-5.22	119.4856916	0.693082293	0.322481404	2.149216306	0.031617257	0.289198623	81.56647107	100.9889848	171.7233412	123.6639692
maker-LG20-exonerate_protein2genome-gene-25.0	1441.146316	0.291633634	0.135676834	2.149472581	0.031596957	0.289198623	1264.771666	1326.855276	1711.997944	1460.96038
maker-LG05-exonerate_protein2genome-gene-1.20	24.61365419	-1.326485526	0.618085848	-2.146118585	0.031863519	0.290174302	35.37822842	34.99618287	14.65930961	13.42089588
maker-LG07-exonerate_est2genome-gene-56.10	486.6798197	-0.362384263	0.168893713	-2.145635007	0.03190211	0.290174302	513.9670406	580.9366356	437.6851013	414.1305014
maker-LG09-est_gff_StringTie-gene-107.3	72.76525061	-0.788446375	0.367562411	-2.145068025	0.031947409	0.290174302	89.42829961	94.98963921	48.16630301	58.47676061
maker-LG14-exonerate_est2genome-gene-0.5	38.86809912	1.186686349	0.552737893	2.146924182	0.031799318	0.290174302	32.43004272	14.99836409	53.40177073	54.64221893
maker-LG14-exonerate_protein2genome-gene-3.46	134.0650704	0.667174625	0.311030558	2.14504526	0.031949228	0.290174302	92.37648531	114.987458	137.1692542	191.727084
maker-LG17-exonerate_protein2genome-gene-48.6	985.9253958	0.300418228	0.140039153	2.14524454	0.0319333	0.290174302	840.2329249	926.8989005	1140.284869	1036.284889
maker-LG18-exonerate_protein2genome-gene-41.1	245.396525	0.453378462	0.21112479	2.147443045	0.031758027	0.290174302	213.2520991	200.9780787	293.1861923	274.1697301
maker-LG22-exonerate_est2genome-gene-54.9	39.76695372	-1.0423369	0.485984093	-2.144796333	0.031969135	0.290174302	51.10188549	55.99389258	25.13024505	26.84179176
maker-LG07-exonerate_est2genome-gene-27.4	121.9778615	-0.617120092	0.287886011	-2.143626533	0.032062823	0.2904677	154.288385	140.9846224	101.5680737	91.07036489
maker-LG08-exonerate_protein2genome-gene-92.19	644.7093811	0.311595487	0.145345575	2.143825059	0.032046907	0.2904677	581.7753117	568.9379443	712.0236098	716.1006586
maker-LG18-exonerate_protein2genome-gene-25.2	368.2653749	0.391504885	0.182705697	2.142817065	0.032127791	0.290778005	320.3695129	316.9654277	394.754266	440.9722931
maker-LG08-exonerate_protein2genome-gene-56.7	209.7943741	0.799376654	0.373237986	2.141734451	0.032214857	0.291287535	213.2520991	92.98985733	226.1722055	306.7633344
maker-LG21-exonerate_est2genome-gene-41.4	201.8530542	-0.49927122	0.233404716	-2.139079398	0.032429239	0.292732029	226.0275704	246.9730619	157.0640316	177.3475527
maker-LG21-exonerate_protein2genome-gene-51.34	1689.822671	0.255741664	0.119561862	2.138990314	0.032436453	0.292732029	1517.332908	1563.829429	1757.022966	1921.105381
maker-LG22-exonerate_est2genome-gene-1.7	25.90535267	-1.355905247	0.634190562	-2.138009186	0.032515998	0.293170429	28.49912845	45.99498319	15.70640316	13.42089588
maker-LG04-exonerate_est2genome-gene-1.0	513.9392588	0.33517951	0.15686751	2.13670448	0.032622035	0.293288518	450.0896837	458.949941	569.6188878	577.0985228
maker-LG09-est_gff_StringTie-gene-122.7	12.77471587	1.882129249	0.88063907	2.137231146	0.032579196	0.293288518	5.896371403	4.999454695	21.98896442	18.21407298
maker-LG10-exonerate_protein2genome-gene-34.15	373.4162165	0.408376474	0.191123525	2.13671485	0.032621191	0.293288518	296.7840273	344.962374	450.2502238	401.6682409
maker-LG01-exonerate_protein2genome-gene-23.2	2179.505371	-0.261323007	0.122364895	-2.135604394	0.032711673	0.293605731	2214.087462	2538.723094	1977.959704	1987.251225
maker-LG18-exonerate_est2genome-gene-8.5	393.6028918	-0.384893771	0.18023503	-2.135510349	0.032719346	0.293605731	417.659641	473.9483051	343.4466824	339.3569386
maker-LG18-exonerate_protein2genome-gene-53.24	134.6421091	0.577433618	0.270447607	2.135103451	0.032752561	0.293625467	108.1001424	107.9882214	163.3465928	159.1334797
maker-LG22-exonerate_est2genome-gene-54.3	23.38804731	-1.372477721	0.643003243	-2.134480248	0.032803489	0.293803812	29.48185701	37.99585568	13.61221607	12.46226046
maker-LG01-exonerate_protein2genome-gene-34.16	72.2144703	0.958296701	0.449307916	2.132828441	0.032938802	0.2947369	41.27459982	56.99378352	65.96689326	124.6226046
maker-LG07-exonerate_est2genome-gene-75.6	209.6581088	0.508056423	0.238597104	2.129348655	0.033225425	0.297020868	153.3056565	192.9789512	245.0198892	247.3279383
maker-LG16-exonerate_protein2genome-gene-17.4	243.1538783	-0.461126346	0.216878742	-2.126194303	0.033487084	0.299077573	267.3021703	295.9677179	215.70127	193.6443548
maker-LG13-exonerate_est2genome-gene-71.8	504.627604	0.348859113	0.164114421	2.125706637	0.033527694	0.299158039	455.0033266	432.9527766	537.1589879	593.3953249
maker-LG05-exonerate_protein2genome-gene-2.10	96.76291473	0.695771613	0.327391549	2.125197233	0.033570159	0.299158781	75.67009967	71.99214761	132.9808801	106.4085316
maker-LG08-exonerate_protein2genome-gene-103.42	282.0472526	0.4454523	0.209629772	2.124947695	0.033590978	0.299158781	252.5612418	224.9754613	348.6821501	301.9701573
maker-LG11-exonerate_protein2genome-gene-2.29	23.84698318	-1.343252878	0.632317305	-2.124333572	0.03364226	0.299333909	31.44731415	36.99596474	12.56512253	14.3795313
maker-LG13-exonerate_est2genome-gene-82.12	17.27605688	-1.891557819	0.892560383	-2.119249135	0.034069418	0.302504269	25.55094275	28.99683723	2.094187088	12.46226046
maker-LG23-exonerate_est2genome-gene-13.8	82.44042713	-0.797033664	0.376145041	-2.118953001	0.034094439	0.302504269	88.44557104	120.9868036	51.30758364	69.02175023
maker-LG24-exonerate_est2genome-gene-30.6	895.1541887	-0.278548665	0.131449796	-2.119049801	0.034086258	0.302504269	986.6594814	975.8935565	815.6858706	802.3778464
maker-LG01-exonerate_protein2genome-gene-14.43	837.7724568	0.341518636	0.161243465	2.118030864	0.034172454	0.302912566	680.0481685	797.9129693	1009.398176	863.7305133
maker-LG10-exonerate_est2genome-gene-63.1	307.7501566	-0.408498304	0.192916512	-2.117487507	0.034218494	0.303036938	338.0586271	363.9603018	270.1501343	258.8315634
maker-LG15-exonerate_protein2genome-gene-29.12	19.12909834	-1.500204401	0.709001414	-2.115939928	0.034349917	0.303916509	25.55094275	30.99661911	9.423841894	10.54498962
maker-LG17-exonerate_protein2genome-gene-56.7	100.0949529	-0.667529706	0.315597458	-2.115130175	0.034418854	0.304242102	125.7892566	119.9869127	71.20236098	83.40128153
maker-LG13-exonerate_protein2genome-gene-43.9	1034.406781	0.300711031	0.142349514	2.112483726	0.03464498	0.305955251	923.7648531	929.8985733	1231.382007	1052.581691
maker-LG07-exonerate_protein2genome-gene-8.54	500.2841916	0.384201308	0.181990881	2.111101973	0.034763548	0.306716224	384.2468697	483.9472145	565.4305136	567.5121686
maker-LG04-exonerate_est2genome-gene-17.20	68.39141036	-0.791556188	0.375130511	-2.110082133	0.034851282	0.306986176	92.37648531	80.99116606	51.30758364	48.89040641
maker-LG07-exonerate_protein2genome-gene-73.39	124.2990265	0.781537941	0.370498574	2.109422262	0.03490815	0.306986176	60.92917116	121.9866946	157.0640316	157.2162089
maker-LG08-exonerate_est2genome-gene-16.2	63.16723423	0.82268432	0.39003823	2.109240213	0.034923852	0.306986176	42.25732839	48.99465601	83.7674835	77.64946901
maker-LG18-exonerate_est2genome-gene-10.0	319.6046735	0.462710666	0.219301144	2.109932753	0.034864149	0.306986176	308.5767701	228.975025	361.2472726	379.6196263
maker-LG19-exonerate_protein2genome-gene-25.56	51.49193638	0.947781394	0.449493203	2.108555562	0.034982962	0.307220502	41.27459982	28.99683723	74.34364161	61.35266687
maker-LG16-exonerate_protein2genome-gene-42.12	754.2020651	-0.294690699	0.139793567	-2.108041924	0.035027363	0.307325345	852.0256677	809.9116606	673.2811486	681.5897835
maker-LG05-exonerate_protein2genome-gene-13.19	11779.20186	-0.239890997	0.113859394	-2.106905623	0.035125761	0.307618483	12841.31419	12670.61798	11655.19824	9949.677023
maker-LG07-exonerate_protein2genome-gene-63.13	18.7258191	6.215131375	2.949400152	2.10725268	0.035095683	0.307618483	0	0.999890939	1.047093544	72.85629191
maker-LG14-exonerate_est2genome-gene-3.19	361.8619435	0.388781253	0.18466906	2.105286362	0.035266389	0.308522413	295.8012987	330.9639008	420.9316046	399.7509701
maker-LG23-exonerate_protein2genome-gene-35.48	1094.672469	-0.271270788	0.128878102	-2.104863307	0.035303208	0.308522413	1162.567895	1231.865637	1019.869112	964.3872324
maker-LG24-exonerate_protein2genome-gene-31.11	164.7532615	0.529511858	0.251598214	2.104593074	0.035326745	0.308522413	133.6510851	135.9851677	206.2774281	183.0993652
maker-LG10-exonerate_est2genome-gene-30.1	1050.226262	-0.291260712	0.138447147	-2.103768249	0.035398668	0.30886561	1165.516081	1145.875016	1010.44527	879.06868
maker-LG02-exonerate_est2genome-gene-8.27	82.21931089	0.766760858	0.36490519	2.101260487	0.035618106	0.309909194	68.7909997	52.99421977	91.09713831	115.9948858
maker-LG03-exonerate_est2genome-gene-19.17	100.1749874	-0.699727355	0.333278464	-2.099527665	0.035770412	0.309909194	107.1174138	140.9846224	70.15526743	82.44264611
maker-LG05-exonerate_protein2genome-gene-19.1	685.8523007	-0.318368641	0.151646215	-2.099417001	0.035780157	0.309909194	782.2519394	739.9192949	646.0567165	575.1812519
maker-LG07-exonerate_protein2genome-gene-47.12	13.86489064	-2.046858687	0.974357826	-2.100725866	0.035665037	0.309909194	14.74092851	29.99672817	2.094187088	8.627718779
maker-LG08-exonerate_protein2genome-gene-60.11	1395.61621	0.250096765	0.119080827	2.100226986	0.035708879	0.309909194	1244.134366	1305.857566	1501.532142	1530.940766
maker-LG11-exonerate_est2genome-gene-20.8	289.0884477	-0.440039808	0.209501217	-2.10041647	0.035692221	0.309909194	307.5940415	357.9609562	260.7262924	230.0725008
maker-LG12-est_gff_StringTie-gene-78.2	270.9177618	-0.428917766	0.204082465	-2.10168848	0.035580573	0.309909194	296.7840273	324.9645552	236.6431409	225.2793237
maker-LG23-exonerate_protein2genome-gene-24.6	12.70408169	1.875473962	0.893035312	2.100111763	0.035719011	0.309909194	6.87909997	3.999563756	18.84768379	21.08997924
maker-LG04-exonerate_protein2genome-gene-11.14	2059.977477	0.244400809	0.11646415	2.098506775	0.035860402	0.310320317	1806.255106	1965.785586	2174.81329	2293.055924
maker-LG14-exonerate_est2genome-gene-30.13	1859.397552	-0.35111517	0.167410742	-2.097327602	0.035964585	0.31093765	2229.811119	1939.788422	1395.775694	1872.214975
maker-LG03-exonerate_est2genome-gene-47.46	20.58190187	-1.468156803	0.700977377	-2.094442491	0.036220581	0.312653814	26.53367131	33.99629193	8.37674835	13.42089588
maker-LG15-exonerate_protein2genome-gene-9.16	156.4838382	-0.5291531	0.252657873	-2.094346371	0.036229136	0.312653814	184.7529706	184.9798237	127.7454123	128.4571463
maker-LG14-exonerate_est2genome-gene-8.49	9.866824888	2.230722007	1.065467439	2.093655727	0.036290659	0.31289952	2.948185701	3.999563756	10.47093544	22.04861466
maker-LG10-exonerate_est2genome-gene-7.2	144.7713007	0.589437115	0.281621229	2.093013788	0.036347924	0.313108093	106.1346853	124.9863674	192.6652121	155.298938
maker-LG02-exonerate_protein2genome-gene-16.2	5029.296481	-0.213135062	0.101970999	-2.090153703	0.036603995	0.31437008	5597.621918	5202.432556	4722.391882	4594.739567
maker-LG07-exonerate_est2genome-gene-63.1	192.4246437	0.669447676	0.320326019	2.089894783	0.036627252	0.31437008	106.1346853	190.9791694	260.7262924	211.8584278
maker-LG15-exonerate_est2genome-gene-36.2	122.7086046	-0.634578422	0.303498123	-2.09088088	0.036538743	0.31437008	149.3747422	148.9837499	110.9919156	81.48401069
maker-LG21-exonerate_est2genome-gene-1.9	534.8778286	-0.45986692	0.220035394	-2.089967945	0.036620679	0.31437008	534.6043405	703.9232211	520.4054912	380.5782617
maker-LG10-exonerate_protein2genome-gene-17.21	158.2840747	0.549854411	0.263324954	2.088121172	0.036786906	0.314759362	116.9446995	139.9847315	197.9006798	178.3061881
maker-LG11-exonerate_est2genome-gene-28.16	668.9352668	-0.310248098	0.148543453	-2.088601631	0.036743598	0.314759362	715.4263969	765.9164593	577.9956362	616.402575
maker-LG14-exonerate_protein2genome-gene-4.20	601.0679851	0.348091612	0.166746834	2.087545552	0.036838848	0.314759362	571.9480261	485.9469964	640.8212488	705.555669
maker-LG21-exonerate_protein2genome-gene-3.12	373.6040637	0.369248612	0.176874103	2.087635253	0.036830749	0.314759362	332.1622557	319.9651005	415.6961369	426.5927618
maker-LG22-exonerate_est2genome-gene-36.1	1703.322171	-0.24603336	0.117829813	-2.088039973	0.036794229	0.314759362	1795.445092	1900.792675	1606.241496	1510.809422
maker-LG24-exonerate_protein2genome-gene-60.3	1736.428887	0.236838484	0.113479574	2.087058287	0.036882866	0.314851301	1555.659322	1632.821903	1876.39163	1880.842694
maker-LG04-exonerate_protein2genome-gene-31.4	766.2064155	-0.289780401	0.139003299	-2.084701611	0.037096394	0.315252752	853.9911248	831.9092613	674.3282422	704.5970336
maker-LG11-exonerate_protein2genome-gene-33.24	285.4442141	0.497361726	0.238548999	2.084945771	0.037074223	0.315252752	208.3384562	264.9710988	378.0007693	290.4665322
maker-LG14-exonerate_protein2genome-gene-11.22	411.9287077	-0.520540701	0.249671204	-2.084904839	0.037077939	0.315252752	538.5352548	431.9528857	413.6019498	263.6247405
maker-LG18-exonerate_protein2genome-gene-6.1	73.25381107	-0.761283442	0.365127685	-2.08497869	0.037071235	0.315252752	92.37648531	91.98996639	49.21339656	59.43539603
maker-LG20-exonerate_est2genome-gene-27.20	37.74241806	-1.270249734	0.608973339	-2.085887267	0.036988836	0.315252752	75.67009967	30.99661911	25.13024505	19.1727084
maker-LG16-exonerate_est2genome-gene-8.3	117.8362201	-0.669996348	0.3220392	-2.080480726	0.037481462	0.31823946	133.6510851	155.9829865	74.34364161	107.367167
maker-LG16-exonerate_protein2genome-gene-4.52	37.33286075	1.238413716	0.596007862	2.077847952	0.037723366	0.320006364	32.43004272	11.99869127	50.2604901	54.64221893
maker-LG03-exonerate_protein2genome-gene-2.19	96.83132715	0.699493702	0.3370816	2.075146502	0.037972959	0.321835276	72.72191397	74.99182043	101.5680737	138.0435005
maker-LG16-exonerate_protein2genome-gene-6.46	1374.401589	0.272153857	0.13118212	2.074626148	0.038021197	0.321955876	1178.291552	1311.856912	1568.546129	1438.911765
maker-LG09-exonerate_protein2genome-gene-118.19	17.15045854	1.616534672	0.779598017	2.073548978	0.038121218	0.322514361	5.896371403	10.99880033	21.98896442	29.71769802
maker-LG09-exonerate_protein2genome-gene-99.8	290.724557	0.435653387	0.210166148	2.072899904	0.038181596	0.322736758	271.2330845	222.9756794	346.587963	322.1015011
maker-LG01-exonerate_protein2genome-gene-26.11	93.741045	-0.665894627	0.321368778	-2.072057623	0.038260068	0.323111562	111.0483281	118.9870217	70.15526743	74.77356275
maker-LG04-exonerate_protein2genome-gene-9.4	71.34273324	-0.757951219	0.365946401	-2.071208287	0.038339335	0.323492414	94.34194244	84.99072982	52.35467719	53.68358351
maker-LG07-exonerate_est2genome-gene-31.4	335.118661	0.394481022	0.190574766	2.069954113	0.038456642	0.324026031	278.1121845	300.9671726	399.9897337	361.4055533
maker-LG11-exonerate_est2genome-gene-31.18	128.8236869	0.606900771	0.293276743	2.069379126	0.038510524	0.324026031	93.35921388	110.9878942	140.3105349	170.6371047
maker-LG16-exonerate_est2genome-gene-8.2	78.44243243	-0.737568119	0.356450514	-2.069202006	0.038527135	0.324026031	100.2383138	95.98953015	52.35467719	65.18720855
maker-LG22-exonerate_protein2genome-gene-45.77	148.4193472	0.63821324	0.308454103	2.069070349	0.038539486	0.324026031	108.1001424	123.9864764	217.7954571	143.795313
maker-LG08-exonerate_protein2genome-gene-76.10	2949.281667	-0.239526208	0.115802541	-2.068402002	0.038602237	0.324265643	3392.379014	2994.673362	2695.218782	2714.855509
maker-LG06-exonerate_protein2genome-gene-11.6	772.0696953	0.292328008	0.141686043	2.063209623	0.039092716	0.328094632	664.3245114	723.9210398	855.4754252	844.5578049
maker-LG04-exonerate_protein2genome-gene-32.0	1437.646075	0.256866358	0.124707851	2.059744878	0.039422937	0.330189426	1246.099823	1373.85015	1596.817654	1533.816672
maker-LG05-exonerate_protein2genome-gene-1.0	1085.525655	0.285787879	0.138809529	2.058849129	0.039508694	0.330189426	1023.020438	933.898137	1124.578466	1260.605577
maker-LG05-exonerate_protein2genome-gene-29.41	567.5842826	0.333775642	0.162167712	2.058212687	0.039569721	0.330189426	473.6751694	530.9420886	605.2200683	660.4998043
maker-LG09-est_gff_StringTie-gene-108.1	763.8371075	0.308793882	0.150069313	2.05767506	0.039621336	0.330189426	674.1517971	690.9246389	785.3201578	904.9518363
maker-LG09-exonerate_protein2genome-gene-108.18	251.3600085	-0.44065113	0.214145955	-2.057714006	0.039617595	0.330189426	297.7667558	280.9693539	228.2663925	198.4375319
maker-LG13-exonerate_protein2genome-gene-52.0	4400.951399	-0.231240444	0.112341875	-2.058363764	0.039555227	0.330189426	5044.345735	4461.51337	3975.814186	4122.132305
maker-LG15-exonerate_est2genome-gene-51.3	43.46324832	1.049667905	0.510123133	2.057675562	0.039621288	0.330189426	19.65457134	36.99596474	59.68433199	57.51812519
maker-LG17-exonerate_protein2genome-gene-5.2	185.3881722	-0.503356147	0.244466635	-2.058997324	0.039494495	0.330189426	233.889399	200.9780787	146.5930961	160.0921151
maker-LG16-exonerate_est2genome-gene-23.9	937.5059533	-0.279473154	0.135938917	-2.055873036	0.039794756	0.331342967	1029.899538	1025.888103	888.9824186	805.2537527
maker-LG19-exonerate_protein2genome-gene-25.37	213.8924475	0.502534714	0.244738255	2.053355794	0.040038083	0.333076041	159.2020279	194.9787331	227.219299	274.1697301
maker-LG08-exonerate_est2genome-gene-44.8	437.0676614	-0.414665082	0.202100925	-2.05177231	0.040191796	0.334061219	568.9998404	429.9531038	359.1530855	390.1646159
maker-LG04-exonerate_est2genome-gene-17.17	521.3778141	-0.332175186	0.161946875	-2.051136748	0.040253632	0.334281693	611.2571688	550.9399074	467.0037205	456.3104599
maker-LG03-exonerate_est2genome-gene-43.2	590.3600738	-0.314517951	0.153494146	-2.049055031	0.040456734	0.335200806	627.9635544	680.9257295	532.9706138	519.5803976
maker-LG03-exonerate_protein2genome-gene-35.12	49.73340437	0.90258492	0.440518708	2.048913935	0.040470531	0.335200806	36.36095698	32.99640099	58.63723845	70.93902107
maker-LG12-exonerate_protein2genome-gene-99.2	650.1228929	-0.354372186	0.17290881	-2.049474432	0.040415745	0.335200806	655.4799543	803.912315	537.1589879	603.9403145
maker-LG02-exonerate_est2genome-gene-18.20	1443.581842	-0.24377314	0.119003481	-2.048453867	0.040515548	0.335280326	1611.67485	1518.834336	1315.149491	1328.668692
maker-LG08-exonerate_protein2genome-gene-57.9	35.4378685	-1.157135286	0.565501923	-2.046209287	0.040735784	0.336808443	62.8946283	34.99618287	19.89477733	23.9658855
maker-LG03-exonerate_est2genome-gene-48.11	432.0996979	0.363495176	0.177740704	2.045086846	0.040846297	0.337133298	406.8496268	348.9619377	494.2281527	478.3590745
maker-LG24-exonerate_protein2genome-gene-15.20	1042.030765	-0.266960523	0.13053518	-2.045123176	0.040842716	0.337133298	1124.241481	1151.874362	983.2208376	908.786378
maker-LG12-est_gff_StringTie-gene-31.3	489.0676581	0.353608136	0.172971493	2.044314529	0.040922485	0.337174207	413.7287268	444.9514679	589.5136651	508.0767725
maker-LG21-exonerate_protein2genome-gene-53.11	699.0491387	0.291969298	0.142801698	2.044578615	0.04089642	0.337174207	613.2226259	643.9297647	765.4253805	773.6187838
maker-LG01-exonerate_protein2genome-gene-18.1	146.2099977	0.564280077	0.27641589	2.041416928	0.041209403	0.33719051	122.8410709	112.9876761	193.7123056	155.298938
maker-LG01-exonerate_protein2genome-gene-38.22	45.68486553	-0.932178131	0.456580486	-2.041651272	0.041186136	0.33719051	58.96371403	60.99334728	28.27152568	34.51087511
maker-LG02-exonerate_protein2genome-gene-23.0	16.58069005	7.506980173	3.675423424	2.042480364	0.041103905	0.33719051	0	0	2.094187088	64.22857313
maker-LG06-exonerate_est2genome-gene-0.7	3209.852688	0.27550469	0.134814487	2.04358372	0.040994689	0.33719051	2694.641731	3113.660384	3795.714096	3235.394542
maker-LG12-exonerate_protein2genome-gene-26.4	6607.940934	0.209280746	0.102484575	2.042070679	0.041144521	0.33719051	6085.055288	6174.326548	6762.130106	7410.251795
maker-LG15-exonerate_est2genome-gene-51.25	612.5331867	-0.322631047	0.158016408	-2.041756621	0.041175679	0.33719051	719.3573111	641.9299828	565.4305136	523.4149392
maker-LG19-exonerate_est2genome-gene-0.12	223.8510435	0.498786593	0.24410659	2.043314735	0.041021292	0.33719051	173.9429564	196.978515	296.3274729	228.1552299
maker-LG19-exonerate_protein2genome-gene-3.36	58.41325783	0.876407669	0.429095612	2.042453116	0.041106606	0.33719051	37.34368555	44.99509226	89.00295122	62.31130229
maker-LG11-exonerate_protein2genome-gene-28.32	765.6399841	0.283939577	0.139130145	2.040819963	0.041268726	0.337203876	672.1863399	708.9226758	839.7690221	841.6818986
maker-LG13-exonerate_protein2genome-gene-54.19	262.2255938	-0.416030361	0.203868124	-2.040683721	0.041282274	0.337203876	308.5767701	290.9682633	224.0780184	225.2793237
maker-LG19-exonerate_protein2genome-gene-20.14	681.4249414	-0.318013191	0.155866521	-2.04029184	0.041321267	0.33723141	722.3054968	789.9138418	645.009623	568.470804
maker-LG12-exonerate_protein2genome-gene-13.5	30.29619774	-1.132850612	0.555362145	-2.039841251	0.04136614	0.337306843	42.25732839	40.9955285	17.80059024	20.13134382
maker-LG04-exonerate_protein2genome-gene-16.5	1037.650532	0.304973119	0.149664403	2.037713127	0.041578631	0.338261106	874.6284247	981.8929021	1237.664569	1056.416233
maker-LG13-exonerate_est2genome-gene-63.1	130.3082293	0.576080619	0.282766803	2.037299332	0.041620055	0.338261106	95.32467101	113.987567	151.8285638	160.0921151
maker-LG19-exonerate_protein2genome-gene-3.56	26.06516314	1.259190212	0.618086618	2.037239079	0.041626089	0.338261106	13.75819994	16.99814596	30.36571277	43.13859389
maker-LG24-exonerate_protein2genome-gene-54.1	600.0313693	-0.325791411	0.159838232	-2.038257102	0.041524228	0.338261106	620.1017259	714.9220214	534.0177073	531.0840226
maker-LG15-exonerate_protein2genome-gene-33.8	215.9426426	0.523357454	0.257130567	2.035376269	0.041813027	0.33948879	146.4265565	207.9773153	264.9146666	244.4520321
maker-LG08-exonerate_est2genome-gene-70.7	27.6116004	-1.21961896	0.599332974	-2.034960554	0.041854842	0.339537096	44.22278552	32.99640099	18.84768379	14.3795313
maker-LG06-exonerate_protein2genome-gene-17.4	51.88193097	-0.923213393	0.453934441	-2.033803364	0.041971425	0.340016734	70.75645683	64.99291104	43.97792884	27.80042718
maker-LG11-exonerate_est2genome-gene-31.11	49.16939316	0.936113484	0.460309531	2.033660877	0.041985799	0.340016734	26.53367131	40.9955285	64.91979971	64.22857313
maker-LG03-exonerate_protein2genome-gene-1.16	239.6528299	0.429505902	0.211543317	2.03034493	0.04232149	0.340365879	201.4593563	206.9774244	282.7152568	267.4592821
maker-LG05-exonerate_est2genome-gene-27.17	16.69084471	-1.75443689	0.8636257	-2.031478325	0.042206496	0.340365879	33.41277128	17.9980369	11.51802898	3.834541679
maker-LG05-exonerate_protein2genome-gene-6.3	4649.085625	-0.279803479	0.137693714	-2.032071556	0.042146412	0.340365879	4587.376951	5609.388168	4471.089432	3928.487951
maker-LG06-exonerate_protein2genome-gene-10.23	3568.452795	0.208774489	0.102793301	2.031012602	0.042253716	0.340365879	3359.948971	3261.644243	3726.605922	3925.612044
maker-LG08-exonerate_protein2genome-gene-22.10	50.69279108	-0.999925562	0.492436212	-2.030568707	0.042298765	0.340365879	51.10188549	83.99083888	40.83664821	26.84179176
maker-LG13-exonerate_est2genome-gene-35.9	577.3641154	-0.351579357	0.173128139	-2.030746463	0.04228072	0.340365879	584.7234974	709.9225667	528.7822396	486.0281579
maker-LG20-exonerate_est2genome-gene-5.16	469.1643097	-0.355278496	0.175010601	-2.030039856	0.042352488	0.340365879	561.1380118	491.946342	432.4496336	391.1232513
maker-LG21-exonerate_est2genome-gene-54.2	277.633771	-0.442192302	0.21754906	-2.032609569	0.042091984	0.340365879	354.7650127	284.9689176	228.2663925	242.5347612
maker-LG21-exonerate_protein2genome-gene-18.28	54.87686114	0.851926673	0.419200284	2.03226645	0.042126689	0.340365879	43.24005695	34.99618287	72.24945452	69.02175023
maker-LG14-exonerate_protein2genome-gene-15.15	122.5365583	0.605014043	0.298083988	2.029676425	0.042389441	0.340373906	94.34194244	99.9890939	165.4407799	130.3744171
maker-LG02-exonerate_protein2genome-gene-2.41	103.6219713	-0.629804171	0.310906069	-2.025705617	0.042794961	0.342588631	120.8756138	130.985713	75.39073515	87.23582321
maker-LG09-est_gff_StringTie-gene-109.5	242.1252562	-0.555613457	0.274274634	-2.025755894	0.042789806	0.342588631	281.0603702	294.967827	242.9257022	149.5471255
maker-LG12-exonerate_protein2genome-gene-84.0	993.5193019	0.29269169	0.144425695	2.026590146	0.042704345	0.342588631	826.474725	959.8953015	1056.517386	1131.189795
maker-LG13-exonerate_est2genome-gene-75.17	926.7766318	-0.27149076	0.134032519	-2.025558884	0.042810008	0.342588631	1052.502295	974.8936655	841.8632092	837.847357
maker-LG12-est_gff_StringTie-gene-1.0	231.0219117	0.438414172	0.216609885	2.023980447	0.042972164	0.343305884	202.4420848	189.9792784	256.5379182	275.1283655
maker-LG16-exonerate_protein2genome-gene-15.11	28.89920048	1.16206286	0.574111716	2.024105812	0.042959266	0.343305884	15.72365707	19.99781878	37.69536758	42.17995847
maker-LG23-exonerate_protein2genome-gene-15.7	30.66551651	1.118774968	0.553256038	2.022164951	0.043159314	0.344510307	17.68911421	20.99770972	40.83664821	43.13859389
maker-LG18-exonerate_est2genome-gene-21.9	17.16572458	1.512389182	0.748236514	2.021271555	0.043251662	0.3449566	9.827285671	7.999127512	23.03605796	27.80042718
maker-LG14-exonerate_est2genome-gene-0.2	12.98052451	-1.86534869	0.923117304	-2.020706017	0.043310207	0.345132766	18.67184278	21.99760066	8.37674835	2.87590626
maker-LG01-exonerate_protein2genome-gene-17.29	492.962026	-0.422656018	0.209241965	-2.019939058	0.043389709	0.345475507	656.4626828	472.9484142	394.754266	447.6827411
maker-LG01-exonerate_est2genome-gene-26.1	81.51639145	0.687821106	0.340855399	2.017926392	0.043598928	0.346849622	62.8946283	61.99323822	100.5209802	100.6567191
maker-LG04-exonerate_protein2genome-gene-17.9	421.009591	-0.34409687	0.170607104	-2.016896491	0.043706316	0.34713297	455.9860551	485.9469964	375.9065822	366.1987304
maker-LG10-exonerate_est2genome-gene-35.4	309.4647241	-0.487712534	0.241815165	-2.01688151	0.04370788	0.34713297	407.8323554	314.9656458	218.8425506	296.2183447
maker-LG06-exonerate_protein2genome-gene-31.16	212.6550329	0.541468671	0.268520921	2.016485973	0.043749183	0.347169757	195.5629849	150.9835318	213.6070829	290.4665322
maker-LG10-exonerate_est2genome-gene-35.3	45.53341279	-0.990277686	0.49137846	-2.015305448	0.043872654	0.347366728	46.18824266	74.99182043	29.31861923	31.63496886
maker-LG15-exonerate_est2genome-gene-2.4	10.73053521	1.931506371	0.958416003	2.01531106	0.043872067	0.347366728	4.913642836	3.999563756	16.7534967	17.25543756
maker-LG21-exonerate_protein2genome-gene-21.8	77.4562586	-0.851620355	0.422599199	-2.015196327	0.043884082	0.347366728	105.1519567	93.98974827	73.29654806	37.38678137
maker-LG03-exonerate_est2genome-gene-37.26	32.84378926	-1.080917479	0.537029703	-2.012770378	0.044138792	0.347451235	47.17097122	41.99541944	23.03605796	19.1727084
maker-LG08-exonerate_protein2genome-gene-93.22	19.98340227	-1.63940515	0.814692396	-2.01229956	0.044188369	0.347451235	34.39549985	25.99716441	15.70640316	3.834541679
maker-LG15-exonerate_protein2genome-gene-0.8	1582.531486	0.24159239	0.120007847	2.013138278	0.044100084	0.347451235	1446.576451	1453.841425	1789.482866	1640.225203
maker-LG16-exonerate_protein2genome-gene-61.60	21.2533963	1.534091957	0.76163874	2.014198959	0.043988649	0.347451235	12.77547137	8.999018451	45.02502238	18.21407298
maker-LG17-exonerate_est2genome-gene-51.0	333.5288006	-0.39453877	0.19605768	-2.012360698	0.044181928	0.347451235	367.5404841	389.9574662	312.033876	264.5833759
maker-LG18-exonerate_est2genome-gene-31.10	2365.462211	0.24387094	0.12116203	2.012767039	0.044139143	0.347451235	2245.534776	2086.77239	2415.644805	2713.896874
maker-LG18-exonerate_protein2genome-gene-57.35	615.2397637	0.307994043	0.152903486	2.014303603	0.043977668	0.347451235	523.7943263	575.9371809	669.0927745	692.1347731
maker-LG19-exonerate_est2genome-gene-20.46	11.71301786	1.902484245	0.945414741	2.012327672	0.044185407	0.347451235	6.87909997	2.999672817	17.80059024	19.1727084
maker-LG17-exonerate_est2genome-gene-53.9	449.2253232	0.374982662	0.186489971	2.01073902	0.04435303	0.348456545	429.4523838	352.9615015	479.568843	534.9185643
maker-LG08-exonerate_protein2genome-gene-38.1	36.58042621	-1.078552572	0.536630482	-2.009860805	0.044445923	0.348896811	38.32641412	60.99334728	23.03605796	23.9658855
maker-LG02-exonerate_protein2genome-gene-24.10	196.9770098	-0.467175377	0.232577987	-2.008682689	0.044570796	0.349587178	218.1657419	238.9739344	170.6762476	160.0921151
maker-LG03-exonerate_est2genome-gene-20.1	49.14716357	-1.087546242	0.541762375	-2.007422982	0.044704644	0.349652079	83.53192821	49.99454695	42.93083529	20.13134382
maker-LG16-exonerate_protein2genome-gene-30.6	60.77328019	-0.806334124	0.401700261	-2.007302963	0.044717414	0.349652079	80.5837425	73.99192949	49.21339656	39.30405221
maker-LG17-exonerate_est2genome-gene-61.15	145.7761587	0.58130121	0.289605893	2.007214715	0.044726805	0.349652079	135.6165423	97.98931202	165.4407799	184.0580006
maker-LG17-exonerate_protein2genome-gene-46.9	225.4032889	-0.455757516	0.227038551	-2.007401451	0.044706934	0.349652079	248.6303275	272.9702264	174.8646218	205.1479798
maker-LG19-exonerate_est2genome-gene-23.25	493.6304183	-0.333275346	0.166202949	-2.005231237	0.044938332	0.351015833	517.8979549	582.9364174	435.5909142	438.0963869
maker-LG24-exonerate_protein2genome-gene-16.1	825.9586617	-0.313115077	0.156235736	-2.00411945	0.045057266	0.351654692	910.9893817	919.8996639	663.8573067	809.0882944
maker-LG03-exonerate_protein2genome-gene-4.21	18.48663808	1.45086225	0.724359522	2.002958761	0.045181715	0.352045511	11.79274281	7.999127512	28.27152568	25.88315634
maker-LG10-exonerate_est2genome-gene-54.1	17.33786396	-1.528944395	0.763211976	-2.003302416	0.045144838	0.352045511	24.56821418	26.99705535	6.282561263	11.50362504
maker-LG14-exonerate_est2genome-gene-15.11	89.6086631	-1.092310368	0.545810513	-2.001262969	0.045364058	0.352885406	99.25558528	144.9841862	24.08315151	90.11172947
maker-LG16-exonerate_est2genome-gene-46.10	1555.481087	0.29269004	0.146237466	2.001470955	0.045341661	0.352885406	1285.408966	1510.835209	1843.931731	1581.748443
maker-LG10-exonerate_est2genome-gene-29.1	47.36244339	-0.925180603	0.462568446	-2.000094495	0.045490061	0.353235126	54.05007119	69.99236573	36.64827403	28.7590626
maker-LG14-exonerate_est2genome-gene-32.11	124.6258563	-0.60702247	0.303494753	-2.000108615	0.045488537	0.353235126	170.0120421	130.985713	91.09713831	106.4085316
maker-LG15-exonerate_est2genome-gene-42.12	1435.34273	-0.27122219	0.135624085	-1.999808447	0.045520952	0.353235126	1674.569478	1464.840226	1364.362888	1237.598327
maker-LG01-exonerate_est2genome-gene-4.22	31.10233785	1.096935098	0.54997075	1.994533526	0.04609378	0.354228498	19.65457134	19.99781878	38.74246112	46.01450015
maker-LG01-exonerate_protein2genome-gene-16.11	98.32421072	-0.716924192	0.359198167	-1.995901591	0.045944635	0.354228498	128.7374423	115.9873489	56.54305136	92.02900031
maker-LG05-exonerate_protein2genome-gene-13.14	339.1158174	0.365954037	0.183396142	1.995429307	0.045996077	0.354228498	302.6803987	289.9683723	383.236237	380.5782617
maker-LG05-exonerate_protein2genome-gene-16.33	306.0924011	0.388627604	0.194963571	1.993334456	0.046224836	0.354228498	263.371256	266.9708807	328.7873727	365.240095
maker-LG07-exonerate_est2genome-gene-43.3	2299.968389	-0.261725107	0.131187387	-1.995047791	0.046037668	0.354228498	2456.821418	2558.720913	2279.522645	1904.808579
maker-LG07-exonerate_est2genome-gene-56.1	175.4553152	-0.540641136	0.271268608	-1.993010322	0.046260317	0.354228498	238.8030418	176.9806962	151.8285638	134.2089588
maker-LG09-est_gff_StringTie-gene-0.8	120.3491868	0.636157602	0.318944222	1.994573213	0.046089448	0.354228498	79.60101394	108.9881124	129.8395994	162.9680214
maker-LG10-exonerate_est2genome-gene-25.2	284.6141707	0.404480876	0.202504067	1.997396305	0.045782149	0.354228498	230.9412133	258.9717532	335.069934	313.4737823
maker-LG11-exonerate_protein2genome-gene-0.21	5305.110867	0.847573402	0.424495648	1.996659813	0.045862151	0.354228498	4117.632696	3462.622322	4899.350691	8740.837758
maker-LG13-exonerate_est2genome-gene-75.15	93.9368169	-3.948836097	1.98155305	-1.992798576	0.046283508	0.354228498	346.9031842	5.999345634	9.423841894	13.42089588
maker-LG13-exonerate_protein2genome-gene-44.9	108.8223933	-0.605102946	0.303561942	-1.993342587	0.046223946	0.354228498	128.7374423	133.9853858	79.57910933	92.98763573
maker-LG14-exonerate_protein2genome-gene-6.26	239.3489743	-0.529438455	0.265677738	-1.992784417	0.046285059	0.354228498	323.3176986	241.9736072	227.219299	164.8852922
maker-LG15-exonerate_protein2genome-gene-39.9	101.8742764	-0.620991971	0.311550236	-1.993232228	0.046236024	0.354228498	120.8756138	125.9862583	85.86167059	74.77356275
maker-LG17-exonerate_est2genome-gene-37.0	18.22275048	1.632707149	0.818985605	1.993572461	0.046198797	0.354228498	11.79274281	5.999345634	16.7534967	38.34541679
maker-LG18-exonerate_est2genome-gene-5.3	18.13160166	-1.486693232	0.744736665	-1.996267006	0.045904867	0.354228498	32.43004272	20.99770972	10.47093544	8.627718779
maker-LG22-exonerate_protein2genome-gene-59.23	16.95022384	-1.556530941	0.779395419	-1.997100449	0.045814272	0.354228498	26.53367131	23.99738254	11.51802898	5.751812519
maker-LG23-exonerate_protein2genome-gene-7.43	37.67441704	-1.117329128	0.55988736	-1.995631995	0.045973994	0.354228498	41.27459982	61.99323822	16.7534967	30.67633344
maker-LG16-exonerate_est2genome-gene-64.25	149.3416777	-0.612667968	0.307577333	-1.991915213	0.046380362	0.354671149	219.1484705	141.9845133	118.3215704	117.9121566
maker-LG02-exonerate_est2genome-gene-19.22	168.110984	0.491014331	0.246833049	1.989256835	0.046672861	0.356332241	135.6165423	143.9842952	190.571025	202.2720736
maker-LG24-exonerate_est2genome-gene-7.15	2485.001472	-0.221112505	0.111134754	-1.989589179	0.046636209	0.356332241	2607.178889	2742.700846	2373.761064	2216.365091
maker-LG08-exonerate_est2genome-gene-95.6	11.95596114	-1.893195827	0.952533352	-1.987537573	0.046862856	0.35749449	21.62002848	15.99825502	7.329654806	2.87590626
maker-LG20-exonerate_protein2genome-gene-19.1	87.3106129	0.671568416	0.338165269	1.985917769	0.047042455	0.358287148	71.7391854	62.99312916	99.47388666	115.0362504
maker-LG22-exonerate_protein2genome-gene-26.12	584.9331947	-0.328867457	0.165598463	-1.985933026	0.047040761	0.358287148	687.909997	614.9329275	483.7572172	553.1326373
maker-LG09-exonerate_protein2genome-gene-0.4	213.6533689	0.454018583	0.228967394	1.982896231	0.047379022	0.360560449	185.7356992	174.9809143	229.3134861	264.5833759
maker-LG09-exonerate_protein2genome-gene-104.17	369.5463863	-0.384894946	0.194166175	-1.982296589	0.047446056	0.360780569	403.9014411	432.9527766	351.8234307	289.5078968
maker-LG18-exonerate_est2genome-gene-39.14	49.65390896	0.86423726	0.436155013	1.981491062	0.047536231	0.36117616	32.43004272	37.99585568	64.91979971	63.26993771
maker-LG10-exonerate_protein2genome-gene-55.40	286.0975877	0.421856016	0.212967554	1.980846415	0.0476085	0.361435179	218.1657419	270.9704445	335.069934	320.1842302
maker-LG21-exonerate_protein2genome-gene-15.54	47.62245044	1.213875886	0.613318387	1.979193696	0.047794202	0.362554258	30.46458558	26.99705535	31.41280631	101.6153545
maker-LG03-exonerate_protein2genome-gene-27.6	12.76291522	1.718086127	0.86853933	1.978132788	0.047913729	0.36316995	5.896371403	5.999345634	20.94187088	18.21407298
maker-LG11-exonerate_est2genome-gene-22.26	582.10737	0.297087442	0.150269577	1.977029875	0.048038253	0.363822516	519.863412	524.942743	635.5857811	648.0375438
maker-LG06-exonerate_protein2genome-gene-3.31	601.8030653	-0.295756422	0.149736455	-1.975179814	0.048247746	0.365117035	650.5663114	675.9262748	548.6770169	532.042658
maker-LG01-exonerate_est2genome-gene-18.39	118.5781365	0.600608598	0.30444567	1.972794024	0.048519034	0.366876756	81.56647107	106.9883305	137.1692542	148.5884901
maker-LG15-exonerate_protein2genome-gene-32.4	14.09918777	-1.767027923	0.896109082	-1.971889313	0.048622244	0.367070798	18.67184278	24.99727348	3.141280631	9.586354199
maker-LG23-exonerate_protein2genome-gene-41.37	80.04386765	0.703326531	0.356645018	1.972063241	0.048602388	0.367070798	68.7909997	52.99421977	101.5680737	96.82217741
maker-LG14-exonerate_protein2genome-gene-4.0	244.8994053	0.423155568	0.214678682	1.971111262	0.048711151	0.367448976	195.5629849	222.9756794	275.385602	285.6733551
maker-LG20-exonerate_est2genome-gene-10.37	384.9731102	-0.344736992	0.174964575	-1.970324524	0.04880119	0.367835081	421.5905553	439.9520132	336.1170275	342.2328449
maker-LG12-exonerate_protein2genome-gene-88.2	2363.292156	-0.225360875	0.114420242	-1.969589218	0.048885468	0.368177191	2648.453488	2446.733128	2110.940584	2247.041424
maker-LG01-exonerate_protein2genome-gene-15.18	167.6276277	0.494375581	0.251190021	1.968133841	0.04905264	0.368347251	149.3747422	128.9859311	193.7123056	198.4375319
maker-LG06-exonerate_est2genome-gene-10.9	481.230112	0.332848116	0.169151176	1.967755262	0.049096204	0.368347251	397.0223411	454.9503773	536.1118944	536.8358351
maker-LG12-exonerate_protein2genome-gene-104.1	1424.735665	-0.234369755	0.119092521	-1.967963669	0.049072218	0.368347251	1497.678336	1582.827356	1298.395994	1320.040973
maker-LG14-exonerate_protein2genome-gene-9.25	141.9282131	-0.525404956	0.267014796	-1.96769978	0.049102591	0.368347251	166.0811278	168.9815687	109.9448221	122.7053337
maker-LG22-exonerate_protein2genome-gene-52.15	26.03055835	1.188570958	0.603936079	1.968040988	0.049063322	0.368347251	14.74092851	16.99814596	39.78955466	32.59360428
maker-LG09-est_gff_StringTie-gene-105.2	31.03530465	1.090816159	0.554483699	1.967264611	0.049152713	0.368431299	20.63729991	18.99792784	47.11920947	37.38678137
maker-LG08-exonerate_protein2genome-gene-74.7	759.9601496	0.334542481	0.170179137	1.965825471	0.049318774	0.36880003	600.4471545	743.9188586	903.6417283	791.8328568
maker-LG08-exonerate_protein2genome-gene-94.14	161.6506251	-0.514439464	0.261687512	-1.965854087	0.049315468	0.36880003	199.4938991	180.98026	120.4157575	145.7125838
maker-LG13-exonerate_est2genome-gene-18.18	979.6511167	-0.322417114	0.163964117	-1.966388254	0.049253779	0.36880003	1139.965138	1036.886904	974.8440892	766.9083359
maker-LG01-exonerate_est2genome-gene-17.15	24.73175938	1.21601665	0.620044173	1.961177451	0.049858326	0.369104093	12.77547137	16.99814596	35.60118049	33.55223969
maker-LG03-exonerate_protein2genome-gene-30.3	58.47308906	0.882255883	0.450117725	1.960055857	0.049989262	0.369104093	36.36095698	45.99498319	57.59014491	93.94627115
maker-LG04-exonerate_est2genome-gene-0.0	708.9103639	0.287048772	0.146190771	1.963521839	0.049585569	0.369104093	609.2917116	667.9271473	790.5556255	767.8669713
maker-LG05-exonerate_protein2genome-gene-0.24	59.85750821	0.825780056	0.420883791	1.962014395	0.049760808	0.369104093	34.39549985	51.99432883	75.39073515	77.64946901
maker-LG05-exonerate_protein2genome-gene-23.30	182.9326871	-0.482943655	0.246073712	-1.962597516	0.04969296	0.369104093	202.4420848	223.9755703	164.3936864	140.9194067
maker-LG08-exonerate_est2genome-gene-44.17	1409.35366	0.264469111	0.134646671	1.96417118	0.049510244	0.369104093	1178.291552	1382.849169	1543.415883	1532.858036
maker-LG08-exonerate_est2genome-gene-45.11	426.6764872	0.335458456	0.170872762	1.96320614	0.049622226	0.369104093	366.5577555	387.9576843	491.086872	461.103637
maker-LG08-exonerate_protein2genome-gene-31.0	270.872133	0.446849591	0.228010805	1.959773752	0.050022241	0.369104093	198.5111706	259.9716441	328.7873727	296.2183447
maker-LG09-est_gff_StringTie-gene-103.2	33.45174948	-1.149945054	0.586257919	-1.961500247	0.049820696	0.369104093	50.11915692	41.99541944	28.27152568	13.42089588
maker-LG09-est_gff_StringTie-gene-38.10	68.39705212	-0.786798826	0.401315831	-1.960547693	0.049931809	0.369104093	95.32467101	77.99149324	40.83664821	59.43539603
maker-LG09-exonerate_protein2genome-gene-122.19	278.1582033	-0.421180101	0.214516751	-1.963390267	0.049600844	0.369104093	291.8703844	344.962374	253.3966376	222.4034174
maker-LG12-exonerate_protein2genome-gene-26.7	59.27305618	-0.826603462	0.421457918	-1.961295368	0.049844577	0.369104093	71.7391854	79.99127512	34.55408694	50.80767725
maker-LG16-exonerate_est2genome-gene-51.2	426.2260379	-0.355162242	0.180866023	-1.963675852	0.049567695	0.369104093	510.0361263	446.9512497	353.9176178	393.9991576
maker-LG21-exonerate_est2genome-gene-38.3	561.315315	0.303545575	0.154812508	1.9607303	0.049910492	0.369104093	504.1397549	500.9453604	597.8904135	642.2857313
maker-LG21-exonerate_protein2genome-gene-31.12	399.9544519	0.479539298	0.244095454	1.964556444	0.049465597	0.369104093	261.4057989	406.9556122	427.2141659	504.2422308
maker-LG22-exonerate_est2genome-gene-39.0	170.5461172	-0.585262656	0.29855896	-1.960291718	0.049961703	0.369104093	190.649342	218.9761156	105.7564479	166.8025631
maker-LG22-exonerate_est2genome-gene-4.15	351.5818965	-0.373313939	0.190468566	-1.959976637	0.049998521	0.369104093	404.8841697	388.9575753	282.7152568	329.7705844
maker-LG01-exonerate_est2genome-gene-41.1	417.0925944	-0.346814177	0.177044919	-1.958904992	0.050123914	0.369566274	444.1933123	489.9465601	350.7763372	383.4541679
maker-LG17-exonerate_est2genome-gene-37.2	756.1206822	0.302921685	0.154711759	1.957974543	0.050233	0.370082342	727.2191397	626.9316188	798.9323739	871.3995966
maker-LG07-exonerate_est2genome-gene-51.1	500.5855177	0.309571952	0.158175119	1.957146946	0.050330194	0.370205042	443.2105838	450.9508135	556.0066717	552.1740018
maker-LG21-exonerate_protein2genome-gene-55.15	49.68674734	-0.849775871	0.434260545	-1.956834166	0.050366969	0.370205042	64.86008543	62.99312916	33.5069934	37.38678137
maker-LG21-exonerate_protein2genome-gene-6.16	198.7139725	0.478442979	0.244436816	1.957327819	0.050308939	0.370205042	154.288385	177.9805871	210.4658023	252.1211154
maker-LG08-exonerate_est2genome-gene-6.3	17.14578643	1.738566812	0.88925625	1.955079665	0.050573668	0.370592178	8.844557104	6.999236573	11.51802898	41.22132305
maker-LG08-exonerate_est2genome-gene-96.13	63.9719815	0.882961853	0.451532383	1.95547847	0.050526622	0.370592178	59.9464426	29.99672817	80.62620287	85.31855237
maker-LG08-exonerate_est2genome-gene-97.12	12.86888073	-1.733358039	0.886289779	-1.955746395	0.050495036	0.370592178	21.62002848	17.9980369	4.188374175	7.669083359
maker-LG12-est_gff_StringTie-gene-62.6	35.4608901	1.081599241	0.553231274	1.955058024	0.050576222	0.370592178	29.48185701	15.99825502	51.30758364	45.05586473
maker-LG10-exonerate_est2genome-gene-58.5	316.3385181	-0.400860843	0.205219658	-1.953325749	0.050781008	0.37169289	397.0223411	322.9647733	271.1972278	274.1697301
maker-LG24-exonerate_protein2genome-gene-34.10	282.3279976	-0.398392983	0.203977366	-1.953123487	0.050804965	0.37169289	339.0413557	302.9669545	253.3966376	233.9070424
maker-LG20-exonerate_protein2genome-gene-1.36	1419.237416	0.253648605	0.129902414	1.952608871	0.050865959	0.371851765	1210.721595	1378.849605	1572.734503	1514.643963
maker-LG09-est_gff_StringTie-gene-112.1	57.33042938	-0.880536392	0.451203071	-1.951530139	0.050994015	0.372042941	86.48011391	61.99323822	49.21339656	31.63496886
maker-LG17-exonerate_est2genome-gene-30.6	139.0660441	0.549378656	0.281531158	1.951395578	0.051010007	0.372042941	126.7719852	98.98920296	167.534967	162.9680214
maker-LG17-exonerate_protein2genome-gene-52.6	460.8322103	-0.318421295	0.1631259	-1.951997173	0.05093854	0.372042941	508.0706692	514.9438336	405.2252014	415.0891368
maker-LG23-exonerate_est2genome-gene-9.3	12.95667729	-1.716383405	0.880002394	-1.950430382	0.051124844	0.372593452	16.70638564	22.9974916	7.329654806	4.793177099
maker-LG21-exonerate_est2genome-gene-74.28	45.54249757	0.901885349	0.462503224	1.950008785	0.051175072	0.37267262	29.48185701	33.99629193	65.96689326	52.72494809
maker-LG01-exonerate_est2genome-gene-26.4	15.78102538	1.697478476	0.870891288	1.949127864	0.051280157	0.372864243	4.913642836	9.99890939	14.65930961	33.55223969
maker-LG08-exonerate_est2genome-gene-59.4	13.41132257	-1.644710105	0.843685857	-1.94943425	0.051243588	0.372864243	19.65457134	20.99770972	6.282561263	6.710447939
maker-LG09-exonerate_protein2genome-gene-106.11	18.46386199	1.442822849	0.740948693	1.947264179	0.051503071	0.374197676	6.87909997	12.99858221	26.17733859	27.80042718
maker-LG13-exonerate_protein2genome-gene-43.6	946.0891185	0.345815447	0.177957722	1.943244964	0.051986568	0.377420887	844.1638392	821.9103519	1221.958166	896.3241176
maker-LG14-exonerate_protein2genome-gene-8.7	1074.210262	0.296929832	0.152852202	1.942594403	0.052065184	0.377701988	880.5247961	1047.885704	1107.824969	1260.605577
maker-LG23-exonerate_est2genome-gene-41.6	203.8991372	-0.442422344	0.22795436	-1.940837382	0.052278005	0.378955494	229.9584847	239.9738254	165.4407799	180.2234589
maker-LG13-exonerate_est2genome-gene-84.3	136.9000072	-0.525309991	0.270751765	-1.94019046	0.052356547	0.379234457	167.0638564	155.9829865	116.2273834	108.3258024
maker-LG21-exonerate_est2genome-gene-1.6	1266.433728	-0.312505855	0.161098579	-1.939842409	0.052398845	0.379250661	1316.85628	1488.837608	1265.936094	994.1049304
maker-LG01-exonerate_protein2genome-gene-26.10	15495.51203	-0.212933704	0.10981735	-1.938980543	0.052503707	0.379719326	17706.80332	15567.30203	13897.02551	14810.91724
maker-LG09-exonerate_protein2genome-gene-89.5	14.45437144	-1.62443752	0.837945382	-1.938595946	0.052550558	0.379768037	22.60275704	20.99770972	9.423841894	4.793177099
maker-LG01-exonerate_protein2genome-gene-33.17	483.5969621	-0.348170958	0.179639449	-1.938165365	0.052603051	0.379857424	487.4333693	595.9349997	428.2612594	422.7582202
maker-LG03-exonerate_protein2genome-gene-41.3	444.771249	-0.378003129	0.195271435	-1.935783023	0.052894281	0.381088401	523.7943263	481.9474326	337.1641211	436.179116
maker-LG08-exonerate_protein2genome-gene-84.15	82.41672159	-0.668807861	0.345493801	-1.93580278	0.05289186	0.381088401	93.35921388	108.9881124	65.96689326	61.35266687
maker-LG09-exonerate_protein2genome-gene-110.18	51.28921151	-1.115833315	0.576284329	-1.93625483	0.052836498	0.381088401	81.56647107	58.9935654	15.70640316	48.89040641
maker-LG02-exonerate_est2genome-gene-5.40	604.2338928	0.305937619	0.158135046	1.934660445	0.053031977	0.381499794	575.8789403	504.9449242	655.4805584	680.6311481
maker-LG16-exonerate_protein2genome-gene-6.43	13267.47685	-0.173174501	0.089505951	-1.934781993	0.053017054	0.381499794	13984.22751	14141.45755	12409.10559	12535.11675
maker-LG10-exonerate_est2genome-gene-5.2	33.4804605	-1.158211012	0.598913727	-1.933852839	0.053131224	0.381923536	33.41277128	58.9935654	26.17733859	15.33816672
maker-LG08-exonerate_est2genome-gene-24.5	41.25062227	1.211012221	0.626692726	1.932385954	0.053311886	0.382641113	10.81001424	38.99574662	58.63723845	56.55948977
maker-LG16-exonerate_protein2genome-gene-20.8	1660.896045	-1.289356593	0.667180144	-1.93254641	0.0532921	0.382641113	2287.792104	2426.735309	1410.435003	518.6217621
maker-LG15-exonerate_est2genome-gene-49.2	19.48510113	-1.617377381	0.838070592	-1.929882036	0.053621456	0.384280334	13.75819994	44.99509226	11.51802898	7.669083359
maker-LG22-exonerate_protein2genome-gene-29.20	761.9580665	-0.278456332	0.144273953	-1.930052705	0.053600308	0.384280334	867.7493248	802.912424	664.9044003	712.266117
maker-LG03-exonerate_est2genome-gene-14.6	995.0964167	-0.306579029	0.158945661	-1.928829179	0.053752072	0.384925013	1177.308823	1023.888322	805.2149351	973.9735866
maker-LG01-exonerate_protein2genome-gene-22.5	107.27371	-0.62526205	0.324284855	-1.928125966	0.05383946	0.385259386	149.3747422	110.9878942	79.57910933	89.15309405
maker-LG18-exonerate_protein2genome-gene-37.2	489.6065769	0.336040275	0.174335802	1.927545986	0.053911623	0.385484392	469.7442551	395.9568118	531.9235202	560.8017206
maker-LG02-exonerate_protein2genome-gene-8.17	2444.22542	0.266898841	0.138593746	1.925763961	0.054133853	0.385758057	2036.213591	2401.738036	2477.423325	2861.526728
maker-LG03-exonerate_protein2genome-gene-6.14	69.52440413	-0.750749136	0.390027723	-1.924860955	0.054246756	0.385758057	95.32467101	78.99138418	59.68433199	44.09722931
maker-LG05-exonerate_est2genome-gene-12.15	97.60113248	-0.61322527	0.31847294	-1.925517657	0.054164629	0.385758057	110.0655995	125.9862583	79.57910933	74.77356275
maker-LG08-exonerate_est2genome-gene-73.6	1175.51909	-0.252797025	0.131300223	-1.925335833	0.054187358	0.385758057	1226.445252	1329.854949	1116.201718	1029.574441
maker-LG10-exonerate_est2genome-gene-31.3	21.19656942	1.275469811	0.662705245	1.924641189	0.054274263	0.385758057	11.79274281	12.99858221	29.31861923	30.67633344
maker-LG14-exonerate_est2genome-gene-30.4	270.089617	-0.401842051	0.208553915	-1.926801764	0.05400434	0.385758057	284.9912845	329.9640099	232.4547667	232.948407
maker-LG23-exonerate_est2genome-gene-4.1	52.11328869	-0.865089982	0.449240828	-1.925670884	0.054145482	0.385758057	79.60101394	54.99400165	34.55408694	39.30405221
maker-LG24-exonerate_est2genome-gene-0.0	315.0531894	-0.371069381	0.192800544	-1.924628291	0.054275877	0.385758057	364.5922984	345.9622649	287.9507245	261.7074696
maker-LG22-exonerate_est2genome-gene-4.5	47.02845324	0.944346892	0.490859546	1.923863761	0.054371663	0.386148935	34.39549985	29.99672817	46.07211593	77.64946901
maker-LG03-exonerate_est2genome-gene-3.8	1423.424899	0.304186808	0.158160835	1.923275177	0.0544455	0.386383472	1416.111865	1131.876543	1457.554213	1688.156974
maker-LG19-exonerate_protein2genome-gene-20.13	4056.914224	-0.194361252	0.101159876	-1.921327514	0.054690431	0.387830941	4210.99191	4448.514788	3820.844341	3747.305856
maker-LG07-exonerate_est2genome-gene-6.2	19437.64887	0.221551514	0.115343442	1.92079853	0.054757112	0.388013158	16727.02294	19168.90919	21976.3993	19878.26407
maker-LG16-exonerate_est2genome-gene-57.8	157.3565253	-0.665337051	0.346501813	-1.920154605	0.054838374	0.388298342	184.7529706	200.9780787	161.2524057	82.44264611
maker-LG03-exonerate_est2genome-gene-38.23	152.6626794	0.548747057	0.285953843	1.919005711	0.054983611	0.388935742	108.1001424	139.9847315	161.2524057	201.3134382
maker-LG10-exonerate_est2genome-gene-30.4	158.3510265	0.488229051	0.254445944	1.918792822	0.055010559	0.388935742	137.5819994	125.9862583	190.571025	179.2648235
maker-LG09-est_gff_StringTie-gene-63.8	35.40097936	0.982182532	0.51196385	1.91846071	0.05505262	0.388942648	22.60275704	24.99727348	46.07211593	47.93177099
maker-LG05-exonerate_protein2genome-gene-1.1	1377.696935	-0.229302821	0.11968381	-1.91590509	0.055377177	0.390364818	1465.248294	1508.835427	1238.711662	1297.992358
maker-LG18-exonerate_protein2genome-gene-13.5	389.6292072	-0.352021973	0.183734032	-1.91593234	0.055373708	0.390364818	407.8323554	465.9491776	354.9647113	329.7705844
maker-LG23-exonerate_protein2genome-gene-49.10	89.65232743	-0.636710089	0.332329223	-1.915901596	0.055377622	0.390364818	101.2210424	116.9872399	73.29654806	67.10447939
maker-LG07-exonerate_est2genome-gene-53.8	833.883059	-0.265082038	0.138460333	-1.91449805	0.055556548	0.390753224	873.6456962	946.8967192	764.3782869	750.6115337
maker-LG20-exonerate_est2genome-gene-17.3	25.76128048	-1.236991494	0.645905107	-1.915128833	0.055476076	0.390753224	31.44731415	40.9955285	10.47093544	20.13134382
maker-LG21-exonerate_protein2genome-gene-74.61	8310.70659	0.8316176	0.434350329	1.914624082	0.055540462	0.390753224	6490.922186	5468.403545	7567.345041	13716.15559
maker-LG10-exonerate_protein2genome-gene-52.6	1653.623175	0.260373821	0.136025375	1.91415624	0.055600195	0.390769895	1383.681823	1625.822667	1878.485817	1726.502391
maker-LG13-exonerate_est2genome-gene-34.15	53.58635764	-0.823665784	0.43040224	-1.913711658	0.055657009	0.390879006	61.91189973	74.99182043	42.93083529	34.51087511
maker-LG08-exonerate_protein2genome-gene-52.1	49.98643806	2.518500529	1.316434307	1.913122832	0.055732329	0.391117838	15.72365707	13.99847315	17.80059024	152.4230318
maker-LG02-exonerate_protein2genome-gene-27.1	130.0659914	-0.636912431	0.333122504	-1.911946577	0.055883047	0.391305327	195.5629849	120.9868036	107.850635	95.86354199
maker-LG09-exonerate_protein2genome-gene-103.15	297.6701234	-0.369672303	0.193320498	-1.91222507	0.055847332	0.391305327	327.2486129	343.962483	259.6791989	259.7901988
maker-LG10-exonerate_est2genome-gene-50.8	102.3444023	0.58825875	0.307586105	1.912501052	0.055811958	0.391305327	81.56647107	81.991057	118.3215704	127.4985108
maker-LG21-exonerate_protein2genome-gene-7.17	21.03574441	1.344549569	0.703535069	1.911133685	0.055987403	0.391746302	10.81001424	12.99858221	21.98896442	38.34541679
maker-LG16-exonerate_protein2genome-gene-51.21	478.6273929	-0.322043174	0.168701669	-1.908950733	0.056268447	0.393422003	515.9324977	547.9402346	401.0368273	449.6000119
maker-LG01-exonerate_protein2genome-gene-36.11	20.04723848	1.419561784	0.743972192	1.908084468	0.0563803	0.393913136	7.861828537	13.99847315	20.94187088	37.38678137
maker-LG23-exonerate_est2genome-gene-1.15	15.43363462	-1.502829461	0.788253204	-1.906531371	0.0565813	0.395025931	22.60275704	22.9974916	9.423841894	6.710447939
maker-LG11-exonerate_protein2genome-gene-21.16	12.75200474	-1.831402979	0.960834198	-1.906055158	0.05664305	0.395165624	13.75819994	25.99716441	8.37674835	2.87590626
maker-LG01-exonerate_est2genome-gene-1.52	156.8468935	0.48216102	0.253228185	1.904057481	0.056902698	0.396513069	127.7547137	133.9853858	186.3826508	179.2648235
maker-LG08-exonerate_protein2genome-gene-39.2	1771.492463	0.212180769	0.111443873	1.903924944	0.05691996	0.396513069	1649.018536	1633.821794	1920.369559	1882.759965
maker-LG02-exonerate_protein2genome-gene-13.18	299.7921841	-0.405337944	0.213034117	-1.90269028	0.057080971	0.397342318	380.3159555	302.9669545	251.3024505	264.5833759
maker-LG02-exonerate_protein2genome-gene-25.5	149.4330482	0.516041464	0.271308722	1.902045244	0.05716524	0.397605103	110.0655995	135.9851677	168.5820605	183.0993652
maker-LG09-est_gff_StringTie-gene-108.2	294.7399792	0.401727643	0.211307751	1.90114959	0.057282422	0.397605103	236.8375847	270.9704445	364.3885532	306.7633344
maker-LG13-exonerate_protein2genome-gene-16.0	10.10257467	2.026237344	1.065814244	1.90111678	0.057286718	0.397605103	1.965457134	5.999345634	20.94187088	11.50362504
maker-LG19-exonerate_protein2genome-gene-2.11	18.6832746	1.560775178	0.820945208	1.901192871	0.057276755	0.397605103	4.913642836	13.99847315	36.64827403	19.1727084
maker-LG01-exonerate_protein2genome-gene-30.30	85.46400657	-0.698181281	0.367408336	-1.900286991	0.057395468	0.397697884	85.49738534	125.9862583	68.06108034	62.31130229
maker-LG10-exonerate_protein2genome-gene-46.18	118.3779845	-0.56204896	0.295856763	-1.89973335	0.057468121	0.397697884	154.288385	127.9860402	96.33260603	94.90490657
maker-LG15-exonerate_protein2genome-gene-42.18	342.2860572	-0.369497231	0.194440383	-1.90031117	0.057392296	0.397697884	355.7477413	415.9546306	308.8925954	288.5492614
maker-LG17-exonerate_protein2genome-gene-47.19	1159.493753	0.254033075	0.133703139	1.899978391	0.057435955	0.397697884	1005.331324	1109.878942	1312.00821	1210.756535
maker-LG01-exonerate_est2genome-gene-19.14	181.5123363	0.657647374	0.346555425	1.897668675	0.057739741	0.399285707	187.7011563	93.98974827	198.9477733	245.4106675
maker-LG09-est_gff_StringTie-gene-10.5	50.33976183	-0.83283867	0.438982614	-1.897201945	0.05780129	0.399366266	62.8946283	65.99280197	40.83664821	31.63496886
maker-LG11-exonerate_protein2genome-gene-15.20	1660.493663	0.223432891	0.117785911	1.896940729	0.057835761	0.399366266	1552.711136	1511.8351	1722.468879	1854.959537
maker-LG01-exonerate_protein2genome-gene-29.23	874.8449341	0.290431937	0.153270899	1.894892885	0.058106594	0.400943969	801.9065108	771.9158049	1051.281918	874.2755029
maker-LG20-exonerate_protein2genome-gene-5.29	453.5787613	-0.327279739	0.172831645	-1.893633192	0.058273715	0.401804265	519.863412	489.9465601	376.9536758	427.5513973
maker-LG03-exonerate_est2genome-gene-8.6	288.2160103	-0.47526031	0.251186078	-1.892064698	0.058482361	0.402071541	346.9031842	323.9646642	190.571025	291.4251676
maker-LG04-exonerate_est2genome-gene-28.10	296.7681878	0.367519961	0.194216544	1.892320568	0.058448282	0.402071541	259.4403417	258.9717532	323.551905	345.1087511
maker-LG04-exonerate_est2genome-gene-32.48	271.8532392	0.413448076	0.218445145	1.892686034	0.058399635	0.402071541	206.3729991	259.9716441	316.2222502	304.8460635
maker-LG19-exonerate_protein2genome-gene-23.4	773.4258857	-0.352808118	0.186398907	-1.892758511	0.058389991	0.402071541	730.1673254	1004.890394	695.2701131	663.3757105
maker-LG14-exonerate_protein2genome-gene-31.17	609.4799029	0.386103215	0.204185684	1.890941651	0.058632134	0.402808715	559.1725547	497.9456876	571.7130749	809.0882944
maker-LG09-exonerate_protein2genome-gene-48.3	150.594596	0.724944978	0.383696272	1.889371959	0.058842005	0.403664685	119.8928852	106.9883305	257.5850118	117.9121566
maker-LG16-exonerate_protein2genome-gene-7.26	1247.248702	0.303827956	0.160791452	1.88957779	0.05881445	0.403664685	970.9358243	1261.862365	1419.858845	1336.337775
maker-LG13-exonerate_protein2genome-gene-64.7	24.65937003	-1.179609195	0.624492978	-1.888907059	0.058904283	0.403669838	35.37822842	32.99640099	17.80059024	12.46226046
maker-LG20-exonerate_protein2genome-gene-6.19	831.0310554	0.257049905	0.136096702	1.888729856	0.058928036	0.403669838	775.3728395	738.9194039	918.3010379	891.5309405
maker-LG09-est_gff_StringTie-gene-122.5	356.8284692	-0.33841811	0.179344106	-1.886976476	0.05916349	0.404709087	395.056884	401.9561575	312.033876	318.2669594
maker-LG18-exonerate_protein2genome-gene-22.12	59.51071405	0.762922849	0.404312473	1.886963425	0.059165245	0.404709087	44.22278552	43.99520132	82.72038996	67.10447939
maker-LG07-exonerate_protein2genome-gene-40.2	112.7931698	-0.567553394	0.301055231	-1.885213528	0.059401015	0.406028455	144.4610994	124.9863674	85.86167059	95.86354199
maker-LG19-exonerate_est2genome-gene-8.9	198.6463039	0.441087568	0.234027474	1.884768314	0.059461125	0.40614608	173.9429564	162.9822231	242.9257022	214.734334
maker-LG01-exonerate_est2genome-gene-22.30	10.43079074	-1.852444836	0.983704283	-1.88313182	0.059682506	0.4073643	19.65457134	12.99858221	5.235467719	3.834541679
maker-LG18-exonerate_est2genome-gene-48.9	345.2225494	0.371359379	0.197427775	1.880988522	0.05997348	0.40905543	272.2158131	329.9640099	378.0007693	400.7096055
maker-LG02-exonerate_protein2genome-gene-0.6	44.82037491	3.463129839	1.842008925	1.880083094	0.060096754	0.409336478	4.913642836	9.99890939	5.235467719	159.1334797
maker-LG08-exonerate_protein2genome-gene-80.22	1266.489625	-0.229598107	0.122123356	-1.880050745	0.060101162	0.409336478	1361.079065	1372.850259	1198.922108	1133.107066
maker-LG24-exonerate_protein2genome-gene-28.13	92.38221888	-0.711882959	0.378716	-1.879727711	0.060145197	0.409341897	85.49738534	143.9842952	69.10817389	70.93902107
maker-LG08-exonerate_protein2genome-gene-30.10	342.8791312	0.549568747	0.292490791	1.87892667	0.060254507	0.409573591	364.5922984	191.9790603	432.4496336	382.4955325
maker-LG14-exonerate_protein2genome-gene-8.0	368.9851246	-0.377683519	0.201086832	-1.878211093	0.060352293	0.409573591	461.8824266	371.9594293	338.2112146	303.8874281
maker-LG16-exonerate_est2genome-gene-28.4	325.1878189	-0.381580221	0.203142174	-1.878389968	0.060327837	0.409573591	359.6786556	375.9589931	312.033876	253.0797508
maker-LG23-exonerate_protein2genome-gene-30.43	31.62935001	1.030252918	0.548407258	1.878627431	0.060295383	0.409573591	23.58548561	17.9980369	40.83664821	44.09722931
maker-LG22-exonerate_est2genome-gene-21.3	138.3584998	0.542461035	0.288942939	1.877398483	0.060463499	0.410034346	97.29012815	127.9860402	173.8175283	154.3403026
maker-LG01-exonerate_est2genome-gene-13.16	15.16583795	-1.476381028	0.787472492	-1.874835049	0.06081542	0.412125683	21.62002848	22.9974916	8.37674835	7.669083359
maker-LG19-exonerate_protein2genome-gene-3.33	510.0802923	-0.323637474	0.172712442	-1.87385153	0.060950892	0.412748277	616.1708116	517.9435064	446.0618496	460.1450015
maker-LG07-exonerate_protein2genome-gene-38.10	717.5829011	-0.263719235	0.140781738	-1.873248887	0.061034024	0.412898896	795.0274108	770.915914	654.4334648	649.9548147
maker-LG08-exonerate_protein2genome-gene-1.3	85.57531595	-3.241431523	1.730555783	-1.873058098	0.061060363	0.412898896	191.6320706	117.9871308	1.047093544	31.63496886
maker-LG17-exonerate_protein2genome-gene-60.2	1087.617723	0.287589376	0.153626081	1.872008801	0.061205386	0.41328915	974.8667386	983.892684	1326.66752	1065.043951
maker-LG24-exonerate_est2genome-gene-3.11	30.33484163	1.04464036	0.55795074	1.872280624	0.06116779	0.41328915	20.63729991	18.99792784	36.64827403	45.05586473
maker-LG02-exonerate_protein2genome-gene-24.17	278.4796827	-0.407407515	0.217878367	-1.869885112	0.061499774	0.414262675	345.9204556	288.9684814	257.5850118	221.444782
maker-LG09-est_gff_StringTie-gene-121.1	56.6816232	-0.763131379	0.408085534	-1.870028009	0.061479928	0.414262675	75.67009967	66.99269291	41.88374175	42.17995847
maker-LG12-exonerate_protein2genome-gene-42.0	686.8052788	-0.299187582	0.160028036	-1.869594782	0.06154011	0.414262675	740.9773396	774.9154777	561.2421395	670.0861585
maker-LG13-exonerate_protein2genome-gene-66.1	55.86937762	0.804188241	0.430187146	1.869391607	0.061568351	0.414262675	38.32641412	42.99531038	82.72038996	59.43539603
maker-LG15-exonerate_protein2genome-gene-43.37	74.50213189	-0.843708612	0.451025787	-1.870643843	0.061394463	0.414262675	104.1692281	86.99051169	73.29654806	33.55223969
maker-LG02-exonerate_protein2genome-gene-25.1	35.89020139	1.016720274	0.544258274	1.868084185	0.061750338	0.414897406	30.46458558	16.99814596	48.16630301	47.93177099
maker-LG11-exonerate_est2genome-gene-11.6	113.3308171	-0.595546679	0.318754992	-1.868352475	0.061712957	0.414897406	117.9274281	154.9830955	81.67329641	98.73944825
maker-LG23-exonerate_est2genome-gene-38.3	720.4158963	-0.279337902	0.149587659	-1.86738601	0.061847702	0.415256876	740.9773396	838.9084978	657.5747455	644.2030021
maker-LG13-exonerate_protein2genome-gene-29.4	182.0188539	-0.49445789	0.265147818	-1.864838615	0.062204029	0.417353325	184.7529706	240.9737163	163.3465928	139.0021359
maker-LG23-exonerate_est2genome-gene-14.2	19.31109955	1.349652318	0.723892266	1.864438098	0.062260207	0.417434405	11.79274281	9.99890939	20.94187088	34.51087511
maker-LG14-exonerate_est2genome-gene-6.11	62.00160862	-0.730172911	0.391745845	-1.863894463	0.062336527	0.417650316	73.70464253	80.99116606	49.21339656	44.09722931
maker-LG06-exonerate_protein2genome-gene-28.20	168.9871705	-0.47174595	0.253184835	-1.863247256	0.062427487	0.417668565	191.6320706	200.9780787	153.9227509	129.4157817
maker-LG12-exonerate_protein2genome-gene-11.0	36.85411666	-1.028236879	0.551790339	-1.863455748	0.062398173	0.417668565	55.03279976	43.99520132	16.7534967	31.63496886
maker-LG05-exonerate_est2genome-gene-11.31	157.1632639	-0.485440014	0.260615205	-1.862669582	0.062508768	0.417917025	192.6147992	173.9810234	140.3105349	121.7466983
maker-LG08-exonerate_protein2genome-gene-45.6	1923.180976	0.219686858	0.117994949	1.861832727	0.062626672	0.418409811	1695.206778	1858.797256	2114.081865	2024.638007
maker-LG03-exonerate_est2genome-gene-8.2	761.8585507	-0.267839374	0.143904728	-1.861227056	0.062712119	0.418685213	851.0429391	813.9112244	659.6689326	722.8111066
maker-LG16-exonerate_protein2genome-gene-51.66	197.2833185	-0.489413927	0.263017484	-1.860765756	0.062777263	0.418824772	248.6303275	211.9768791	189.5239314	139.0021359
maker-LG10-exonerate_est2genome-gene-62.12	72.53707595	0.669692551	0.360002489	1.860244224	0.062850981	0.419021292	56.99825689	54.99400165	89.00295122	89.15309405
maker-LG06-exonerate_protein2genome-gene-0.29	16.58365516	-1.44233861	0.776240013	-1.858109071	0.063153527	0.420150695	25.55094275	22.9974916	6.282561263	11.50362504
maker-LG10-exonerate_est2genome-gene-5.0	15.12583451	1.495105258	0.804510995	1.858402517	0.063111875	0.420150695	7.861828537	7.999127512	17.80059024	26.84179176
maker-LG11-exonerate_est2genome-gene-34.45	235.910791	0.40767491	0.219393856	1.858187453	0.063142399	0.420150695	198.5111706	206.9774244	287.9507245	250.2038446
maker-LG09-est_gff_StringTie-gene-98.1	217.6955646	0.411159378	0.221337432	1.857613393	0.063223935	0.420323733	179.8393278	193.9788422	242.9257022	254.0383863
maker-LG09-est_gff_StringTie-gene-95.9	76.1803512	-0.656067939	0.353355365	-1.856680281	0.063356655	0.420615322	91.39375674	94.98963921	61.77851908	56.55948977
maker-LG17-exonerate_protein2genome-gene-14.14	192.2565731	-0.435439982	0.234493682	-1.856936948	0.063320125	0.420615322	226.0275704	215.9764428	171.7233412	155.298938
maker-LG01-exonerate_protein2genome-gene-40.34	137.109925	-0.523768472	0.282248538	-1.855699506	0.063496401	0.421247674	149.3747422	173.9810234	122.5099446	102.5739899
maker-LG17-exonerate_protein2genome-gene-29.0	84.41972901	-0.631209692	0.340352871	-1.854574311	0.063657039	0.422017641	106.1346853	98.98920296	71.20236098	61.35266687
maker-LG04-exonerate_protein2genome-gene-10.16	49.57242925	-0.835078875	0.450365318	-1.85422554	0.0637069	0.422052638	54.05007119	72.99203855	37.69536758	33.55223969
maker-LG09-est_gff_StringTie-gene-13.11	1318.472936	-0.242482082	0.130851892	-1.853103372	0.063867544	0.422449957	1343.389951	1514.834773	1179.02733	1236.639692
maker-LG13-exonerate_protein2genome-gene-32.5	311.7975687	-0.382103015	0.206156319	-1.853462539	0.063816091	0.422449957	370.4886698	334.9634646	296.3274729	245.4106675
maker-LG19-exonerate_protein2genome-gene-1.9	26.53129439	-1.601655654	0.86441798	-1.852871748	0.063900743	0.422449957	11.79274281	67.99258385	16.7534967	9.586354199
maker-LG20-exonerate_est2genome-gene-1.14	165.5442252	-0.5203141	0.280911634	-1.852234075	0.063992218	0.422464661	164.1156707	225.9753522	145.5460026	126.5398754
maker-LG20-exonerate_protein2genome-gene-2.22	211.1366849	0.415948558	0.22452971	1.852532383	0.063949412	0.422464661	175.9084135	185.9797147	232.4547667	250.2038446
maker-LG02-exonerate_protein2genome-gene-5.4	17.36385952	-1.408252705	0.760639723	-1.851405682	0.064111212	0.422811514	31.44731415	18.99792784	9.423841894	9.586354199
maker-LG12-est_gff_StringTie-gene-0.1	736.0164987	0.26420572	0.142717732	1.851246632	0.06413408	0.422811514	644.66994	692.9244207	814.638777	791.8328568
maker-LG03-exonerate_est2genome-gene-0.68	487.6175886	0.303788298	0.164169049	1.850460241	0.064247243	0.423262807	452.0551409	420.9540853	521.4525848	556.0085435
maker-LG09-exonerate_protein2genome-gene-23.1	2082.421783	0.215177011	0.116320096	1.849869609	0.064332345	0.423528728	1976.267149	1878.795074	2141.306297	2333.318612
maker-LG10-exonerate_est2genome-gene-56.8	647.4083854	-0.273438578	0.147873652	-1.849136577	0.064438094	0.423647281	718.3745826	698.9237664	566.4776072	605.8575853
maker-LG16-exonerate_protein2genome-gene-35.18	12.13135369	1.78379727	0.964671319	1.849124395	0.064439853	0.423647281	2.948185701	7.999127512	13.61221607	23.9658855
maker-LG13-exonerate_est2genome-gene-76.14	58.67285193	-0.839735757	0.454541837	-1.847433366	0.064684357	0.424664916	71.7391854	78.99138418	29.31861923	54.64221893
maker-LG18-exonerate_est2genome-gene-50.13	394.7282923	-0.328017792	0.17752595	-1.847717429	0.064643231	0.424664916	460.899698	417.9544125	343.4466824	356.6123762
maker-LG03-exonerate_protein2genome-gene-38.18	883.8422614	0.251531832	0.136366304	1.844530689	0.065105838	0.427135804	783.234668	830.9093703	931.9132539	989.3117533
maker-LG04-exonerate_est2genome-gene-29.17	142.6559064	-0.488834845	0.265405166	-1.841843748	0.065498009	0.429411114	160.1847564	172.9811324	121.4628511	115.9948858
maker-LG09-est_gff_StringTie-gene-0.9	49.61504203	-0.820857496	0.445985915	-1.840545784	0.065688149	0.430359658	68.7909997	57.99367446	31.41280631	40.26268763
maker-LG13-exonerate_est2genome-gene-77.15	10.95540864	-1.742255258	0.947042798	-1.839679539	0.065815299	0.430894494	16.70638564	16.99814596	6.282561263	3.834541679
maker-LG13-exonerate_est2genome-gene-78.20	18.84603563	-1.390297776	0.756319303	-1.838241825	0.066026779	0.431980317	20.63729991	33.99629193	7.329654806	13.42089588
maker-LG07-exonerate_est2genome-gene-66.7	149.0238929	-0.489915262	0.266685861	-1.837050007	0.066202513	0.432830936	165.0983993	182.9800418	132.9808801	115.0362504
maker-LG03-exonerate_est2genome-gene-38.33	22.66830213	1.338807431	0.728991238	1.836520608	0.066280697	0.433043036	15.72365707	9.99890939	19.89477733	45.05586473
maker-LG02-exonerate_protein2genome-gene-13.21	110.0738173	0.686329657	0.373880723	1.835691477	0.066403299	0.433416453	78.61828537	89.99018451	174.8646218	96.82217741
maker-LG19-exonerate_est2genome-gene-25.11	146.6244272	0.481188768	0.262154633	1.835515023	0.066429415	0.433416453	121.8583423	122.9865855	163.3465928	178.3061881
maker-LG19-exonerate_protein2genome-gene-16.5	64.26303436	-0.730094325	0.397897901	-1.834878553	0.066523686	0.433659494	88.44557104	71.99214761	42.93083529	53.68358351
maker-LG24-exonerate_est2genome-gene-9.12	64.85559295	-0.787120949	0.429031706	-1.834645172	0.066558281	0.433659494	91.39375674	72.99203855	35.60118049	59.43539603
maker-LG01-exonerate_protein2genome-gene-16.13	2983.681944	-0.190042043	0.103643639	-1.833610296	0.066711863	0.434062684	3112.301372	3247.64577	2761.185675	2813.594957
maker-LG22-exonerate_est2genome-gene-7.14	256.4696876	-0.391382872	0.213419042	-1.833870433	0.066673229	0.434062684	271.2330845	310.966082	213.6070829	230.0725008
maker-LG03-exonerate_protein2genome-gene-21.3	397.9932983	-0.334071901	0.182283335	-1.832706765	0.066846191	0.434637972	411.7632696	475.948087	359.1530855	345.1087511
maker-LG02-exonerate_protein2genome-gene-8.13	55.82688125	0.775631146	0.423816066	1.830112654	0.067233095	0.436423853	40.29187125	41.99541944	80.62620287	60.39403145
maker-LG09-est_gff_StringTie-gene-22.0	26.45583897	1.78765864	0.97683604	1.830049841	0.067242486	0.436423853	10.81001424	12.99858221	6.282561263	75.73219817
maker-LG19-exonerate_protein2genome-gene-2.48	17.27875038	-1.5763814	0.861439606	-1.829938384	0.067259153	0.436423853	18.67184278	32.99640099	13.61221607	3.834541679
maker-LG12-exonerate_protein2genome-gene-95.3	81.99239051	-0.649844178	0.355242622	-1.829296765	0.067355163	0.436747485	90.41102818	109.9880033	57.59014491	69.98038565
maker-LG02-exonerate_est2genome-gene-8.30	296.8901738	-0.395874294	0.216534554	-1.82822689	0.067515507	0.437487546	338.0586271	336.9632464	223.0309248	289.5078968
maker-LG01-exonerate_protein2genome-gene-35.15	255.5894746	-0.418602209	0.229055359	-1.82751546	0.067622304	0.437580554	307.5940415	276.9697901	246.0669828	191.727084
maker-LG02-exonerate_protein2genome-gene-12.5	248.4754562	0.421818823	0.23078642	1.827745426	0.067587767	0.437580554	229.9584847	194.9787331	255.4908247	313.4737823
maker-LG04-exonerate_est2genome-gene-7.8	37.06321539	-0.924451993	0.506095785	-1.826634444	0.067754751	0.437847226	53.06734263	43.99520132	27.22443214	23.9658855
maker-LG06-exonerate_protein2genome-gene-3.30	308.1096519	-0.376741768	0.20625008	-1.826626048	0.067756014	0.437847226	377.3677698	318.9652095	252.349544	283.7560843
maker-LG13-exonerate_est2genome-gene-15.13	51.35160354	0.853204446	0.467204608	1.826190134	0.067821627	0.437972266	44.22278552	28.99683723	55.49595782	76.69083359
maker-LG12-est_gff_StringTie-gene-59.0	144.7759194	-0.489117644	0.267929528	-1.825545871	0.067918696	0.438300131	166.0811278	171.9812415	129.8395994	111.2017087
maker-LG08-exonerate_protein2genome-gene-48.4	12.0005348	1.932732278	1.059703148	1.823843104	0.068175795	0.439126868	0.982728567	8.999018451	18.84768379	19.1727084
maker-LG09-exonerate_protein2genome-gene-15.12	95.05780351	-0.617527678	0.338598445	-1.823775883	0.068185961	0.439126868	110.0655995	119.9869127	86.90876413	63.26993771
maker-LG13-exonerate_est2genome-gene-56.14	27.3040289	-1.093767926	0.599643352	-1.824030772	0.06814742	0.439126868	32.43004272	41.99541944	14.65930961	20.13134382
maker-LG08-exonerate_protein2genome-gene-22.4	56.02482915	-0.875808866	0.480318012	-1.823393761	0.068243775	0.439200418	61.91189973	82.99094794	52.35467719	26.84179176
maker-LG04-exonerate_protein2genome-gene-29.32	985.8285986	0.251123937	0.137833302	1.821939497	0.068464166	0.439722024	920.8166674	879.9040263	1010.44527	1132.148431
maker-LG07-exonerate_protein2genome-gene-9.19	274.8521807	-0.368950367	0.202488143	-1.822083813	0.068442269	0.439722024	298.7494844	320.9649914	231.4076732	248.2865737
maker-LG12-exonerate_protein2genome-gene-100.0	21.46426133	-1.26418892	0.693643558	-1.822533929	0.06837401	0.439722024	24.56821418	35.9960738	15.70640316	9.586354199
maker-LG07-exonerate_est2genome-gene-53.1	560.3201281	0.385604639	0.211842393	1.820243029	0.068722003	0.440779948	418.6423696	552.9396893	720.4003581	549.2980956
maker-LG19-exonerate_protein2genome-gene-24.25	4202.127225	0.196353389	0.10785501	1.820530995	0.068678181	0.440779948	3714.713984	4118.550778	4510.878986	4464.36515
maker-LG23-exonerate_est2genome-gene-1.2	12.17731545	1.62940184	0.896141995	1.81824069	0.069027353	0.442438696	4.913642836	6.999236573	15.70640316	21.08997924
maker-LG18-exonerate_protein2genome-gene-47.16	128.4721776	-0.554740382	0.305150177	-1.817925808	0.069075473	0.442447568	133.6510851	171.9812415	116.2273834	92.02900031
maker-LG07-exonerate_protein2genome-gene-6.12	12.74682398	1.564361072	0.860900737	1.817121306	0.069198541	0.442762712	6.87909997	5.999345634	19.89477733	18.21407298
maker-LG12-est_gff_StringTie-gene-49.8	35.52987336	-0.92874326	0.511143053	-1.816992824	0.069218212	0.442762712	45.20551409	47.99476507	23.03605796	25.88315634
maker-LG13-exonerate_protein2genome-gene-48.1	2033.717396	0.236615768	0.130344642	1.815308743	0.069476476	0.443997345	1791.514178	1942.788094	2365.384315	2035.182996
maker-LG21-exonerate_protein2genome-gene-48.17	153.4622145	-0.464013161	0.255637324	-1.815122903	0.069505024	0.443997345	174.9256849	180.98026	125.6512253	132.2916879
maker-LG07-exonerate_est2genome-gene-51.3	120.8442875	-0.555972765	0.306488253	-1.81401003	0.069676182	0.444790567	124.806528	162.9822231	91.09713831	104.4912608
maker-LG02-exonerate_est2genome-gene-3.24	634.1424338	-0.293021481	0.161576797	-1.813512126	0.06975287	0.444980068	748.8391682	647.9293285	544.4886428	595.3125957
maker-LG09-exonerate_protein2genome-gene-52.2	1356.550236	-0.221966947	0.122424394	-1.813094102	0.069817309	0.44509122	1512.419265	1408.846333	1271.171562	1233.763785
maker-LG23-exonerate_est2genome-gene-9.8	14.92163649	-1.719371304	0.948748045	-1.812252803	0.069947144	0.445618848	9.827285671	35.9960738	5.235467719	8.627718779
maker-LG01-exonerate_est2genome-gene-17.6	15.6558791	-1.55398846	0.857984687	-1.811207687	0.070108709	0.445768602	13.75819994	32.99640099	6.282561263	9.586354199
maker-LG09-est_gff_StringTie-gene-39.0	595.1204522	-0.299012793	0.165042582	-1.81173119	0.070027742	0.445768602	627.9635544	684.9252932	574.8543555	492.7386058
maker-LG16-exonerate_est2genome-gene-62.10	607.2297694	-0.274784148	0.151740438	-1.810882796	0.070158996	0.445768602	688.8927256	640.9300919	539.253175	559.8430852
maker-LG21-exonerate_protein2genome-gene-15.52	95.36903816	-0.585865661	0.323480029	-1.811133943	0.07012012	0.445768602	120.8756138	107.9882214	81.67329641	70.93902107
maker-LG01-exonerate_est2genome-gene-27.3	325.1647393	-0.402667514	0.222406582	-1.810501782	0.070218008	0.445844322	414.7114553	325.9644461	251.3024505	308.6806052
maker-LG04-exonerate_est2genome-gene-0.1	1137.91066	0.228581022	0.126284483	1.810048363	0.070288288	0.445991433	1016.141338	1079.882214	1209.393043	1246.226046
maker-LG08-exonerate_protein2genome-gene-104.25	25.00839481	-1.166905269	0.645006948	-1.809135969	0.070429882	0.446199591	42.25732839	26.99705535	12.56512253	18.21407298
maker-LG09-est_gff_StringTie-gene-108.3	113.6586741	-0.722033694	0.399150472	-1.808926071	0.07046249	0.446199591	123.8237995	158.9826593	116.2273834	55.60085435
maker-LG09-est_gff_StringTie-gene-48.9	881.582487	0.241578531	0.133518276	1.809329317	0.070399857	0.446199591	792.0792251	823.9101337	939.2429087	971.0976803
maker-LG21-exonerate_protein2genome-gene-68.39	15.57054743	1.429374732	0.791102609	1.80681332	0.070791391	0.447982687	8.844557104	7.999127512	27.22443214	18.21407298
maker-LG21-exonerate_est2genome-gene-35.1	381.0367721	-0.330175725	0.182798379	-1.806228954	0.070882584	0.448260136	410.7805411	437.9522313	358.105992	317.308324
maker-LG07-exonerate_est2genome-gene-72.13	30.8380038	1.409663936	0.780713085	1.805610747	0.070979163	0.448272004	18.67184278	14.99836409	74.34364161	15.33816672
maker-LG08-exonerate_est2genome-gene-89.10	14.38796288	1.527135551	0.845650812	1.805870141	0.070938626	0.448272004	9.827285671	4.999454695	17.80059024	24.92452092
maker-LG13-exonerate_est2genome-gene-41.15	9271.308789	0.165606251	0.091739165	1.805185935	0.071045591	0.448392407	8726.629676	8753.04528	9674.097251	9931.46295
maker-LG09-est_gff_StringTie-gene-81.3	324.7690061	-0.34690806	0.192231861	-1.804633515	0.07113205	0.448638985	385.2295983	341.9627011	290.0449116	281.8388134
maker-LG08-exonerate_est2genome-gene-82.18	43.25934766	0.860086474	0.476832095	1.803751221	0.071270316	0.449211771	27.51639988	33.99629193	49.21339656	62.31130229
maker-LG01-exonerate_protein2genome-gene-0.8	1123.237706	0.252662052	0.140116218	1.803232032	0.071351782	0.449426027	944.402153	1105.879379	1237.664569	1205.004723
maker-LG04-exonerate_protein2genome-gene-5.24	470.6466758	0.32911044	0.182662938	1.801736269	0.071586909	0.450607225	373.4368555	460.9497229	538.2060815	509.9940434
maker-LG01-exonerate_est2genome-gene-34.10	41.69874726	0.85188041	0.47366281	1.798495455	0.072098528	0.451120752	31.44731415	27.99694629	56.54305136	50.80767725
maker-LG01-exonerate_protein2genome-gene-0.3	124.4743273	-0.518119639	0.287830852	-1.800083747	0.071847416	0.451120752	156.2538422	136.9850586	96.33260603	108.3258024
maker-LG02-exonerate_protein2genome-gene-13.15	3749.572779	-0.186638672	0.103666652	-1.800373295	0.071801715	0.451120752	3877.846926	4105.552196	3581.05992	3433.832074
maker-LG04-exonerate_est2genome-gene-29.14	2284.410235	-0.210053763	0.116812631	-1.798211052	0.072143569	0.451120752	2317.273961	2583.718186	2093.139994	2143.508799
maker-LG04-exonerate_est2genome-gene-32.46	873.9707997	-0.23984051	0.133377962	-1.798201948	0.072145011	0.451120752	966.0221815	926.8989005	795.7910933	807.1710235
maker-LG08-exonerate_protein2genome-gene-28.17	52.84928884	0.878983576	0.488589735	1.799021785	0.072015235	0.451120752	35.37822842	38.99574662	90.05004476	46.97313557
maker-LG09-est_gff_StringTie-gene-122.4	118.3555044	0.571371462	0.317406868	1.800123183	0.07184119	0.451120752	81.56647107	108.9881124	125.6512253	157.2162089
maker-LG19-exonerate_protein2genome-gene-15.21	121.0646418	-0.52285058	0.290503204	-1.799810029	0.07189064	0.451120752	134.6338137	150.9835318	93.19132539	105.4498962
maker-LG20-exonerate_est2genome-gene-7.18	126.4136193	0.504020026	0.280204552	1.798757454	0.072057056	0.451120752	109.082871	99.9890939	151.8285638	144.7539484
maker-LG22-exonerate_est2genome-gene-61.5	12.15520092	1.626456744	0.903748094	1.799679308	0.07191129	0.451120752	4.913642836	6.999236573	14.65930961	22.04861466
maker-LG11-exonerate_protein2genome-gene-23.14	53.18948044	0.833126711	0.463416543	1.797792339	0.072209922	0.451228601	31.44731415	44.99509226	81.67329641	54.64221893
maker-LG22-exonerate_protein2genome-gene-59.58	91.67505513	-0.587452669	0.326957051	-1.796727331	0.072378918	0.45198629	107.1174138	112.9876761	78.53201578	68.06311481
maker-LG12-est_gff_StringTie-gene-94.2	17.54516504	1.340784771	0.746491138	1.796116125	0.07247605	0.452253245	7.861828537	11.99869127	28.27152568	22.04861466
maker-LG12-exonerate_protein2genome-gene-47.13	452.9038747	-1.87604924	1.04465383	-1.795857332	0.07251721	0.452253245	697.7372827	725.9208217	325.6460921	62.31130229
maker-LG03-exonerate_protein2genome-gene-21.1	30.17156577	-1.055019247	0.58783749	-1.794746447	0.072694107	0.453058004	31.44731415	49.99454695	21.98896442	17.25543756
maker-LG05-exonerate_protein2genome-gene-20.16	205.5575549	-0.43384669	0.241920731	-1.793342344	0.072918201	0.454155661	245.6821418	226.9752432	154.9698445	194.6029902
maker-LG04-exonerate_protein2genome-gene-22.15	11.45362141	-1.652129961	0.922241228	-1.791429304	0.07322443	0.455463652	14.74092851	19.99781878	6.282561263	4.793177099
maker-LG13-exonerate_protein2genome-gene-48.5	6905.39392	-0.272864309	0.152297866	-1.79164893	0.07318922	0.455463652	7155.246697	7957.132093	7148.507623	5360.689268
maker-LG06-exonerate_est2genome-gene-21.18	98.91630274	-0.561533074	0.313574478	-1.790748649	0.073333639	0.455843441	117.9274281	117.9871308	75.39073515	84.35991695
maker-LG03-exonerate_est2genome-gene-27.16	1293.004223	-0.23796831	0.133036209	-1.788748426	0.07365534	0.45754272	1446.576451	1351.85255	1259.653533	1113.934358
maker-LG12-est_gff_StringTie-gene-19.0	1248.655388	0.701677478	0.392475889	1.787823144	0.073804546	0.45816894	1208.756138	692.9244207	1491.061206	1601.879787
maker-LG09-exonerate_protein2genome-gene-90.4	530.5489716	-0.459707935	0.257248035	-1.787022141	0.07393391	0.458671249	605.3607974	622.932055	572.7601684	321.1428657
maker-LG09-est_gff_StringTie-gene-87.2	517.083347	0.293578615	0.164352828	1.786270542	0.074055464	0.458977419	486.4506407	442.951686	545.5357363	593.3953249
maker-LG13-exonerate_protein2genome-gene-16.6	953.9539281	-0.263889429	0.147744715	-1.786117559	0.074080226	0.458977419	1045.623195	1035.887013	943.4312829	790.8742214
maker-LG21-exonerate_est2genome-gene-3.7	143.3241959	0.487430836	0.272990157	1.785525317	0.074176149	0.459271157	129.7201709	108.9881124	159.1582187	175.4302818
maker-LG20-exonerate_protein2genome-gene-17.26	954.0929905	0.258778114	0.144974313	1.784992864	0.074262474	0.459505127	832.3710964	904.9012998	1109.919156	969.1804095
maker-LG04-exonerate_protein2genome-gene-30.20	453.2410614	0.301696821	0.169091934	1.784217702	0.074388297	0.459948932	387.1950554	424.9536491	487.9455914	512.8699496
maker-LG12-exonerate_protein2genome-gene-42.4	11.23048068	1.640510745	0.919593239	1.783952596	0.074431368	0.459948932	4.913642836	5.999345634	16.7534967	17.25543756
maker-LG16-exonerate_protein2genome-gene-16.7	1252.796207	0.218422371	0.122553159	1.78226634	0.074705809	0.461343701	1180.257009	1135.876107	1376.92801	1318.123702
maker-LG01-exonerate_protein2genome-gene-25.4	1547.349062	-0.236356389	0.132662142	-1.781641583	0.074807699	0.461400722	1541.901122	1805.803036	1421.953032	1419.739057
maker-LG03-exonerate_est2genome-gene-0.63	107.224582	-0.534346415	0.299962845	-1.781375337	0.074851154	0.461400722	129.7201709	123.9864764	87.95585768	87.23582321
maker-LG03-exonerate_protein2genome-gene-45.20	284.0079505	-0.409643099	0.230005413	-1.781015041	0.074909994	0.461400722	275.1639988	372.9593203	249.2082634	238.7002195
maker-LG05-exonerate_est2genome-gene-29.25	10.97752317	-1.734073812	0.973640411	-1.781020789	0.074909055	0.461400722	16.70638564	16.99814596	7.329654806	2.87590626
maker-LG19-exonerate_protein2genome-gene-1.32	10.94243777	1.955591323	1.098336776	1.780502453	0.074993768	0.461616387	1.965457134	6.999236573	26.17733859	8.627718779
maker-LG03-exonerate_est2genome-gene-24.11	437.7920934	0.29870172	0.167912167	1.778916478	0.075253456	0.462913886	384.2468697	400.9562665	495.2752462	470.6899911
maker-LG02-exonerate_est2genome-gene-19.33	18.10965077	-1.303652334	0.73356007	-1.777158255	0.075542206	0.463237693	22.60275704	28.99683723	8.37674835	12.46226046
maker-LG06-exonerate_protein2genome-gene-11.1	489.6415109	0.286612711	0.161256128	1.777375626	0.075506458	0.463237693	429.4523838	452.9505954	528.7822396	547.3808247
maker-LG14-exonerate_protein2genome-gene-24.8	52.45053201	-0.821159549	0.462131769	-1.776894825	0.075585546	0.463237693	65.842814	67.99258385	48.16630301	27.80042718
maker-LG15-exonerate_protein2genome-gene-47.48	34.71547378	-1.042498876	0.586725379	-1.776808901	0.075599687	0.463237693	32.43004272	60.99334728	27.22443214	18.21407298
maker-LG20-exonerate_est2genome-gene-23.20	378.3885792	0.337738366	0.190062602	1.776984858	0.075570731	0.463237693	302.6803987	365.9600837	424.0728852	420.8409493
maker-LG24-exonerate_est2genome-gene-53.7	118.0196005	-0.554810406	0.312188785	-1.777163152	0.0755414	0.463237693	127.7547137	152.9833137	108.8977286	82.44264611
maker-LG01-exonerate_est2genome-gene-12.28	82.46565689	-0.611568662	0.344502243	-1.775224037	0.075860902	0.463338814	95.32467101	103.9886577	70.15526743	60.39403145
maker-LG07-exonerate_protein2genome-gene-13.13	563.6640655	-0.284608859	0.160221694	-1.776344094	0.07567622	0.463338814	626.9808258	610.9333637	540.3002686	476.4418037
maker-LG12-exonerate_protein2genome-gene-54.3	3698.687544	-0.194742452	0.109670848	-1.775699347	0.075782485	0.463338814	4148.097282	3747.591239	3503.574997	3395.486657
maker-LG14-exonerate_protein2genome-gene-3.39	1481.641367	-0.229255928	0.129110107	-1.775662135	0.075788622	0.463338814	1527.160193	1670.817759	1433.471061	1295.116452
maker-LG16-exonerate_est2genome-gene-24.0	174.5101841	-0.461952839	0.26020916	-1.77531352	0.075846134	0.463338814	213.2520991	190.9791694	164.3936864	129.4157817
maker-LG15-exonerate_protein2genome-gene-48.65	40.17605289	-0.873555797	0.492299599	-1.774439386	0.0759905	0.463831117	55.03279976	48.99465601	24.08315151	32.59360428
maker-LG14-exonerate_est2genome-gene-17.15	179.1760639	0.422496025	0.23823789	1.77342078	0.076159008	0.464560135	156.2538422	149.9836409	206.2774281	204.1893444
maker-LG04-exonerate_est2genome-gene-27.11	159.4773373	0.549168675	0.309775183	1.772797513	0.076262266	0.464705963	105.1519567	153.9832046	160.2053122	218.5688757
maker-LG19-exonerate_protein2genome-gene-18.8	6133.86526	0.173699305	0.097986617	1.772683971	0.076281089	0.464705963	5930.766903	5599.389258	6428.107265	6577.197616
maker-LG12-est_gff_StringTie-gene-104.11	18.63922083	-1.25750198	0.709585785	-1.772163433	0.076367432	0.464932782	23.58548561	28.99683723	10.47093544	11.50362504
maker-LG02-exonerate_est2genome-gene-13.5	486.6803499	-0.290759922	0.164133072	-1.771488942	0.07647943	0.465016547	553.2761833	517.9435064	423.0257917	452.4759182
maker-LG23-exonerate_est2genome-gene-4.8	39.9788904	-0.85677998	0.483600593	-1.771668591	0.076449586	0.465016547	53.06734263	49.99454695	26.17733859	30.67633344
maker-LG06-exonerate_protein2genome-gene-10.19	360.0251147	-0.349918939	0.19771417	-1.769822256	0.076756755	0.466403209	383.2641412	423.9537581	285.8565374	347.026022
maker-LG17-exonerate_protein2genome-gene-48.8	654.693132	0.323197537	0.182650062	1.769490434	0.076812066	0.466439915	656.4626828	506.9447061	682.7049905	772.6601484
maker-LG07-exonerate_protein2genome-gene-59.6	1802.542998	0.224132254	0.126686049	1.769194436	0.076861432	0.466440501	1771.859607	1553.830519	1884.768379	1999.713486
maker-LG06-exonerate_est2genome-gene-19.2	28.07927553	1.041222534	0.589770678	1.765470163	0.077484781	0.469320805	16.70638564	19.99781878	43.97792884	31.63496886
maker-LG09-est_gff_StringTie-gene-64.2	13.16768967	1.62150735	0.918431819	1.765517393	0.07747685	0.469320805	5.896371403	6.999236573	28.27152568	11.50362504
maker-LG11-exonerate_protein2genome-gene-29.21	539.2137436	-0.275879127	0.156243735	-1.765697207	0.077446662	0.469320805	609.2917116	571.9376171	484.8043108	490.821335
maker-LG12-est_gff_StringTie-gene-66.0	1295.454226	-0.240576372	0.136343202	-1.764491144	0.077649325	0.469716397	1511.436536	1294.858766	1203.110482	1172.411118
maker-LG19-exonerate_protein2genome-gene-7.37	253.6149356	0.366860448	0.207902564	1.76457876	0.077634588	0.469716397	226.0275704	216.9763338	296.3274729	275.1283655
maker-LG16-exonerate_protein2genome-gene-49.15	148.382651	-0.484302372	0.2746274	-1.763488905	0.077818067	0.470436551	172.9602278	172.9811324	139.2634413	108.3258024
maker-LG14-exonerate_protein2genome-gene-7.8	590.6633484	0.291568437	0.165368379	1.763145033	0.077876032	0.47048653	495.2951978	566.9381624	686.8933647	613.5266687
maker-LG19-exonerate_est2genome-gene-22.47	30.13055617	-1.00367485	0.569403146	-1.762678793	0.077954679	0.470661321	33.41277128	46.99487413	20.94187088	19.1727084
maker-LG08-exonerate_est2genome-gene-49.7	11.64705578	1.705527843	0.967988014	1.761930745	0.078080999	0.471123531	4.913642836	5.999345634	25.13024505	10.54498962
maker-LG06-exonerate_protein2genome-gene-13.25	1449.151268	0.232937155	0.132303975	1.760620986	0.078302574	0.471558824	1330.61448	1333.854513	1682.679325	1449.456755
maker-LG14-exonerate_est2genome-gene-5.22	2344.099644	-0.260462381	0.147917494	-1.760862592	0.078261663	0.471558824	2879.394702	2230.756685	2137.117923	2129.129268
maker-LG17-exonerate_protein2genome-gene-3.2	59.65250839	0.719935194	0.408832054	1.760955844	0.078245877	0.471558824	51.10188549	38.99574662	78.53201578	69.98038565
maker-LG03-exonerate_protein2genome-gene-17.43	1155.744416	0.232931059	0.132378955	1.759577718	0.078479432	0.471723673	1105.569638	1019.888758	1194.733733	1302.785536
maker-LG07-exonerate_est2genome-gene-27.3	121.4064759	0.594109552	0.337636321	1.759613866	0.078473299	0.471723673	92.37648531	100.9889848	180.1000895	112.1603441
maker-LG12-exonerate_protein2genome-gene-44.0	47.2277019	0.853312689	0.484949566	1.759590583	0.078477249	0.471723673	42.25732839	24.99727348	67.0139868	54.64221893
maker-LG08-exonerate_protein2genome-gene-19.12	233.3938426	-1.14946611	0.653386004	-1.759245076	0.078535891	0.471763503	431.417841	211.9768791	189.5239314	100.6567191
maker-LG01-exonerate_est2genome-gene-18.33	28.44544021	-1.085460399	0.617426202	-1.758040711	0.078740583	0.471995306	43.24005695	33.99629193	24.08315151	12.46226046
maker-LG16-exonerate_est2genome-gene-64.2	39.48441656	1.040139162	0.591535794	1.758370622	0.078684468	0.471995306	14.74092851	36.99596474	42.93083529	63.26993771
maker-LG20-exonerate_est2genome-gene-1.26	200.7019799	0.40149041	0.228399227	1.757844875	0.078773908	0.471995306	177.8738707	167.9816778	234.5489538	222.4034174
maker-LG22-exonerate_protein2genome-gene-47.45	38.53574763	1.16514147	0.66265041	1.758304911	0.078695643	0.471995306	21.62002848	25.99716441	24.08315151	82.44264611
maker-LG01-exonerate_protein2genome-gene-5.0	10.92966508	-1.73804397	0.98948369	-1.756516037	0.079000336	0.472936776	22.60275704	10.99880033	6.282561263	3.834541679
maker-LG22-exonerate_protein2genome-gene-45.13	43.7331592	0.9501004	0.541012395	1.75615274	0.079062332	0.472936776	20.63729991	38.99574662	71.20236098	44.09722931
maker-LG24-exonerate_protein2genome-gene-59.3	65.33499769	0.732317014	0.417026586	1.756043953	0.079080904	0.472936776	40.29187125	57.99367446	69.10817389	93.94627115
maker-LG16-exonerate_est2genome-gene-20.5	158.1678072	-2.602239074	1.482279145	-1.755566138	0.079162518	0.473125986	274.1812702	268.9706626	83.7674835	5.751812519
maker-LG01-exonerate_protein2genome-gene-42.20	284.9271917	-0.343605196	0.195881172	-1.754151217	0.0794046	0.474273403	315.45587	321.9648824	249.2082634	253.0797508
maker-LG02-exonerate_est2genome-gene-25.15	30.13619237	0.974770692	0.556200699	1.75255208	0.079678923	0.474422103	18.67184278	21.99760066	37.69536758	42.17995847
maker-LG03-exonerate_est2genome-gene-18.13	47.67953727	0.773486577	0.441320504	1.752664039	0.079659692	0.474422103	35.37822842	34.99618287	62.82561263	57.51812519
maker-LG08-exonerate_protein2genome-gene-72.2	1091.188615	0.220374706	0.125669776	1.75360149	0.079498815	0.474422103	1023.020438	992.8917024	1193.68664	1155.155681
maker-LG08-exonerate_protein2genome-gene-93.16	58.92770021	0.765047354	0.436534958	1.752545451	0.079680062	0.474422103	34.39549985	52.99421977	64.91979971	83.40128153
maker-LG10-exonerate_protein2genome-gene-54.27	65.07637593	-0.692019808	0.394740712	-1.753099661	0.079584902	0.474422103	72.72191397	87.99040263	55.49595782	44.09722931
maker-LG10-exonerate_est2genome-gene-63.12	149.522959	0.496019919	0.283216921	1.751378123	0.079880799	0.475318367	105.1519567	142.9844043	182.1942766	167.7611985
maker-LG13-exonerate_protein2genome-gene-0.21	2683.860345	-0.187916244	0.107338274	-1.750691868	0.079999001	0.475535226	2853.843759	2862.687758	2592.603614	2426.306248
maker-LG23-exonerate_protein2genome-gene-27.6	2340.410362	0.187703903	0.107223631	1.750583351	0.080017705	0.475535226	2170.847405	2205.759411	2543.390218	2441.644414
maker-LG01-exonerate_est2genome-gene-35.6	18.99689743	1.221954126	0.698286956	1.749931193	0.080130187	0.475649421	11.79274281	10.99880033	28.27152568	24.92452092
maker-LG08-exonerate_protein2genome-gene-5.19	264.2845371	0.365360444	0.208790597	1.749889364	0.080137406	0.475649421	233.889399	227.9751341	317.2693438	278.0042718
maker-LG04-exonerate_est2genome-gene-24.15	1468.093212	-0.204202171	0.116848424	-1.747581723	0.080536483	0.477120701	1542.88385	1600.825393	1354.939046	1373.724557
maker-LG10-exonerate_est2genome-gene-19.2	201.6241562	-0.409416543	0.234254709	-1.747740931	0.080508898	0.477120701	229.9584847	229.974916	187.4297443	159.1334797
maker-LG18-exonerate_est2genome-gene-37.9	269.1736538	-0.352728012	0.201836399	-1.747593662	0.080534414	0.477120701	294.8185701	308.9663002	241.8786086	231.0311362
maker-LG04-exonerate_protein2genome-gene-12.2	1471.710091	-0.226196226	0.129456769	-1.747272292	0.080590117	0.47713986	1565.486607	1607.82463	1448.130371	1265.398754
maker-LG22-exonerate_est2genome-gene-52.7	86.99987846	-0.683739684	0.39142165	-1.746811103	0.08067011	0.477314957	96.30739958	117.9871308	84.81457704	48.89040641
maker-LG06-exonerate_est2genome-gene-16.25	132.4651337	0.539275801	0.308993543	1.745265598	0.080938647	0.478604731	105.1519567	110.9878942	127.7454123	185.9752715
maker-LG11-exonerate_est2genome-gene-26.3	219.5031361	0.385179996	0.220747399	1.744890305	0.081003965	0.478691972	181.8047849	198.9782969	246.0669828	251.16248
maker-LG16-exonerate_protein2genome-gene-61.24	233.3062519	-0.382942431	0.21987371	-1.741647201	0.081570197	0.481437065	279.0949131	248.9728438	211.5128958	193.6443548
maker-LG18-exonerate_protein2genome-gene-1.10	53.00624167	0.745634295	0.428101192	1.741724408	0.081556679	0.481437065	44.22278552	34.99618287	62.82561263	69.98038565
maker-LG04-exonerate_protein2genome-gene-11.13	291.7015585	-0.374625604	0.215498993	-1.738409995	0.082138597	0.484489779	341.0068128	317.9653186	224.0780184	283.7560843
maker-LG08-exonerate_protein2genome-gene-66.0	324.6146673	-0.323175711	0.185983268	-1.737660141	0.082270716	0.484665133	361.6441127	359.960738	292.1390987	284.7147197
maker-LG22-exonerate_protein2genome-gene-45.76	51.75530078	0.746331649	0.429451732	1.737870856	0.082233572	0.484665133	36.36095698	40.9955285	59.68433199	69.98038565
maker-LG01-exonerate_est2genome-gene-28.9	10.68066438	1.911543908	1.100801616	1.736501727	0.082475159	0.485213835	1.965457134	6.999236573	25.13024505	8.627718779
maker-LG02-exonerate_est2genome-gene-19.29	354.2890554	-0.315711474	0.181956321	-1.735094839	0.082724008	0.485213835	406.8496268	378.9586659	313.0809696	318.2669594
maker-LG05-exonerate_protein2genome-gene-17.12	1086.974028	-0.217611069	0.125437747	-1.734813285	0.082773882	0.485213835	1159.619709	1177.871526	1023.010392	987.3944825
maker-LG08-exonerate_protein2genome-gene-0.0	14.55736907	1.417161544	0.81652104	1.735609342	0.082632933	0.485213835	8.844557104	6.999236573	25.13024505	17.25543756
maker-LG08-exonerate_protein2genome-gene-47.12	975.3526592	0.224375115	0.129303854	1.735254655	0.08269571	0.485213835	882.4902533	916.8999911	1040.810982	1061.20941
maker-LG12-exonerate_protein2genome-gene-56.10	3377.972091	0.182495259	0.105160342	1.73540001	0.082669978	0.485213835	3263.641571	3065.665619	3523.469775	3659.111398
maker-LG19-exonerate_protein2genome-gene-23.9	12.84642119	1.721126487	0.992090752	1.734847828	0.082767762	0.485213835	1.965457134	9.99890939	24.08315151	15.33816672
maker-LG21-exonerate_est2genome-gene-29.1	168.8728865	-0.430532935	0.248168567	-1.734840721	0.082769021	0.485213835	185.7356992	201.9779697	149.7343768	138.0435005
maker-LG23-exonerate_protein2genome-gene-7.42	34.67289561	2.579350415	1.487891397	1.733560944	0.082996015	0.486214899	5.896371403	13.99847315	10.47093544	108.3258024
maker-LG20-exonerate_est2genome-gene-20.8	41.01566398	-0.876011385	0.50545402	-1.733117852	0.083074724	0.486375023	42.25732839	63.9930201	26.17733859	31.63496886
maker-LG18-exonerate_protein2genome-gene-50.2	13.26715128	1.493402618	0.861926117	1.732634141	0.083160717	0.48657757	4.913642836	8.999018451	20.94187088	18.21407298
maker-LG06-exonerate_protein2genome-gene-19.23	1941.499356	0.212623729	0.122833418	1.730992531	0.083453097	0.487685473	1912.389792	1684.816232	2118.270239	2050.521163
maker-LG17-exonerate_protein2genome-gene-14.15	109.919446	-0.576753539	0.333165711	-1.731131143	0.083428377	0.487685473	154.288385	108.9881124	79.57910933	96.82217741
maker-LG06-exonerate_protein2genome-gene-2.30	97.82349944	-0.567814594	0.328197304	-1.730101335	0.083612172	0.488313652	128.7374423	104.9885486	72.24945452	85.31855237
maker-LG02-exonerate_est2genome-gene-29.20	2217.905144	0.194012605	0.112221304	1.728839335	0.083837854	0.488727194	2150.210105	1987.783187	2347.583725	2386.04356
maker-LG04-exonerate_protein2genome-gene-23.18	2595.046368	-0.186261249	0.107723419	-1.729069232	0.083796705	0.488727194	2673.021703	2851.688958	2428.209928	2427.264883
maker-LG09-est_gff_StringTie-gene-35.1	153.6384972	-0.461206091	0.266766726	-1.728874127	0.083831626	0.488727194	164.1156707	191.9790603	120.4157575	138.0435005
maker-LG05-exonerate_protein2genome-gene-20.21	407.2367723	0.342018352	0.198094915	1.726537768	0.084250711	0.489626445	312.5076843	405.9557212	451.2973174	459.1863661
maker-LG08-exonerate_protein2genome-gene-44.7	26.30451391	1.206019848	0.698239503	1.727229472	0.08412646	0.489626445	12.77547137	18.99792784	52.35467719	21.08997924
maker-LG09-exonerate_protein2genome-gene-52.4	2103.712659	0.191745487	0.111000559	1.727428123	0.084090804	0.489626445	2020.489934	1907.791912	2214.602845	2271.965945
maker-LG15-exonerate_est2genome-gene-37.8	44.22335224	-1.214387641	0.703184365	-1.726983279	0.084170667	0.489626445	21.62002848	101.9888758	29.31861923	23.9658855
maker-LG21-exonerate_protein2genome-gene-27.10	49.12917506	-0.775133158	0.44889733	-1.726749319	0.084212694	0.489626445	58.96371403	64.99291104	41.88374175	30.67633344
maker-LG09-est_gff_StringTie-gene-11.10	310.6526725	0.337330383	0.195470719	1.725733574	0.084395355	0.490140838	288.9221987	259.9716441	359.1530855	334.5637615
maker-LG16-exonerate_est2genome-gene-8.13	117.3720983	-0.528449041	0.306263789	-1.725470196	0.08444277	0.490140838	147.4092851	129.9858221	83.7674835	108.3258024
maker-LG12-exonerate_protein2genome-gene-89.3	37.06447872	0.867276808	0.502845402	1.724738468	0.084574615	0.49060532	27.51639988	24.99727348	43.97792884	51.76631267
maker-LG01-exonerate_protein2genome-gene-15.15	1810.224369	0.191510183	0.111171277	1.722658833	0.084950239	0.492346057	1668.673107	1711.813288	1940.264337	1920.146746
maker-LG07-exonerate_est2genome-gene-23.4	476.5082365	-0.282261808	0.16386738	-1.722501501	0.084978711	0.492346057	506.1052121	539.9411071	420.9316046	439.0550223
maker-LG03-exonerate_protein2genome-gene-44.24	215.3965772	-0.412701876	0.239664108	-1.722001173	0.085069306	0.492537944	219.1484705	272.9702264	174.8646218	194.6029902
maker-LG09-exonerate_protein2genome-gene-107.9	1085.705188	-0.30506741	0.177185105	-1.721744103	0.085115884	0.492537944	1149.792424	1249.863674	1123.531372	819.633284
maker-LG22-exonerate_protein2genome-gene-21.37	1295.825566	0.236938331	0.137666663	1.721101721	0.085232367	0.492910702	1125.224209	1253.863238	1488.967019	1315.247796
maker-LG04-exonerate_est2genome-gene-12.15	1795.202728	0.226897199	0.131959542	1.719445179	0.085533342	0.493476858	1624.450321	1683.816341	2095.234181	1777.310068
maker-LG09-exonerate_protein2genome-gene-110.19	1133.118984	0.240546765	0.139870248	1.719785074	0.085471517	0.493476858	987.64221	1089.881124	1303.631462	1151.321139
maker-LG14-exonerate_protein2genome-gene-3.47	44.10957837	-0.801999919	0.46643757	-1.719415352	0.085538769	0.493476858	52.08461406	59.99345634	35.60118049	28.7590626
maker-LG16-exonerate_protein2genome-gene-24.6	2661.435256	0.201028458	0.116869475	1.7201109	0.085412285	0.493476858	2621.919817	2330.745779	2788.410107	2904.665322
maker-LG19-exonerate_protein2genome-gene-12.18	20.20294769	1.179578748	0.686381612	1.718546545	0.085696972	0.494088451	14.74092851	9.99890939	28.27152568	27.80042718
maker-LG06-exonerate_protein2genome-gene-5.8	1033.163805	-0.221780602	0.129093863	-1.71797943	0.085800367	0.494110314	1090.82871	1133.876325	979.0324634	928.9177218
maker-LG13-exonerate_est2genome-gene-43.14	331.1889706	-0.325762373	0.189622378	-1.71795321	0.08580515	0.494110314	348.8686413	387.9576843	298.42166	289.5078968
maker-LG03-exonerate_est2genome-gene-15.20	11.38099181	1.664092262	0.96939685	1.716626438	0.086047449	0.494641039	5.896371403	4.999454695	24.08315151	10.54498962
maker-LG03-exonerate_protein2genome-gene-44.18	120.6928671	-0.584795945	0.340578411	-1.717066984	0.085966934	0.494641039	146.4265565	142.9844043	121.4628511	71.89765649
maker-LG09-exonerate_protein2genome-gene-96.4	1060.743053	-0.221285907	0.128931607	-1.716304585	0.08610631	0.494641039	1126.206938	1157.873707	946.5725636	1012.319003
maker-LG21-exonerate_est2genome-gene-66.9	255.0394658	0.353351568	0.20586316	1.716439052	0.086081714	0.494641039	229.9584847	217.9762247	282.7152568	289.5078968
maker-LG19-exonerate_est2genome-gene-18.17	937.4486196	-0.239218843	0.139457072	-1.715358278	0.08627956	0.495335714	1076.087781	953.8959558	851.2870511	868.5236904
maker-LG08-exonerate_est2genome-gene-88.18	91.15556385	0.647812536	0.378026597	1.713669198	0.086589497	0.496642775	52.08461406	89.99018451	115.1802898	107.367167
maker-LG09-est_gff_StringTie-gene-39.1	2441.556091	-0.184176779	0.107485923	-1.713496741	0.086621192	0.496642775	2647.47076	2546.722222	2329.783135	2242.248247
maker-LG11-exonerate_est2genome-gene-27.6	2194.554068	-0.204244734	0.119214051	-1.713260585	0.08666461	0.496642775	2438.149575	2260.753413	2137.117923	1942.195361
maker-LG14-exonerate_est2genome-gene-11.6	503.226613	0.354289856	0.206868216	1.712635527	0.086779613	0.497000966	365.575027	517.9435064	580.0898232	549.2980956
maker-LG06-exonerate_est2genome-gene-13.1	771.2989053	0.264373319	0.154451809	1.711688078	0.086954167	0.497480715	642.7044829	758.9172227	864.8992671	818.6746486
maker-LG22-exonerate_protein2genome-gene-48.17	173.2264745	-0.466865444	0.27276384	-1.711610466	0.086968478	0.497480715	170.0120421	231.9746979	152.8756574	138.0435005
maker-LG07-exonerate_est2genome-gene-2.1	56.54914306	-5.762289449	3.367955469	-1.710916164	0.08709659	0.497912694	222.0966562	0	3.141280631	0.95863542
maker-LG14-exonerate_protein2genome-gene-20.18	626.0863341	-0.295770545	0.172956191	-1.710089379	0.087249346	0.498484951	626.9808258	752.9178771	601.0316941	523.4149392
maker-LG01-exonerate_protein2genome-gene-34.18	713.3379352	-0.245587191	0.143810749	-1.70771096	0.087689988	0.499080082	800.9237822	746.9185314	645.009623	660.4998043
maker-LG02-exonerate_est2genome-gene-31.48	77.15335692	0.635977753	0.372322047	1.70813885	0.087610582	0.499080082	69.77372827	50.99443789	101.5680737	86.27718779
maker-LG05-exonerate_protein2genome-gene-1.25	118.5440235	0.511741028	0.299649507	1.707798664	0.087673707	0.499080082	86.48011391	108.9881124	144.498909	134.2089588
maker-LG10-exonerate_protein2genome-gene-47.22	81.0671443	-0.641854184	0.375756415	-1.708165603	0.087605619	0.499080082	81.56647107	115.9873489	70.15526743	56.55948977
maker-LG13-exonerate_est2genome-gene-84.8	55.04035437	0.719838399	0.42157104	1.707513872	0.087726582	0.499080082	47.17097122	35.9960738	67.0139868	69.98038565
maker-LG16-exonerate_est2genome-gene-26.4	43.24236245	-1.044715819	0.611928363	-1.707251832	0.087775255	0.499080082	30.46458558	85.99062075	33.5069934	23.00725008
maker-LG18-exonerate_est2genome-gene-51.1	34.67086371	0.893491652	0.522831555	1.708947449	0.087460684	0.499080082	27.51639988	20.99770972	46.07211593	44.09722931
maker-LG24-exonerate_protein2genome-gene-49.2	15.45502262	1.411231975	0.82606038	1.708388405	0.087564297	0.499080082	4.913642836	11.99869127	20.94187088	23.9658855
maker-LG13-exonerate_est2genome-gene-73.18	365.9715638	0.304063308	0.178169154	1.706599045	0.087896603	0.499470072	335.1104414	319.9651005	405.2252014	403.5855118
maker-LG24-exonerate_est2genome-gene-0.8	98.79795412	0.678555161	0.397803426	1.705754946	0.088053715	0.4997629	64.86008543	86.99051169	157.0640316	86.27718779
maker-LG24-exonerate_protein2genome-gene-1.23	53.1461869	0.746014568	0.437285931	1.706010907	0.088006049	0.4997629	32.43004272	46.99487413	67.0139868	66.14584397
maker-LG08-exonerate_protein2genome-gene-80.12	11.00435517	1.604996184	0.94121765	1.705233836	0.088150822	0.499832503	6.87909997	3.999563756	17.80059024	15.33816672
maker-LG18-exonerate_protein2genome-gene-39.8	1880.321367	0.227995809	0.133712272	1.705122539	0.088171573	0.499832503	1650.983993	1812.802272	2185.284226	1872.214975
maker-LG15-exonerate_est2genome-gene-47.9	86.27721254	-0.701472099	0.411990862	-1.702639946	0.08863547	0.501861239	73.70464253	139.9847315	69.10817389	62.31130229
maker-LG18-exonerate_est2genome-gene-41.21	13.15573611	-1.627356759	0.955633396	-1.70290905	0.08858509	0.501861239	10.81001424	28.99683723	4.188374175	8.627718779
maker-LG07-exonerate_est2genome-gene-42.8	211.7626869	0.382126697	0.224578396	1.701529198	0.08884366	0.502168992	187.7011563	179.980369	250.255357	229.1138653
maker-LG15-exonerate_protein2genome-gene-26.6	558.2596684	-0.263789955	0.155027861	-1.701564822	0.088836977	0.502168992	596.5162402	621.9321641	492.1339656	522.4563038
maker-LG23-exonerate_est2genome-gene-30.8	350.9072618	-0.306904175	0.180372612	-1.701500971	0.088848956	0.502168992	384.2468697	391.9572481	312.033876	315.3910531
maker-LG07-exonerate_est2genome-gene-18.8	1024.54751	-0.223078493	0.1312658	-1.699441075	0.089236108	0.504056227	1070.19141	1136.875998	972.7499021	918.3727322
maker-LG08-exonerate_protein2genome-gene-33.29	121.2333925	-0.481545672	0.283643787	-1.697712747	0.089561991	0.50529402	139.5474565	142.9844043	103.6622608	98.73944825
maker-LG13-exonerate_est2genome-gene-65.2	822.4565095	-0.266235173	0.15681727	-1.697741409	0.089556579	0.50529402	850.0602106	945.8968283	809.4033093	684.4656898
maker-LG22-exonerate_est2genome-gene-14.7	356.1993979	0.317768093	0.187310765	1.696475341	0.089795896	0.506311942	315.45587	318.9652095	368.5769274	421.7995847
maker-LG03-exonerate_est2genome-gene-38.24	192.1652631	0.395459793	0.233172961	1.695993357	0.089887138	0.506450096	172.9602278	158.9826593	221.9838313	214.734334
maker-LG11-exonerate_protein2genome-gene-24.4	307.1441671	-0.336793551	0.198629039	-1.695590696	0.089963421	0.506450096	347.8859128	337.9631374	251.3024505	291.4251676
maker-LG16-exonerate_protein2genome-gene-19.30	243.0623914	-0.39644516	0.233822177	-1.695498538	0.089980887	0.506450096	302.6803987	249.9727348	189.5239314	230.0725008
maker-LG09-exonerate_protein2genome-gene-45.2	826.8960448	-0.228300595	0.134737732	-1.694407283	0.090187917	0.507313729	887.4038961	896.9021723	771.7079417	751.5701692
maker-LG15-exonerate_est2genome-gene-16.0	207.1426894	-0.381302167	0.225312078	-1.692329013	0.090583259	0.50907268	238.8030418	229.974916	173.8175283	185.9752715
maker-LG19-exonerate_protein2genome-gene-13.22	50.21615335	0.734844923	0.434254604	1.692198347	0.090608162	0.50907268	35.37822842	39.99563756	67.0139868	58.47676061
maker-LG19-exonerate_protein2genome-gene-23.17	286.1159631	-0.336273027	0.198857613	-1.69102416	0.090832188	0.510028664	305.6285844	332.9636827	257.5850118	248.2865737
maker-LG11-exonerate_est2genome-gene-29.13	1127.417552	1.283355872	0.759122748	1.690577545	0.090917516	0.510205173	548.3625405	764.9165683	797.8852803	2398.50582
maker-LG01-exonerate_est2genome-gene-20.17	224.9718947	-0.365175397	0.216142943	-1.689508768	0.091121973	0.510267842	248.6303275	257.9718623	195.8064927	197.4788965
maker-LG16-exonerate_est2genome-gene-63.9	87.9764379	0.853745722	0.505234967	1.689799358	0.091066347	0.510267842	91.39375674	33.99629193	82.72038996	143.795313
maker-LG17-exonerate_est2genome-gene-40.7	12.20116268	1.480511487	0.876079557	1.68992813	0.091041705	0.510267842	6.87909997	5.999345634	16.7534967	19.1727084
maker-LG24-exonerate_protein2genome-gene-59.6	401.9865096	-0.291689378	0.172659355	-1.689392265	0.091144282	0.510267842	450.0896837	434.9525585	352.8705242	370.0332721
maker-LG04-exonerate_protein2genome-gene-15.13	2066.193721	0.197719422	0.117104316	1.688404222	0.091333661	0.510422529	1867.184278	1982.783732	2114.081865	2300.725008
maker-LG07-exonerate_est2genome-gene-2.4	56.54613219	-0.715268215	0.423634064	-1.688410533	0.09133245	0.510422529	76.65282824	63.9930201	36.64827403	48.89040641
maker-LG23-exonerate_est2genome-gene-41.14	306.8948846	0.33995559	0.201315702	1.688669025	0.091282875	0.510422529	292.853113	248.9728438	332.9757469	352.7778345
maker-LG23-exonerate_protein2genome-gene-21.7	1193.706474	0.205943177	0.122003704	1.688007578	0.091409774	0.510546509	1118.345109	1098.880142	1293.160527	1264.440119
maker-LG01-exonerate_est2genome-gene-12.25	52.50480942	0.723702676	0.429879927	1.68349958	0.092278421	0.511675778	44.22278552	34.99618287	61.77851908	69.02175023
maker-LG02-exonerate_est2genome-gene-7.5	27.21234574	1.031523086	0.612926853	1.682946473	0.092385454	0.511675778	12.77547137	22.9974916	36.64827403	36.42814595
maker-LG02-exonerate_protein2genome-gene-18.0	360.3863527	0.313750295	0.186540593	1.681941131	0.092580256	0.511675778	301.6976701	340.9628102	412.5548562	386.3300742
maker-LG02-exonerate_protein2genome-gene-4.8	812.2822416	-0.22807631	0.135472978	-1.683555748	0.092267557	0.511675778	863.8184105	888.9030448	748.6718838	747.7356275
maker-LG03-exonerate_protein2genome-gene-7.9	17.19639226	1.517953271	0.901660094	1.68350943	0.092276515	0.511675778	13.75819994	3.999563756	36.64827403	14.3795313
maker-LG04-exonerate_est2genome-gene-28.0	162.3704522	-0.421068834	0.250111555	-1.683524117	0.092273675	0.511675778	184.7529706	186.9796056	144.498909	133.2503234
maker-LG07-exonerate_protein2genome-gene-41.2	127.9479665	1.67408719	0.995248752	1.682079166	0.09255349	0.511675778	48.15369979	73.99192949	73.29654806	316.3496886
maker-LG08-exonerate_est2genome-gene-79.9	11.4750917	1.689952025	1.002755569	1.685308042	0.091929155	0.511675778	8.844557104	1.999781878	17.80059024	17.25543756
maker-LG09-est_gff_StringTie-gene-29.2	107.2031571	-0.533180279	0.31644142	-1.684925694	0.092002909	0.511675778	128.7374423	124.9863674	75.39073515	99.69808367
maker-LG12-est_gff_StringTie-gene-22.10	20.6714372	-1.187238879	0.705016593	-1.683987146	0.092184153	0.511675778	34.39549985	22.9974916	15.70640316	9.586354199
maker-LG13-exonerate_est2genome-gene-21.11	773.2478406	0.242783199	0.14439688	1.681360417	0.092692929	0.511675778	709.5300255	706.9228939	883.7469509	792.7914922
maker-LG13-exonerate_est2genome-gene-86.27	126.1955849	0.625783967	0.372100116	1.681762357	0.092614931	0.511675778	75.67009967	122.9865855	117.2744769	188.8511777
maker-LG13-exonerate_protein2genome-gene-74.20	600.8196392	-0.249738377	0.148481875	-1.681945205	0.092579466	0.511675778	656.4626828	648.9292194	547.6299234	550.256731
maker-LG16-exonerate_protein2genome-gene-6.37	1555.32485	-0.197272951	0.117200806	-1.683204729	0.092335466	0.511675778	1651.966721	1670.817759	1493.155393	1405.359526
maker-LG17-exonerate_est2genome-gene-56.10	87.73699313	-0.558809932	0.33169817	-1.684694048	0.092047615	0.511675778	109.082871	99.9890939	68.06108034	73.81492733
maker-LG17-exonerate_protein2genome-gene-8.14	101.2379043	-0.540915016	0.321661978	-1.681625599	0.092641463	0.511675778	120.8756138	118.9870217	93.19132539	71.89765649
maker-LG19-exonerate_est2genome-gene-10.16	693.7210484	-0.278054925	0.164863208	-1.686579608	0.091684216	0.511675778	706.5818398	813.9112244	675.3753357	579.0157936
maker-LG21-exonerate_protein2genome-gene-49.15	388.0771047	-0.30209354	0.179399958	-1.683910871	0.092198895	0.511675778	451.0724123	405.9557212	354.9647113	340.315574
maker-LG23-exonerate_est2genome-gene-16.4	27.07467835	1.020656711	0.606416003	1.683096596	0.092356393	0.511675778	14.74092851	20.99770972	41.88374175	30.67633344
maker-LG24-exonerate_est2genome-gene-34.3	169.2987325	0.428571574	0.254389716	1.684704794	0.092045541	0.511675778	135.6165423	152.9833137	208.3716152	180.2234589
maker-LG01-exonerate_protein2genome-gene-2.38	84.44723939	-0.573844804	0.342100012	-1.677418252	0.093460723	0.512626108	107.1174138	94.98963921	62.82561263	72.85629191
maker-LG04-exonerate_est2genome-gene-32.44	968.7387858	0.231945016	0.138251109	1.677708175	0.093404083	0.512626108	837.2847392	944.8969374	1033.481328	1059.292139
maker-LG05-exonerate_est2genome-gene-10.14	247.8216384	-0.347642035	0.207246922	-1.677429187	0.093458586	0.512626108	277.1294559	277.969681	215.70127	220.4861466
maker-LG06-exonerate_est2genome-gene-10.12	108.4141315	-0.520406855	0.309792701	-1.679855119	0.092985508	0.512626108	141.5129137	113.987567	89.00295122	89.15309405
maker-LG08-exonerate_est2genome-gene-36.1	11.37746187	-1.824733057	1.086920385	-1.678810226	0.093189035	0.512626108	29.48185701	5.999345634	5.235467719	4.793177099
maker-LG09-est_gff_StringTie-gene-79.10	2235.625171	-0.194645264	0.115992692	-1.678082135	0.093331066	0.512626108	2372.306761	2399.738254	2194.708068	1975.7476
maker-LG10-exonerate_est2genome-gene-65.17	585.2153254	0.260887882	0.155499948	1.677736134	0.093398622	0.512626108	508.0706692	556.939253	623.0206585	652.8307209
maker-LG11-exonerate_protein2genome-gene-20.20	943.4274859	0.651248917	0.387608864	1.680170341	0.092924178	0.512626108	561.1380118	906.9010817	1306.772743	998.8981075
maker-LG12-exonerate_protein2genome-gene-20.7	458.2185642	0.391692339	0.233468424	1.677710122	0.093403702	0.512626108	334.1277128	458.949941	438.7321948	601.0644082
maker-LG19-exonerate_est2genome-gene-24.16	11.64542218	-1.533254481	0.913214519	-1.678964197	0.093159022	0.512626108	20.63729991	13.99847315	5.235467719	6.710447939
maker-LG19-exonerate_protein2genome-gene-5.11	45.79238844	-0.754404051	0.449537748	-1.678177316	0.093312489	0.512626108	57.98098546	56.99378352	35.60118049	32.59360428
maker-LG16-exonerate_protein2genome-gene-41.14	458.8453404	-0.280744509	0.167422214	-1.67686535	0.093568815	0.512921814	520.8461406	485.9469964	401.0368273	427.5513973
maker-LG01-exonerate_protein2genome-gene-18.16	938.8440324	-0.220703219	0.131670802	-1.67617433	0.093704051	0.51306897	1024.985896	995.8913753	888.9824186	845.5164403
maker-LG10-exonerate_est2genome-gene-0.13	22.76936364	-1.116132356	0.66577172	-1.676449033	0.093650271	0.51306897	34.39549985	27.99694629	10.47093544	18.21407298
maker-LG16-exonerate_est2genome-gene-47.5	298.8939214	-0.321639855	0.191931932	-1.675801686	0.093777044	0.513171834	330.1967986	333.9635736	264.9146666	266.5006467
maker-LG19-exonerate_protein2genome-gene-2.38	33.90887089	1.08217988	0.646170211	1.674759779	0.093981373	0.513992872	31.44731415	11.99869127	58.63723845	33.55223969
maker-LG07-exonerate_est2genome-gene-67.3	191.1794987	-0.402182224	0.240228589	-1.674164703	0.094098234	0.514164698	217.1830133	217.9762247	179.052996	150.5057609
maker-LG12-exonerate_protein2genome-gene-53.4	739.1995766	0.244554222	0.146085659	1.674046742	0.094121413	0.514164698	712.4782112	640.9300919	789.508532	813.8814715
maker-LG17-exonerate_protein2genome-gene-57.14	1527.002867	-0.199768695	0.119376403	-1.673435373	0.094241619	0.514524457	1571.382979	1693.815251	1412.529191	1430.284046
maker-LG23-exonerate_est2genome-gene-29.4	172.5788147	-0.429415636	0.256677654	-1.672976313	0.094331959	0.51472084	210.3039134	185.9797147	132.9808801	161.0507505
maker-LG03-exonerate_est2genome-gene-22.6	45.29708939	0.820208745	0.490469873	1.672291796	0.094466797	0.514863076	24.56821418	40.9955285	52.35467719	63.26993771
maker-LG19-exonerate_protein2genome-gene-3.18	12.23185839	1.480987211	0.885572394	1.672350247	0.094455277	0.514863076	4.913642836	7.999127512	17.80059024	18.21407298
maker-LG10-exonerate_protein2genome-gene-18.6	18.18605624	-1.505521615	0.900847148	-1.671228707	0.094676512	0.515064067	9.827285671	43.99520132	8.37674835	10.54498962
maker-LG11-exonerate_protein2genome-gene-12.11	2041.34143	0.18944154	0.113339699	1.671449116	0.094633001	0.515064067	1981.180791	1833.799982	2168.530729	2181.854216
maker-LG11-exonerate_protein2genome-gene-26.21	1435.494948	-0.19486951	0.116618364	-1.671001916	0.094721299	0.515064067	1550.745679	1513.834882	1338.185549	1339.213682
maker-LG18-exonerate_protein2genome-gene-42.17	381.9850314	-0.333989679	0.199840455	-1.671281616	0.094666066	0.515064067	411.7632696	439.9520132	379.0478628	297.1769802
maker-LG08-exonerate_protein2genome-gene-79.1	17.85026	1.681858256	1.007407471	1.669491545	0.095020005	0.516391724	0.982728567	15.99825502	31.41280631	23.00725008
maker-LG08-exonerate_est2genome-gene-60.4	1520.147555	0.202838699	0.121613992	1.667889491	0.095337666	0.517820819	1352.234508	1474.839135	1598.911841	1654.604735
maker-LG16-exonerate_est2genome-gene-51.18	11.83992768	1.57721671	0.946435527	1.66648088	0.095617673	0.518746426	7.861828537	3.999563756	23.03605796	12.46226046
maker-LG16-exonerate_protein2genome-gene-35.34	1244.59477	0.258142715	0.154898417	1.666529066	0.095608084	0.518746426	1000.417681	1266.86182	1317.243678	1393.8559
maker-LG02-exonerate_protein2genome-gene-8.8	663.9884873	-0.256108959	0.153729993	-1.665966111	0.095720164	0.519005038	720.3400397	724.9209308	646.0567165	564.6362623
maker-LG12-est_gff_StringTie-gene-46.3	1571.153204	0.198834886	0.119404594	1.665219728	0.095868926	0.519514096	1523.229279	1402.846987	1673.255483	1685.281068
maker-LG23-exonerate_est2genome-gene-58.9	216.2104508	-0.386233658	0.232024076	-1.664627499	0.095987096	0.519856884	223.0793847	266.9708807	181.1471831	193.6443548
maker-LG17-exonerate_protein2genome-gene-25.15	27.1502647	1.028089734	0.618067801	1.663393131	0.096233767	0.52089484	17.68911421	17.9980369	46.07211593	26.84179176
maker-LG21-exonerate_protein2genome-gene-65.31	305.7645066	-0.356158662	0.21423208	-1.662489864	0.096414594	0.521575406	312.5076843	373.9592112	292.1390987	244.4520321
maker-LG03-exonerate_protein2genome-gene-41.2	134.2815043	0.462121849	0.27825654	1.66077624	0.096758395	0.523051954	113.0137852	112.9876761	142.404722	168.7198339
maker-LG15-exonerate_est2genome-gene-9.4	1022.358869	-0.253439876	0.152621395	-1.660578959	0.096798038	0.523051954	1212.687052	1010.889739	980.079557	885.7791279
maker-LG04-exonerate_est2genome-gene-9.36	166.4835962	-0.407214656	0.245438118	-1.659133709	0.097088852	0.524324109	189.6666135	189.9792784	143.4518155	142.8366776
maker-LG09-est_gff_StringTie-gene-69.1	22.21327533	1.458830635	0.880029101	1.657707265	0.097376567	0.524862721	14.74092851	8.999018451	10.47093544	54.64221893
maker-LG15-exonerate_est2genome-gene-52.5	661.2346534	0.262391342	0.158293978	1.657620496	0.09739409	0.524862721	649.5835829	552.9396893	710.9765162	731.4388254
maker-LG19-exonerate_protein2genome-gene-2.55	40.32301077	0.847534261	0.511320552	1.657539985	0.097410352	0.524862721	22.60275704	34.99618287	58.63723845	45.05586473
maker-LG20-exonerate_protein2genome-gene-1.44	51.42186973	-0.7492103	0.451829431	-1.658170649	0.097283027	0.524862721	54.05007119	74.99182043	33.5069934	43.13859389
maker-LG05-exonerate_est2genome-gene-27.25	141.2692857	0.451168803	0.272591915	1.655107055	0.097902784	0.525720735	125.7892566	112.9876761	151.8285638	174.4716464
maker-LG05-exonerate_protein2genome-gene-25.26	86.25217076	-0.553073372	0.334156849	-1.655131038	0.09789792	0.525720735	100.2383138	104.9885486	65.96689326	73.81492733
maker-LG11-exonerate_est2genome-gene-0.6	236.4530439	0.353802222	0.213596275	1.656406326	0.097639561	0.525720735	216.2002848	198.9782969	267.0088537	263.6247405
maker-LG13-exonerate_est2genome-gene-84.2	21.40930883	-1.105840158	0.668091659	-1.655222219	0.09787943	0.525720735	32.43004272	25.99716441	15.70640316	11.50362504
maker-LG19-exonerate_protein2genome-gene-9.14	838.5689012	-0.271653759	0.164035963	-1.656062209	0.097709221	0.525720735	1004.348596	829.9094794	812.54459	707.4729399
maker-LG23-exonerate_protein2genome-gene-0.43	349.0208091	-0.310043923	0.187270533	-1.655593741	0.097804119	0.525720735	409.7978125	362.9604109	308.8925954	314.4324177
maker-LG10-exonerate_est2genome-gene-66.14	29.51024457	0.988877679	0.597611472	1.654716694	0.097981979	0.525740537	24.56821418	14.99836409	32.45989986	46.01450015
maker-LG16-exonerate_est2genome-gene-62.12	27.14168351	1.029128507	0.622002235	1.654541494	0.09801754	0.525740537	19.65457134	15.99825502	46.07211593	26.84179176
maker-LG09-est_gff_StringTie-gene-66.9	123.5026214	-0.479597118	0.289955941	-1.654034456	0.098120512	0.52599484	130.7028994	156.9828774	104.7093544	101.6153545
maker-LG04-exonerate_est2genome-gene-1.5	44.90070445	0.771369238	0.46659756	1.653178895	0.09829446	0.526629121	38.32641412	27.99694629	58.63723845	54.64221893
maker-LG07-exonerate_protein2genome-gene-22.20	1408.217334	0.785195641	0.475086384	1.652742884	0.098383203	0.526806436	1047.588653	1020.888649	1193.68664	2370.705393
maker-LG17-exonerate_est2genome-gene-24.10	10.02187253	1.604748422	0.971362448	1.652059358	0.098522451	0.52725384	4.913642836	4.999454695	16.7534967	13.42089588
maker-LG08-exonerate_est2genome-gene-92.31	610.6698697	-0.316549417	0.191670668	-1.6515277	0.098630869	0.527535843	764.5628252	589.935654	591.6078522	496.5731475
maker-LG07-exonerate_protein2genome-gene-11.10	1058.183003	-0.207238394	0.125506924	-1.651210848	0.098695529	0.527583609	1123.258752	1144.875125	980.079557	984.5185762
maker-LG03-exonerate_est2genome-gene-19.4	396.9349471	0.298127267	0.180681014	1.650019889	0.098938868	0.528287797	332.1622557	379.9585568	447.1089432	428.5100327
maker-LG05-exonerate_est2genome-gene-0.49	73.38254102	-0.592516536	0.359095506	-1.650024923	0.098937839	0.528287797	84.51465677	91.98996639	57.59014491	59.43539603
maker-LG05-exonerate_est2genome-gene-7.10	3001.571552	0.201992804	0.122579785	1.647847588	0.099383951	0.529469816	2984.546658	2598.71655	3338.134217	3084.888781
maker-LG13-exonerate_protein2genome-gene-27.2	402.1385075	-0.28341457	0.171982195	-1.647929718	0.099367094	0.529469816	451.0724123	431.9528857	361.2472726	364.2814595
maker-LG16-exonerate_est2genome-gene-23.7	28.94327147	-0.998173929	0.605737499	-1.647865503	0.099380274	0.529469816	43.24005695	33.99629193	13.61221607	24.92452092
maker-LG19-exonerate_protein2genome-gene-15.25	111.356076	-0.53195124	0.322708281	-1.648396619	0.099271309	0.529469816	144.4610994	118.9870217	77.48492224	104.4912608
maker-LG07-exonerate_est2genome-gene-56.14	73.4826642	-0.605105051	0.367357311	-1.647183906	0.099520251	0.529897758	88.44557104	88.99029357	51.30758364	65.18720855
maker-LG13-exonerate_protein2genome-gene-43.3	651.8865912	-0.258164493	0.156945738	-1.644928344	0.099984589	0.532070885	711.4954826	708.9226758	548.6770169	638.4511896
maker-LG05-exonerate_protein2genome-gene-27.9	29.94249527	0.90798173	0.55236812	1.643798215	0.10021789	0.532478752	20.63729991	20.99770972	39.78955466	38.34541679
maker-LG06-exonerate_protein2genome-gene-3.29	7277.848482	0.17035916	0.103636292	1.643817593	0.100213886	0.532478752	7163.108526	6534.287286	7535.932234	7878.06588
maker-LG11-exonerate_est2genome-gene-18.25	194.7462919	-0.400763979	0.243852675	-1.643467633	0.100286217	0.532478752	223.0793847	219.9760066	186.3826508	149.5471255
maker-LG17-exonerate_protein2genome-gene-61.5	1565.260956	-0.191347282	0.116421399	-1.643574849	0.100264053	0.532478752	1700.120421	1637.821358	1432.423968	1490.678078
maker-LG05-exonerate_protein2genome-gene-15.8	81.37629568	0.623694979	0.379736286	1.642442404	0.100498353	0.533306003	53.06734263	74.99182043	113.0861027	84.35991695
maker-LG12-exonerate_protein2genome-gene-26.5	21.07676009	1.622273193	0.987962365	1.642039465	0.100581826	0.53344994	19.65457134	0.999890939	27.22443214	36.42814595
maker-LG13-exonerate_est2genome-gene-4.2	174.483009	-0.617098811	0.375988493	-1.641270473	0.100741282	0.533996484	270.250356	151.9834227	176.9588089	98.73944825
maker-LG03-exonerate_protein2genome-gene-37.1	30.69885241	0.913348049	0.556971768	1.639846221	0.101037145	0.534259724	24.56821418	17.9980369	41.88374175	38.34541679
maker-LG05-exonerate_est2genome-gene-16.15	11.98361835	1.444217395	0.88042545	1.640363071	0.100929699	0.534259724	6.87909997	5.999345634	17.80059024	17.25543756
maker-LG07-exonerate_est2genome-gene-66.8	1611.98121	0.188678241	0.115056016	1.639881571	0.101029793	0.534259724	1510.453808	1502.836081	1757.022966	1677.611985
maker-LG09-est_gff_StringTie-gene-24.7	287.1081584	-0.338894741	0.206625617	-1.640139038	0.100976261	0.534259724	331.1795271	309.9661911	274.3385085	232.948407
maker-LG13-exonerate_est2genome-gene-85.22	193.4625753	0.38223772	0.233122567	1.63964272	0.101079475	0.534259724	174.9256849	160.9824412	225.1251119	212.8170632
maker-LG22-exonerate_est2genome-gene-24.1	244.5229954	-0.35729943	0.217944965	-1.639402087	0.101129547	0.534259724	276.1467274	272.9702264	232.4547667	196.5202611
maker-LG18-exonerate_est2genome-gene-26.12	104.1419423	-0.515032129	0.314367595	-1.638311766	0.101356674	0.53516098	111.0483281	133.9853858	90.05004476	81.48401069
maker-LG05-exonerate_est2genome-gene-26.10	287.6778656	-0.365251913	0.222998438	-1.637912431	0.101439962	0.535231445	361.6441127	285.9688086	270.1501343	232.948407
maker-LG19-exonerate_protein2genome-gene-12.32	1528.167285	-0.207227655	0.126535342	-1.637705737	0.101483093	0.535231445	1736.481378	1538.832155	1438.706529	1398.649078
maker-LG02-exonerate_protein2genome-gene-27.5	106.1518091	0.557391993	0.340558798	1.636698262	0.101693532	0.535446424	67.80827113	103.9886577	132.9808801	119.8294275
maker-LG12-exonerate_protein2genome-gene-58.0	1724.970431	-0.197764186	0.120802512	-1.637086701	0.101612355	0.535446424	1746.308664	1939.788422	1605.194403	1608.590235
maker-LG21-exonerate_est2genome-gene-62.0	85.1107314	-0.550437167	0.336308202	-1.636704558	0.101692216	0.535446424	95.32467101	106.9883305	69.10817389	69.02175023
maker-LG06-exonerate_protein2genome-gene-6.14	129.7079095	0.452444983	0.276727747	1.634982353	0.102052747	0.536145037	112.0310567	106.9883305	156.016938	143.795313
maker-LG08-exonerate_protein2genome-gene-41.7	60.47548308	0.651789004	0.398595218	1.635215312	0.102003919	0.536145037	51.10188549	42.99531038	70.15526743	77.64946901
maker-LG13-exonerate_protein2genome-gene-63.17	77.26249889	0.599188882	0.366466337	1.635044808	0.102039655	0.536145037	57.98098546	64.99291104	80.62620287	105.4498962
maker-LG17-exonerate_est2genome-gene-48.1	572.8081161	0.271598046	0.166096882	1.635178475	0.102011639	0.536145037	564.0861975	473.9483051	627.2090327	625.9889292
maker-LG19-exonerate_est2genome-gene-13.18	62.84816224	0.665864273	0.407361644	1.634577733	0.102137599	0.536293204	50.11915692	46.99487413	90.05004476	64.22857313
maker-LG09-exonerate_protein2genome-gene-121.9	32.63177081	0.946416222	0.579182392	1.634055586	0.102247179	0.53657098	26.53367131	17.9980369	53.40177073	32.59360428
maker-LG03-exonerate_est2genome-gene-32.23	72.20960879	-0.629669348	0.38541267	-1.633753628	0.102310593	0.536606307	80.5837425	94.98963921	47.11920947	66.14584397
maker-LG05-exonerate_protein2genome-gene-9.15	57.27300034	-0.67133117	0.411664425	-1.630772857	0.102938257	0.539599378	75.67009967	64.99291104	48.16630301	40.26268763
maker-LG10-exonerate_est2genome-gene-49.6	872.0486721	-0.255088215	0.156447973	-1.630498684	0.102996143	0.539604032	855.956582	1041.886358	816.7329641	773.6187838
maker-LG02-exonerate_est2genome-gene-14.22	309.3336327	-0.30974232	0.190057116	-1.629732819	0.103157978	0.539916179	349.8513699	334.9634646	276.4326956	276.0870009
maker-LG07-exonerate_protein2genome-gene-22.17	612.776015	-0.242909931	0.149098644	-1.629189406	0.103272929	0.539916179	647.6181257	680.9257295	556.0066717	566.5535331
maker-LG22-exonerate_protein2genome-gene-54.24	16.54202659	1.550757678	0.951888582	1.629137807	0.103283849	0.539916179	11.79274281	4.999454695	39.78955466	9.586354199
maker-LG24-exonerate_protein2genome-gene-32.4	315.760386	0.374880152	0.230109346	1.629139182	0.103283558	0.539916179	227.010299	322.9647733	361.2472726	351.8191991
maker-LG04-exonerate_est2genome-gene-3.14	270.1431141	-0.364890441	0.224191332	-1.627584966	0.103612919	0.540951976	278.1121845	329.9640099	259.6791989	212.8170632
maker-LG05-exonerate_est2genome-gene-18.13	122.5168067	0.461335956	0.283481392	1.627394139	0.103653416	0.540951976	100.2383138	105.9884395	137.1692542	146.6712192
maker-LG14-exonerate_est2genome-gene-4.43	869.1811614	-0.220520905	0.135475096	-1.627759728	0.103575843	0.540951976	957.1776244	913.9003183	782.1788772	823.4678257
maker-LG21-exonerate_protein2genome-gene-18.47	22.78973383	1.332548128	0.819158059	1.626728949	0.103794678	0.54139075	3.930914269	21.99760066	34.55408694	30.67633344
maker-LG14-exonerate_est2genome-gene-17.24	145.2221812	-0.425908029	0.262147137	-1.624690753	0.104228469	0.543354027	166.0811278	166.9817868	119.368664	128.4571463
maker-LG03-exonerate_protein2genome-gene-34.3	198.3214092	0.394832573	0.243236605	1.623244879	0.104537067	0.543466457	179.8393278	162.9822231	203.1361475	247.3279383
maker-LG06-exonerate_protein2genome-gene-2.33	1963.466168	-0.186045023	0.114569725	-1.623858515	0.104406008	0.543466457	2087.315477	2092.771735	1762.258434	1911.519027
maker-LG06-exonerate_protein2genome-gene-31.3	38.98691908	-0.802866742	0.494479475	-1.6236604	0.104448307	0.543466457	46.18824266	52.99421977	25.13024505	31.63496886
maker-LG08-exonerate_protein2genome-gene-69.12	402.8969243	0.283572548	0.174641698	1.623739068	0.104431509	0.543466457	349.8513699	376.958884	453.3915044	431.3859389
maker-LG24-exonerate_est2genome-gene-0.3	62.37516231	-0.976591867	0.601628118	-1.623248377	0.10453632	0.543466457	100.2383138	64.99291104	67.0139868	17.25543756
maker-LG10-exonerate_protein2genome-gene-32.14	1035.609342	-0.214537747	0.132306576	-1.62151991	0.104906184	0.545086081	1147.826966	1076.882541	992.6446795	925.0831802
maker-LG01-exonerate_protein2genome-gene-28.0	1359.748072	-0.255148674	0.157417228	-1.620843396	0.105051229	0.545540309	1601.847564	1357.851895	1115.154624	1364.138202
maker-LG02-exonerate_est2genome-gene-31.25	81.46019202	0.55662862	0.343630406	1.61984682	0.105265186	0.545917771	61.91189973	69.99236573	94.23841894	99.69808367
maker-LG08-exonerate_protein2genome-gene-100.2	32.89032473	0.913522607	0.564143283	1.619309553	0.105380676	0.545917771	24.56821418	20.99770972	53.40177073	32.59360428
maker-LG09-est_gff_StringTie-gene-103.0	12.68607679	-1.387203037	0.857024598	-1.618626863	0.105527572	0.545917771	16.70638564	19.99781878	7.329654806	6.710447939
maker-LG10-exonerate_est2genome-gene-62.11	189.0537707	0.376295539	0.232432362	1.618946415	0.105458793	0.545917771	164.1156707	164.9820049	210.4658023	216.6516049
maker-LG16-exonerate_protein2genome-gene-20.11	332.6704632	-0.311642589	0.19250835	-1.618852317	0.105479042	0.545917771	349.8513699	386.9577934	312.033876	281.8388134
maker-LG18-exonerate_protein2genome-gene-33.0	4042.429129	-0.164644409	0.101659751	-1.619563373	0.105326103	0.545917771	4331.867524	4213.540417	3918.224041	3706.084533
maker-LG21-exonerate_est2genome-gene-39.2	175.2213505	-0.390524306	0.241233333	-1.618865441	0.105476218	0.545917771	192.6147992	204.9776425	151.8285638	151.4643963
maker-LG16-exonerate_est2genome-gene-40.8	95.2749724	-0.525289958	0.324740338	-1.617569166	0.105755478	0.546797987	122.8410709	101.9888758	79.57910933	76.69083359
maker-LG15-exonerate_protein2genome-gene-39.10	18.02327602	1.309197171	0.809546616	1.617198003	0.105835547	0.546913279	14.74092851	5.999345634	17.80059024	33.55223969
maker-LG01-exonerate_est2genome-gene-24.7	134.1013125	0.448197961	0.277715881	1.613872278	0.106555133	0.547512267	122.8410709	103.9886577	158.1111251	151.4643963
maker-LG01-exonerate_protein2genome-gene-22.12	215.2385121	-0.365416597	0.226473718	-1.613505534	0.106634722	0.547512267	250.5957846	233.9744797	199.9948669	176.3889173
maker-LG01-exonerate_protein2genome-gene-9.4	31.33833355	0.903377055	0.559562625	1.614434228	0.106433273	0.547512267	20.63729991	22.9974916	48.16630301	33.55223969
maker-LG04-exonerate_est2genome-gene-10.9	346.7564034	0.303491675	0.188031448	1.614047429	0.106517139	0.547512267	296.7840273	323.9646642	401.0368273	365.240095
maker-LG04-exonerate_est2genome-gene-27.5	22.41737139	-1.118439331	0.692443167	-1.615207406	0.106265787	0.547512267	38.32641412	22.9974916	17.80059024	10.54498962
maker-LG07-exonerate_est2genome-gene-46.4	3203.033189	0.239604692	0.148446533	1.614080748	0.106509913	0.547512267	2613.07526	3262.644134	3196.776589	3739.636773
maker-LG14-exonerate_est2genome-gene-15.12	466.3868173	-0.281774121	0.174556558	-1.614228213	0.106477935	0.547512267	486.4506407	536.9414342	448.1560367	393.9991576
maker-LG14-exonerate_protein2genome-gene-32.18	96.00346568	-0.543065783	0.336051554	-1.616019259	0.106090149	0.547512267	121.8583423	105.9884395	67.0139868	89.15309405
maker-LG16-exonerate_est2genome-gene-20.0	197.9030584	0.385442071	0.238639208	1.615166573	0.106274627	0.547512267	158.2192993	184.9798237	235.5960473	212.8170632
maker-LG18-exonerate_est2genome-gene-54.4	73.53869392	-0.582567138	0.360999628	-1.613761049	0.106579266	0.547512267	88.44557104	87.99040263	54.44886428	63.26993771
maker-LG21-exonerate_est2genome-gene-18.1	78.42065126	-0.585956427	0.363168509	-1.613456046	0.106645465	0.547512267	91.39375674	96.98942108	53.40177073	71.89765649
maker-LG24-exonerate_est2genome-gene-61.2	134.8722231	-0.45890627	0.284344473	-1.613909579	0.106547041	0.547512267	162.1502136	149.9836409	126.6983188	100.6567191
maker-LG21-exonerate_est2genome-gene-9.7	156.8816057	-0.408938287	0.253526348	-1.613001131	0.106744262	0.547722454	175.9084135	181.9801509	139.2634413	130.3744171
maker-LG10-exonerate_est2genome-gene-30.7	351.0065253	0.302141327	0.187365248	1.612579333	0.106835932	0.547895864	300.7149415	327.964228	406.272295	369.0746366
maker-LG17-exonerate_protein2genome-gene-14.20	742.21969	-0.264566946	0.164136788	-1.611868665	0.106990522	0.548391594	730.1673254	889.9029357	703.6468614	645.1616376
maker-LG01-exonerate_protein2genome-gene-15.29	232.4632367	0.34702108	0.215434296	1.610797752	0.107223811	0.548992873	206.3729991	202.9778606	249.2082634	271.2938238
maker-LG20-exonerate_protein2genome-gene-19.0	284.9390317	0.399484075	0.24799976	1.610824437	0.107217993	0.548992873	240.7684989	250.9726257	260.7262924	387.2887096
maker-LG04-exonerate_protein2genome-gene-4.13	1997.628026	-0.175565177	0.109065162	-1.609727375	0.107457386	0.549297556	2144.313733	2093.771626	1864.873601	1887.553142
maker-LG09-exonerate_protein2genome-gene-25.3	796.8989322	-0.246298455	0.153004595	-1.609745482	0.107453431	0.549297556	922.7821245	806.9119878	690.0346453	767.8669713
maker-LG12-exonerate_protein2genome-gene-28.5	1005.905745	0.230453464	0.143118498	1.61022836	0.107348012	0.549297556	863.8184105	987.8922477	1039.763889	1132.148431
maker-LG08-exonerate_protein2genome-gene-30.19	246.0494347	-0.336819692	0.209331144	-1.609028093	0.107610199	0.549781841	270.250356	278.969572	224.0780184	210.8997924
maker-LG13-exonerate_est2genome-gene-85.21	213.7890376	0.364061312	0.226308285	1.60869635	0.107682754	0.54985579	176.8911421	196.978515	250.255357	231.0311362
maker-LG05-exonerate_est2genome-gene-3.28	95.81501997	-0.507721663	0.315683281	-1.608326111	0.107763775	0.549972861	113.9965138	110.9878942	80.62620287	77.64946901
maker-LG01-exonerate_est2genome-gene-3.34	175.0481456	0.387468396	0.241116424	1.606976371	0.108059552	0.550937058	151.3401993	151.9834227	204.183241	192.6857194
maker-LG11-exonerate_est2genome-gene-3.50	33.57525	-1.132015454	0.704457214	-1.606932873	0.108069094	0.550937058	35.37822842	56.99378352	8.37674835	33.55223969
maker-LG04-exonerate_est2genome-gene-12.16	39.42250566	-0.828730298	0.515963886	-1.606178883	0.108234612	0.551187234	60.92917116	39.99563756	25.13024505	31.63496886
maker-LG23-exonerate_est2genome-gene-32.0	596.3097218	0.244718584	0.152349287	1.606299505	0.108208119	0.551187234	528.7079691	562.9385987	662.8102132	630.7821063
maker-LG02-exonerate_est2genome-gene-2.18	191.1751409	0.399509052	0.249020206	1.604323838	0.108642689	0.551923581	184.7529706	144.9841862	212.5599894	222.4034174
maker-LG09-est_gff_StringTie-gene-7.0	294.2560351	0.3767354	0.234708845	1.605118034	0.108467831	0.551923581	263.371256	248.9728438	276.4326956	388.247345
maker-LG20-exonerate_protein2genome-gene-3.11	2002.205921	-0.183736955	0.114521126	-1.604393541	0.108627334	0.551923581	2192.467433	2066.774571	1819.848579	1929.7331
maker-LG21-exonerate_protein2genome-gene-18.20	105.6232993	-0.492989959	0.307312664	-1.604196691	0.108670704	0.551923581	115.9619709	130.985713	92.14423185	83.40128153
maker-LG23-exonerate_est2genome-gene-27.0	183.9371425	-0.532421102	0.331848368	-1.604410787	0.108623535	0.551923581	284.0085559	150.9835318	144.498909	156.2575734
maker-LG09-est_gff_StringTie-gene-28.9	53.68235995	-0.667792621	0.416453318	-1.603523355	0.108819157	0.552094844	67.80827113	63.9930201	39.78955466	43.13859389
maker-LG15-exonerate_est2genome-gene-50.6	19.4968429	1.100944718	0.686582231	1.603514727	0.10882106	0.552094844	11.79274281	12.99858221	28.27152568	24.92452092
maker-LG21-exonerate_protein2genome-gene-67.46	32.7411423	-0.890590936	0.555492165	-1.60324662	0.108880217	0.552099095	51.10188549	33.99629193	20.94187088	24.92452092
maker-LG16-exonerate_protein2genome-gene-31.7	484.228541	-0.279257974	0.17427708	-1.602379233	0.109071774	0.55277435	575.8789403	485.9469964	440.8263819	434.2618452
maker-LG21-exonerate_est2genome-gene-72.1	69.67297034	0.594440512	0.371172921	1.601519072	0.109261999	0.553442134	56.99825689	53.99411071	90.05004476	77.64946901
maker-LG01-exonerate_protein2genome-gene-18.7	579.3846851	0.241957812	0.15138663	1.598277289	0.10998128	0.553548271	519.863412	541.9408889	634.5386875	621.1957521
maker-LG01-exonerate_protein2genome-gene-41.42	327.0871442	-0.311479946	0.194684473	-1.599921869	0.109615917	0.553548271	354.7650127	369.9596474	270.1501343	313.4737823
maker-LG03-exonerate_est2genome-gene-39.1	697.1939183	-0.227047439	0.142058933	-1.59826232	0.109984609	0.553548271	744.9082539	758.9172227	651.2921842	633.6580125
maker-LG05-exonerate_protein2genome-gene-3.9	12.16375406	1.630333409	1.020003855	1.598360046	0.109962871	0.553548271	8.844557104	2.999672817	27.22443214	9.586354199
maker-LG08-exonerate_protein2genome-gene-20.15	1000.728901	0.288860604	0.180722284	1.59836738	0.10996124	0.553548271	821.5610821	979.8931202	1253.370972	948.0904302
maker-LG08-exonerate_protein2genome-gene-84.17	351.4878365	0.295951653	0.184951895	1.600154744	0.109564259	0.553548271	330.1967986	300.9671726	376.9536758	397.8336992
maker-LG18-exonerate_protein2genome-gene-56.21	18.74007621	1.198698807	0.749841521	1.598602869	0.109908872	0.553548271	15.72365707	6.999236573	28.27152568	23.9658855
maker-LG19-exonerate_est2genome-gene-8.2	53.94883349	-0.681211764	0.425934267	-1.599335432	0.109746091	0.553548271	58.96371403	73.99192949	38.74246112	44.09722931
maker-LG19-exonerate_protein2genome-gene-24.34	342.9106834	0.297263661	0.18580351	1.599881834	0.1096248	0.553548271	309.5594986	305.9666273	360.2001791	395.9164284
maker-LG21-exonerate_est2genome-gene-46.8	83.75313869	0.554569168	0.346513786	1.600424541	0.109504435	0.553548271	69.77372827	65.99280197	89.00295122	110.2430733
maker-LG22-exonerate_protein2genome-gene-0.13	2228.462761	-0.171696879	0.107412282	-1.598484604	0.109935169	0.553548271	2378.203132	2343.744361	2062.774281	2129.129268
maker-LG23-exonerate_protein2genome-gene-46.55	113.8115089	0.490765515	0.306588107	1.600732393	0.109436203	0.553548271	91.39375674	97.98931202	117.2744769	148.5884901
maker-LG03-exonerate_protein2genome-gene-18.44	887.1259374	0.342514099	0.214562773	1.596335163	0.110413983	0.553561046	718.3745826	845.9077344	1201.016295	783.205138
maker-LG07-exonerate_protein2genome-gene-66.15	997.4280831	-0.209260452	0.13097961	-1.597656706	0.110119399	0.553561046	1047.588653	1091.880905	897.359167	952.8836073
maker-LG10-exonerate_est2genome-gene-0.8	56.11049797	0.683942887	0.428467557	1.596253616	0.110432181	0.553561046	48.15369979	37.99585568	59.68433199	78.60810443
maker-LG15-exonerate_est2genome-gene-30.0	72.66637436	-0.584504593	0.366128224	-1.596447789	0.110388854	0.553561046	94.34194244	79.99127512	60.73142554	55.60085435
maker-LG17-exonerate_est2genome-gene-49.10	68.31170881	0.614900153	0.38513578	1.596580179	0.11035932	0.553561046	61.91189973	45.99498319	84.81457704	80.52537527
maker-LG18-exonerate_protein2genome-gene-22.8	114.449348	-0.48269928	0.302179798	-1.597390968	0.110178584	0.553561046	128.7374423	137.9849496	105.7564479	85.31855237
maker-LG18-exonerate_protein2genome-gene-46.19	665.0602841	-0.266992227	0.167109547	-1.597707803	0.110108021	0.553561046	801.9065108	650.9290013	595.7962264	611.6093979
maker-LG24-exonerate_protein2genome-gene-16.2	211.4822328	1.031558977	0.646278784	1.596151695	0.110454929	0.553561046	122.8410709	154.9830955	404.1781079	163.9266568
maker-LG03-exonerate_protein2genome-gene-34.0	14.6439589	1.313462014	0.823409906	1.595149639	0.110678777	0.554287113	10.81001424	5.999345634	17.80059024	23.9658855
maker-LG08-exonerate_protein2genome-gene-55.3	677.8072725	0.292329195	0.183319149	1.594646261	0.110791361	0.554287113	524.7770548	693.9243117	782.1788772	710.3488461
maker-LG09-exonerate_protein2genome-gene-52.11	1076.823491	-0.221896457	0.139193809	-1.594154649	0.110901401	0.554287113	1081.984152	1236.865092	1024.057486	964.3872324
maker-LG10-exonerate_protein2genome-gene-42.12	1151.259227	-0.195657991	0.122771852	-1.59367141	0.111009651	0.554287113	1218.583423	1239.864764	1069.082508	1077.506212
maker-LG12-exonerate_protein2genome-gene-12.2	2156.992348	-0.170472099	0.106899191	-1.594699617	0.110779424	0.554287113	2285.826647	2282.751014	2026.126007	2033.265726
maker-LG19-exonerate_protein2genome-gene-18.0	2744.625335	0.170819227	0.107179075	1.593774042	0.110986654	0.554287113	2499.078746	2665.709243	2877.413058	2936.300291
maker-LG20-exonerate_protein2genome-gene-1.46	337.40957	-0.297899416	0.186870385	-1.594149956	0.110902452	0.554287113	374.4195841	369.9596474	287.9507245	317.308324
maker-LG14-exonerate_protein2genome-gene-4.7	178.5104554	0.638696784	0.401006689	1.592733493	0.11121999	0.555044623	167.0638564	111.9877852	303.6571277	131.3330525
maker-LG14-exonerate_protein2genome-gene-9.42	1121.26068	-0.222472478	0.139733357	-1.592121471	0.111357413	0.555437636	1301.132623	1113.878506	1036.622608	1033.408983
maker-LG02-exonerate_protein2genome-gene-8.6	414.520679	0.284475528	0.178884676	1.590273318	0.11177321	0.556631763	374.4195841	372.9593203	487.9455914	422.7582202
maker-LG12-exonerate_protein2genome-gene-2.1	364.1456146	-0.287792707	0.180944276	-1.590504621	0.111721105	0.556631763	416.6769125	383.9581206	331.9286534	324.0187719
maker-LG16-exonerate_est2genome-gene-18.6	41.96010501	0.752964272	0.473336728	1.590758182	0.111664007	0.556631763	28.49912845	33.99629193	55.49595782	49.84904183
maker-LG02-exonerate_est2genome-gene-23.12	321.8573407	-0.302738345	0.190586353	-1.588457618	0.112182897	0.557206448	343.9549985	366.9599746	299.4687535	277.0456363
maker-LG03-exonerate_est2genome-gene-47.28	17.15894105	-1.173513655	0.738556064	-1.588929686	0.112076268	0.557206448	26.53367131	20.99770972	11.51802898	9.586354199
maker-LG03-exonerate_est2genome-gene-9.3	17.92661823	1.199610874	0.755145931	1.588581525	0.112154902	0.557206448	14.74092851	6.999236573	24.08315151	25.88315634
maker-LG13-exonerate_est2genome-gene-5.0	13.42910958	1.808924169	1.138207672	1.589274272	0.111998485	0.557206448	1.965457134	9.99890939	6.282561263	35.46951053
maker-LG19-exonerate_protein2genome-gene-1.31	14.4604934	1.652686433	1.040282165	1.588690539	0.112130276	0.557206448	0.982728567	12.99858221	19.89477733	23.9658855
maker-LG09-est_gff_StringTie-gene-85.0	327.021503	0.364987723	0.229814829	1.588181776	0.112245241	0.557223751	234.8721275	336.9632464	363.3414597	372.9091783
maker-LG07-exonerate_est2genome-gene-34.4	68.44051496	0.594464118	0.37461138	1.586882166	0.112539335	0.558098419	55.03279976	53.99411071	89.00295122	75.73219817
maker-LG14-exonerate_protein2genome-gene-27.6	193.6426656	0.408896624	0.257648527	1.587032647	0.112505251	0.558098419	173.9429564	158.9826593	189.5239314	252.1211154
maker-LG04-exonerate_est2genome-gene-3.12	618.8282637	0.256694809	0.161938464	1.58513797	0.11293499	0.559765227	517.8979549	609.9334728	687.9404582	659.5411689
maker-LG12-est_gff_StringTie-gene-83.10	111.6425019	0.559258473	0.352871274	1.58487957	0.112993699	0.559765227	91.39375674	88.99029357	166.4878735	99.69808367
maker-LG16-exonerate_protein2genome-gene-41.12	916.9649296	-0.218985403	0.138264711	-1.583812683	0.113236352	0.560673926	1035.79591	936.8978099	865.9463607	829.2196382
maker-LG14-exonerate_protein2genome-gene-6.16	1456.116442	-0.219027047	0.138449853	-1.581995515	0.113650594	0.561843435	1705.034064	1427.844261	1324.573333	1367.014109
maker-LG20-exonerate_protein2genome-gene-15.4	319.1108419	-0.332518066	0.210142876	-1.5823428	0.113571335	0.561843435	313.4904129	397.9565937	287.9507245	277.0456363
maker-LG21-exonerate_est2genome-gene-10.0	16.37015551	-1.194348333	0.754839409	-1.582254872	0.113591398	0.561843435	22.60275704	22.9974916	8.37674835	11.50362504
maker-LG09-est_gff_StringTie-gene-64.3	160.0804478	0.403098446	0.254907977	1.581348887	0.113798287	0.561986639	128.7374423	146.983968	185.3355572	179.2648235
maker-LG14-exonerate_est2genome-gene-21.18	20.15127353	-1.065271677	0.673586655	-1.581491661	0.113765664	0.561986639	26.53367131	27.99694629	13.61221607	12.46226046
maker-LG01-exonerate_protein2genome-gene-8.15	1472.256549	0.198317895	0.125431429	1.581086157	0.113858339	0.561990042	1441.662808	1300.858112	1535.039135	1611.466141
maker-LG21-exonerate_est2genome-gene-54.3	352.27104	-0.296559928	0.187608047	-1.580742049	0.11393703	0.562085388	413.7287268	362.9604109	314.1280631	318.2669594
maker-LG03-exonerate_protein2genome-gene-0.51	79.81320791	-0.661459751	0.418591346	-1.580204077	0.114060138	0.562399651	90.41102818	104.9885486	81.67329641	42.17995847
maker-LG01-exonerate_protein2genome-gene-25.2	2386.517789	0.166285311	0.105336018	1.578617776	0.114423755	0.562632017	2242.58659	2255.753958	2502.55357	2545.17704
maker-LG05-exonerate_protein2genome-gene-29.44	312.9344005	0.325041659	0.205975027	1.578063432	0.114551038	0.562632017	293.8358416	261.971426	317.2693438	378.6609908
maker-LG07-exonerate_est2genome-gene-38.0	10574.10976	-0.150152595	0.095187812	-1.577435098	0.114695445	0.562632017	11450.75326	10796.82236	10144.24225	9904.621158
maker-LG08-exonerate_protein2genome-gene-34.8	27.23363506	0.918314341	0.581523856	1.579151622	0.114301283	0.562632017	17.68911421	19.99781878	37.69536758	33.55223969
maker-LG09-exonerate_protein2genome-gene-59.7	292.3162069	-0.333173076	0.211141501	-1.577961108	0.114574545	0.562632017	356.7304699	294.967827	271.1972278	246.3693029
maker-LG11-exonerate_protein2genome-gene-22.2	854.2873422	0.213887662	0.135417008	1.579474137	0.114227344	0.562632017	791.0964965	790.9137328	945.52547	889.6136696
maker-LG13-exonerate_protein2genome-gene-30.9	235.0757051	-0.340032027	0.215414853	-1.578498524	0.114451127	0.562632017	271.2330845	253.9722985	215.70127	199.3961673
maker-LG15-exonerate_est2genome-gene-26.1	456.6385992	-0.262179794	0.166194053	-1.577552207	0.114668519	0.562632017	512.984312	482.9473235	425.1199788	405.5027826
maker-LG18-exonerate_protein2genome-gene-25.6	298.3375156	-0.345719854	0.219169521	-1.577408447	0.114701573	0.562632017	301.6976701	365.9600837	287.9507245	237.7415841
maker-LG23-exonerate_est2genome-gene-45.13	171.7437934	-0.395352414	0.250484958	-1.578347922	0.114485702	0.562632017	208.3384562	181.9801509	141.3576284	155.298938
maker-LG03-exonerate_protein2genome-gene-40.34	381.419556	0.286864015	0.182030302	1.575913523	0.115045734	0.564027946	321.3522415	365.9600837	414.6490433	423.7168556
maker-LG09-exonerate_protein2genome-gene-75.2	4004.031573	-0.154558032	0.098118494	-1.575218152	0.115206099	0.564521809	4264.059253	4172.544888	3785.243161	3794.278992
maker-LG05-exonerate_est2genome-gene-23.6	16.69142399	-1.206638534	0.766590587	-1.574032546	0.115479925	0.56557085	26.53367131	19.99781878	12.56512253	7.669083359
maker-LG02-exonerate_protein2genome-gene-9.10	3266.340838	-0.161080614	0.102547831	-1.570785196	0.116232552	0.565744765	3436.601799	3460.62254	3010.393938	3157.745073
maker-LG03-exonerate_est2genome-gene-22.15	27.79112506	1.018539178	0.648325458	1.571030669	0.116175525	0.565744765	11.79274281	24.99727348	29.31861923	45.05586473
maker-LG04-exonerate_protein2genome-gene-11.15	137.2121653	0.428176063	0.272488714	1.571353384	0.116100588	0.565744765	110.0655995	123.9864764	151.8285638	162.9680214
maker-LG11-exonerate_est2genome-gene-23.5	608.7275335	0.298935264	0.190119938	1.572350941	0.115869185	0.565744765	463.8478837	627.9315097	693.175926	649.9548147
maker-LG13-exonerate_est2genome-gene-84.1	75.28570491	0.555420997	0.352986859	1.57348916	0.115605596	0.565744765	59.9464426	61.99323822	90.05004476	89.15309405
maker-LG13-exonerate_protein2genome-gene-86.0	50.03103743	0.695169282	0.441920968	1.573062452	0.115704358	0.565744765	35.37822842	40.9955285	69.10817389	54.64221893
maker-LG16-exonerate_est2genome-gene-60.0	25.53366263	0.956178898	0.607928311	1.572848115	0.115753992	0.565744765	15.72365707	18.99792784	37.69536758	29.71769802
maker-LG18-exonerate_est2genome-gene-18.10	10.31863222	1.652461588	1.051236742	1.571921455	0.115968768	0.565744765	1.965457134	7.999127512	18.84768379	12.46226046
maker-LG19-exonerate_protein2genome-gene-3.46	246.0125353	0.35877163	0.228282368	1.571613405	0.116040236	0.565744765	227.9930276	202.9778606	305.7513148	247.3279383
maker-LG20-exonerate_protein2genome-gene-2.23	259.3878766	-0.335591866	0.213454757	-1.572192024	0.115906025	0.565744765	301.6976701	276.9697901	246.0669828	212.8170632
maker-LG23-exonerate_protein2genome-gene-1.36	882.5207503	0.219633812	0.139779177	1.571291345	0.116114991	0.565744765	842.198382	788.9139509	906.7830089	992.1876596
maker-LG23-exonerate_protein2genome-gene-38.49	530.8857354	0.267809827	0.17045655	1.571132512	0.116151872	0.565744765	495.2951978	467.9489595	628.2561263	532.042658
maker-LG03-exonerate_est2genome-gene-10.2	8570.754003	-0.151952177	0.096768693	-1.570261752	0.116354229	0.566045983	9269.095845	8774.04299	8279.36865	7960.508526
maker-LG22-exonerate_est2genome-gene-47.10	19.02679322	1.6974803	1.081227746	1.569956289	0.116425281	0.566100737	4.913642836	12.99858221	53.40177073	4.793177099
maker-LG01-exonerate_est2genome-gene-18.27	1565.849246	0.178645299	0.114024386	1.566728881	0.117178077	0.566849696	1465.248294	1472.839353	1654.407799	1670.901537
maker-LG01-exonerate_protein2genome-gene-31.13	2721.696397	-0.174212085	0.111115416	-1.567848018	0.116916606	0.566849696	3018.942158	2752.699755	2540.248937	2574.894738
maker-LG03-exonerate_est2genome-gene-45.15	22.60206001	1.165666527	0.743134637	1.568580536	0.116745711	0.566849696	6.87909997	20.99770972	36.64827403	25.88315634
maker-LG11-exonerate_est2genome-gene-22.24	453.1115486	-0.26515416	0.16920121	-1.567093761	0.117092777	0.566849696	483.502455	505.9448151	391.6129854	431.3859389
maker-LG11-exonerate_protein2genome-gene-30.20	537.4072362	-0.250631953	0.159817751	-1.568236011	0.116826063	0.566849696	560.1552833	607.9336909	475.3804689	506.1595017
maker-LG13-exonerate_est2genome-gene-63.0	673.2658237	0.232959068	0.148546835	1.568253331	0.116822023	0.566849696	629.9290115	607.9336909	760.1899128	695.0106794
maker-LG14-exonerate_est2genome-gene-7.25	779.5468049	0.237015291	0.151257833	1.5669621	0.117123551	0.566849696	660.3935971	770.915914	858.6167059	828.2610028
maker-LG16-exonerate_est2genome-gene-54.0	22.91890231	0.988800006	0.630837609	1.567439848	0.117011916	0.566849696	15.72365707	14.99836409	29.31861923	31.63496886
maker-LG18-exonerate_protein2genome-gene-13.12	343.327388	0.29054122	0.18517523	1.569006933	0.116646324	0.566849696	294.8185701	322.9647733	375.9065822	379.6196263
maker-LG23-exonerate_est2genome-gene-48.5	16.53646099	7.502909497	4.788031903	1.567013263	0.117111591	0.566849696	0	0	0	66.14584397
maker-LG03-exonerate_est2genome-gene-19.5	14.60210678	-1.307939605	0.836255136	-1.564043733	0.117807298	0.568838557	18.67184278	22.9974916	5.235467719	11.50362504
maker-LG08-exonerate_est2genome-gene-78.6	521.0849174	0.257936373	0.164888538	1.564307475	0.117745377	0.568838557	484.4851836	464.9492866	531.9235202	602.9816791
maker-LG12-exonerate_protein2genome-gene-12.7	11.14481514	-1.457712069	0.931675982	-1.564612695	0.11767375	0.568838557	15.72365707	16.99814596	4.188374175	7.669083359
maker-LG16-exonerate_est2genome-gene-46.17	25.98688002	-1.086451163	0.694684542	-1.563948955	0.117829556	0.568838557	20.63729991	49.99454695	19.89477733	13.42089588
maker-LG01-exonerate_protein2genome-gene-38.25	2865.852174	-0.160348532	0.10264998	-1.562090248	0.11826673	0.568932999	3057.268572	2992.67358	2689.983314	2723.483228
maker-LG04-exonerate_protein2genome-gene-7.1	302.2492407	-0.316670535	0.202644323	-1.562691373	0.118125205	0.568932999	310.5422272	359.960738	280.6210697	257.8729279
maker-LG07-exonerate_protein2genome-gene-55.7	75.43703557	-0.55426068	0.35503316	-1.561151866	0.118487923	0.568932999	85.49738534	93.98974827	62.82561263	59.43539603
maker-LG08-exonerate_protein2genome-gene-43.2	365.7496064	0.288693234	0.184778869	1.562371471	0.118200504	0.568932999	308.5767701	349.9618287	410.4606692	393.9991576
maker-LG10-exonerate_protein2genome-gene-27.10	493.044397	0.296038555	0.189409813	1.562952577	0.11806375	0.568932999	485.4679122	399.9563756	495.2752462	591.4780541
maker-LG11-exonerate_est2genome-gene-22.25	806.7371756	-0.2211605	0.141478647	-1.563207623	0.118003768	0.568932999	841.2156535	895.9022814	716.2119839	773.6187838
maker-LG15-exonerate_protein2genome-gene-49.37	27.12122496	-0.950539714	0.608977717	-1.560877662	0.118552619	0.568932999	27.51639988	43.99520132	17.80059024	19.1727084
maker-LG17-exonerate_protein2genome-gene-57.13	81.98457844	-0.61569261	0.394312094	-1.56143476	0.118421206	0.568932999	99.25558528	98.98920296	82.72038996	46.97313557
maker-LG19-exonerate_protein2genome-gene-25.66	5309.686968	-0.248566333	0.159189498	-1.56144932	0.118417773	0.568932999	5046.311192	6485.29263	5367.401505	4339.742546
maker-LG20-exonerate_est2genome-gene-27.19	19.4390805	1.093650001	0.70015131	1.562019503	0.118283395	0.568932999	9.827285671	14.99836409	25.13024505	27.80042718
maker-LG24-exonerate_protein2genome-gene-12.18	8415.909656	-0.145326588	0.093001	-1.56263468	0.118138546	0.568932999	8935.950861	8743.046371	7879.378917	8105.262475
maker-LG24-exonerate_protein2genome-gene-4.13	1730.993927	-0.183351698	0.117472684	-1.560802843	0.118570277	0.568932999	1764.980507	1916.79093	1612.524057	1629.680214
maker-LG02-exonerate_protein2genome-gene-9.14	46.11318755	0.69651841	0.446477171	1.56003141	0.118752459	0.56923014	34.39549985	35.9960738	56.54305136	57.51812519
maker-LG04-exonerate_est2genome-gene-10.5	4821.040613	0.149861051	0.096054283	1.560170424	0.118719613	0.56923014	4541.188709	4600.49821	5107.722306	5034.753225
maker-LG01-exonerate_est2genome-gene-8.9	332.3444979	0.287703472	0.184469049	1.559630052	0.118847331	0.5693809	304.6458558	293.9679361	366.4827403	364.2814595
maker-LG08-exonerate_est2genome-gene-55.7	336.9287716	-0.293211618	0.188029739	-1.559389594	0.118904198	0.5693809	385.2295983	356.9610652	291.0920052	314.4324177
maker-LG02-exonerate_est2genome-gene-31.53	54.65153847	3.594541665	2.308281414	1.55723719	0.119414182	0.569611424	16.70638564	0	120.4157575	81.48401069
maker-LG03-exonerate_protein2genome-gene-34.1	6119.346325	0.212421047	0.136323316	1.558215087	0.11918227	0.569611424	5007.00205	6332.309317	6740.141141	6397.932792
maker-LG04-exonerate_protein2genome-gene-10.20	7478.343797	0.203243477	0.130444074	1.558089001	0.119212152	0.569611424	6255.06733	7650.165574	7646.92415	8361.218132
maker-LG04-exonerate_protein2genome-gene-27.48	130.0828107	0.548262592	0.352223166	1.556577319	0.119570872	0.569611424	105.1519567	105.9884395	198.9477733	110.2430733
maker-LG08-exonerate_protein2genome-gene-24.16	91.14676571	0.506993984	0.325597823	1.557117241	0.119442652	0.569611424	79.60101394	70.99225667	104.7093544	109.2844379
maker-LG09-exonerate_protein2genome-gene-27.1	34.4169819	0.874098926	0.561617656	1.556395026	0.119614187	0.569611424	26.53367131	21.99760066	56.54305136	32.59360428
maker-LG09-exonerate_protein2genome-gene-6.0	1305.545133	0.200767424	0.1288487	1.558164142	0.119194343	0.569611424	1248.06528	1181.87109	1324.573333	1467.670828
maker-LG16-exonerate_est2genome-gene-18.3	73.28322953	0.594603339	0.381992397	1.556584224	0.119569232	0.569611424	66.82554256	49.99454695	78.53201578	97.78081283
maker-LG21-exonerate_est2genome-gene-5.3	96.07467306	-0.529618639	0.340280153	-1.556419423	0.11960839	0.569611424	103.1864995	123.9864764	67.0139868	90.11172947
maker-LG22-exonerate_est2genome-gene-18.1	85.07321523	-0.566944752	0.36395423	-1.557736401	0.119295748	0.569611424	95.32467101	107.9882214	55.49595782	81.48401069
maker-LG22-exonerate_est2genome-gene-53.8	55.59766621	-0.79304293	0.508772036	-1.558739227	0.119058113	0.569611424	65.842814	74.99182043	57.59014491	23.9658855
maker-LG10-exonerate_est2genome-gene-17.5	488.8923266	-0.26756235	0.17202203	-1.555395836	0.119851825	0.570456123	492.3470121	575.9371809	437.6851013	449.6000119
maker-LG02-exonerate_est2genome-gene-11.12	3034.098993	0.164031437	0.105502589	1.554762194	0.120002716	0.570600559	2864.653773	2858.688195	3310.909785	3102.144219
maker-LG03-exonerate_protein2genome-gene-6.21	354.2650573	0.305079753	0.196207742	1.55488132	0.119974337	0.570600559	295.8012987	337.9631374	420.9316046	362.3641887
maker-LG02-exonerate_protein2genome-gene-16.1	19.47968053	1.10377016	0.710446151	1.553629588	0.120272797	0.57102436	15.72365707	8.999018451	28.27152568	24.92452092
maker-LG11-exonerate_protein2genome-gene-27.8	267.392385	-0.412989394	0.265797804	-1.553772783	0.120238625	0.57102436	363.6095698	246.9730619	258.6321053	200.3548027
maker-LG14-exonerate_est2genome-gene-8.28	326.9639402	0.288584648	0.185712264	1.553934249	0.120200101	0.57102436	294.8185701	293.9679361	352.8705242	366.1987304
maker-LG10-exonerate_protein2genome-gene-0.27	960.847465	0.200580506	0.129137816	1.553228262	0.120368612	0.571192805	890.3520818	897.9020632	1041.858076	1013.277639
maker-LG22-exonerate_est2genome-gene-60.11	27.80760947	-0.893827612	0.575718951	-1.552541584	0.120532691	0.571684861	37.34368555	34.99618287	17.80059024	21.08997924
maker-LG23-exonerate_est2genome-gene-5.8	240.219687	0.331907468	0.213893636	1.551740735	0.120724272	0.57202036	206.3729991	218.9761156	279.5739762	255.9556571
maker-LG24-exonerate_protein2genome-gene-11.8	107.7956938	-0.510751481	0.329098764	-1.551970219	0.12066935	0.57202036	148.3920136	104.9885486	84.81457704	92.98763573
maker-LG01-exonerate_protein2genome-gene-2.33	148.720338	-0.439311698	0.283182932	-1.551335365	0.120821336	0.572042242	156.2538422	185.9797147	142.404722	110.2430733
[truncated: 7,468 more rows]
