# Supplementary material for: Updated Genome Assembly of Bighead Carp (Hypophthalmichthys nobilis) and Its Differences Between Male and Female on Genomic, Transcriptomic, and Methylation Level
Source: Front Genet. 2021 Sep 6;12:728177. doi: 10.3389/fgene.2021.728177 (PMC8452039; doi:10.3389/fgene.2021.728177)
Supplement: Supplementary file 3 [file Data_Sheet_2.CSV]

Row.names	baseMean	log2FoldChange	lfcSE	stat	pvalue	padj	male 1	male 2	female 1	female 2
maker-LG09-est_gff_StringTie-gene-115.17	5837.099915	4.455142384	0.150963256	29.51143537	2.05E-191	1.94E-187	440.2623981	577.9369627	11923.25418	10406.94612
maker-LG12-exonerate_protein2genome-gene-89.1	787.8219866	-2.367814441	0.152973275	-15.47861505	4.84E-54	2.29E-50	1288.357152	1351.85255	239.7844215	271.2938238
maker-LG21-exonerate_est2genome-gene-49.5	787.207863	2.233218253	0.157715464	14.15979253	1.62E-45	5.13E-42	274.1812702	277.969681	1392.634413	1204.046087
maker-LG20-exonerate_protein2genome-gene-2.29	1445.156495	2.229355549	0.158061163	14.10438531	3.57E-45	8.45E-42	438.2969409	577.9369627	2348.630819	2415.761258
maker-LG08-exonerate_est2genome-gene-101.14	262.7707265	4.67211935	0.347520673	13.44414796	3.33E-41	6.31E-38	19.65457134	19.99781878	613.5968166	397.8336992
maker-LG05-exonerate_protein2genome-gene-27.4	2160.705572	1.526578859	0.113871603	13.40614179	5.57E-41	8.78E-38	1070.19141	1156.873816	3172.693438	3243.063625
maker-LG21-exonerate_protein2genome-gene-36.17	293.4952513	3.345430036	0.253782311	13.18228216	1.11E-39	1.50E-36	42.25732839	62.99312916	508.8874623	559.8430852
maker-LG06-exonerate_protein2genome-gene-15.0	546.1981236	2.25306536	0.171230474	13.15808635	1.53E-39	1.81E-36	176.8911421	201.9779697	928.7719733	877.1514092
maker-LG06-exonerate_est2genome-gene-21.16	360.7086558	2.69155124	0.209603289	12.84116894	9.64E-38	1.01E-34	85.49738534	107.9882214	615.6910037	633.6580125
maker-LG06-exonerate_protein2genome-gene-1.14	149.191318	5.288923895	0.460348622	11.48895346	1.50E-30	1.42E-27	4.913642836	9.99890939	317.2693438	264.5833759
maker-LG24-exonerate_est2genome-gene-28.0	472.7899884	1.96461892	0.176757302	11.11478224	1.06E-28	9.15E-26	180.8220564	204.9776425	729.8242	775.5360547
maker-LG12-exonerate_protein2genome-gene-79.5	171.3007307	6.61262607	0.607062972	10.89281735	1.25E-27	9.84E-25	5.896371403	0.999890939	301.5629406	376.74372
maker-LG12-exonerate_protein2genome-gene-56.7	258.1575404	2.201065635	0.223626303	9.842606201	7.38E-23	5.08E-20	85.49738534	98.98920296	428.2612594	419.8823139
maker-LG24-exonerate_est2genome-gene-9.9	3101.921836	1.556354026	0.158153168	9.840802115	7.51E-23	5.08E-20	1331.597208	1816.801836	4741.239566	4518.048734
maker-LG19-exonerate_est2genome-gene-25.17	213.7258285	-2.339382699	0.242339873	-9.653313213	4.76E-22	2.76E-19	344.9377271	368.9597565	69.10817389	71.89765649
maker-LG20-exonerate_protein2genome-gene-16.29	937.3690214	1.596550622	0.165305311	9.658193137	4.54E-22	2.76E-19	405.8668982	525.9426339	1443.941997	1373.724557
maker-LG24-exonerate_protein2genome-gene-12.20	548.9860007	1.740339866	0.180362353	9.649130398	4.96E-22	2.76E-19	226.0275704	279.9694629	804.1678416	885.7791279
maker-LG08-exonerate_protein2genome-gene-97.23	361.0624762	-2.014830127	0.212358387	-9.487876387	2.36E-21	1.24E-18	541.4834405	615.9328184	161.2524057	125.58124
maker-LG21-exonerate_est2genome-gene-11.0	2656.55844	1.056521106	0.116500696	9.06879652	1.20E-19	6.00E-17	1620.519407	1829.800418	3558.023862	3617.890075
maker-LG06-exonerate_protein2genome-gene-1.20	540.5772349	1.385041663	0.157584137	8.789220108	1.51E-18	7.13E-16	301.6976701	296.9676089	784.2730643	779.3705963
maker-LG08-exonerate_protein2genome-gene-96.12	1320.213472	-1.12075747	0.12929453	-8.668251226	4.39E-18	1.98E-15	1812.151478	1804.803145	881.6527638	782.2465026
maker-LG12-est_gff_StringTie-gene-6.4	355.0327658	-2.066431098	0.238560693	-8.662077031	4.63E-18	1.99E-15	474.6578979	671.926711	128.7925059	144.7539484
maker-LG05-exonerate_protein2genome-gene-11.5	1088.607156	1.508459787	0.175808731	8.580118759	9.48E-18	3.90E-15	477.6060836	654.9285651	1678.490951	1543.403026
maker-LG20-exonerate_protein2genome-gene-17.22	299.4172614	1.830979792	0.219697695	8.334087388	7.81E-17	3.08E-14	118.9101566	143.9842952	432.4496336	502.32496
maker-LG12-est_gff_StringTie-gene-6.6	423.9678668	-1.878999148	0.228762571	-8.213752519	2.14E-16	7.81E-14	554.2589119	778.9150415	196.8535862	165.8439276
maker-LG20-exonerate_protein2genome-gene-2.34	480.3458738	1.387161925	0.168838094	8.215929777	2.11E-16	7.81E-14	264.3539846	266.9708807	726.6829194	663.3757105
maker-LG22-exonerate_est2genome-gene-46.3	1349.690801	-1.625642378	0.198027841	-8.209160721	2.23E-16	7.81E-14	2026.386305	2051.776207	517.2642106	803.3364818
maker-LG08-exonerate_protein2genome-gene-96.9	402.9632941	-1.464700606	0.179682392	-8.151609022	3.59E-16	1.21E-13	602.4126117	580.9366356	204.183241	224.3206882
maker-LG08-exonerate_est2genome-gene-76.11	1489.288119	1.28326489	0.158932773	8.074262261	6.79E-16	2.15E-13	784.2173966	950.896283	1908.85153	2313.187268
maker-LG08-exonerate_protein2genome-gene-90.18	116.5838441	2.668139595	0.330462341	8.073959605	6.81E-16	2.15E-13	35.37822842	27.99694629	196.8535862	206.1066153
maker-LG15-exonerate_protein2genome-gene-29.14	389.3912024	1.482830308	0.183847916	8.065526869	7.29E-16	2.23E-13	196.5457134	213.9766609	550.771204	596.2712312
maker-LG13-exonerate_est2genome-gene-68.15	534.3861413	1.318137428	0.164265617	8.02442684	1.02E-15	3.02E-13	286.9567416	324.9645552	765.4253805	760.1978879
maker-LG16-exonerate_est2genome-gene-62.3	78.83850404	-6.277345743	0.796612954	-7.88004477	3.27E-15	9.39E-13	155.2711136	155.9829865	3.141280631	0.95863542
maker-LG05-exonerate_protein2genome-gene-1.18	398.429093	2.25990204	0.291148049	7.76203737	8.36E-15	2.26E-12	90.41102818	184.9798237	649.1979971	669.1275231
maker-LG13-exonerate_est2genome-gene-56.20	221.7513337	11.24838023	1.459574945	7.706613671	1.29E-14	3.40E-12	0	0	423.0257917	463.9795432
maker-LG01-exonerate_protein2genome-gene-20.2	477.0108979	1.387228367	0.181170501	7.657032235	1.90E-14	4.87E-12	236.8375847	290.9682633	678.5166164	701.7211273
maker-LG21-exonerate_protein2genome-gene-4.23	707.3678063	1.249605552	0.163914418	7.623524339	2.47E-14	6.15E-12	426.5041981	410.9551759	1088.977286	903.0345655
maker-LG09-exonerate_protein2genome-gene-122.13	302.8290578	1.543401228	0.203452133	7.586065614	3.30E-14	8.00E-12	143.4783708	165.9818959	451.2973174	450.5586473
maker-LG02-exonerate_protein2genome-gene-4.0	217.4424768	1.892452371	0.249850233	7.574347043	3.61E-14	8.46E-12	78.61828537	105.9884395	348.6821501	336.4810324
maker-LG10-exonerate_est2genome-gene-8.0	67.186437	4.200064413	0.554659172	7.572333835	3.67E-14	8.46E-12	9.827285671	3.999563756	146.5930961	108.3258024
maker-LG08-exonerate_est2genome-gene-59.11	816.6658591	-1.081372133	0.150065225	-7.206014157	5.76E-13	1.30E-10	1182.222466	1035.887013	542.3944557	506.1595017
maker-LG06-exonerate_est2genome-gene-1.32	568.8806896	4.754994713	0.663499696	7.166536387	7.69E-13	1.69E-10	42.25732839	38.99574662	1565.404848	628.8648354
maker-LG23-exonerate_est2genome-gene-3.8	189.3267625	2.745194221	0.387895152	7.077155279	1.47E-12	3.17E-10	42.25732839	55.99389258	448.1560367	210.8997924
maker-LG06-exonerate_protein2genome-gene-12.1	270.9659051	-10.07887776	1.441675437	-6.99108655	2.73E-12	5.61E-10	513.9670406	568.9379443	0	0.95863542
maker-LG09-est_gff_StringTie-gene-116.3	706.9510829	1.118454908	0.160899747	6.95125336	3.62E-12	7.29E-10	415.6941839	475.948087	1029.292954	906.8691072
maker-LG24-exonerate_protein2genome-gene-54.6	291.1091503	-1.591142597	0.23020254	-6.911924603	4.78E-12	9.24E-10	377.3677698	496.9457967	143.4518155	146.6712192
maker-LG14-exonerate_est2genome-gene-11.8	838.3673329	1.153685295	0.167954397	6.86903897	6.46E-12	1.22E-09	456.9687837	582.9364174	1207.298856	1106.265275
maker-LG16-exonerate_protein2genome-gene-31.11	194.2151555	2.463288988	0.359909982	6.844180807	7.69E-12	1.43E-09	42.25732839	76.9916023	408.3664821	249.2452092
maker-LG14-exonerate_protein2genome-gene-10.5	200.7837276	1.618333488	0.236958666	6.829602471	8.52E-12	1.55E-09	94.34194244	102.9887667	305.7513148	300.0528864
maker-LG06-exonerate_protein2genome-gene-12.0	532.3945876	1.078869208	0.163944669	6.580691005	4.68E-11	7.92E-09	331.1795271	352.9615015	758.0957257	687.341596
maker-LG12-exonerate_protein2genome-gene-79.2	69.88942352	7.129008804	1.083059891	6.582284936	4.63E-11	7.92E-09	0	1.999781878	130.886693	146.6712192
maker-LG21-exonerate_est2genome-gene-74.0	186.8897743	1.735325894	0.264938224	6.549926502	5.76E-11	9.40E-09	72.72191397	99.9890939	291.0920052	283.7560843
maker-LG10-exonerate_est2genome-gene-0.4	44.63871885	5.459955595	0.84840988	6.435516283	1.23E-10	1.97E-08	0.982728567	2.999672817	80.62620287	93.94627115
maker-LG19-exonerate_est2genome-gene-17.11	54.56161884	4.115777144	0.641543606	6.415428519	1.40E-10	2.18E-08	6.87909997	4.999454695	139.2634413	67.10447939
maker-LG08-exonerate_est2genome-gene-97.3	45.2191687	4.105676801	0.642289503	6.39225269	1.63E-10	2.50E-08	2.948185701	6.999236573	94.23841894	76.69083359
maker-LG01-exonerate_protein2genome-gene-2.53	408.170503	12.12826749	1.911848244	6.343739639	2.24E-10	3.37E-08	0	0	1215.675604	417.0064076
maker-LG09-exonerate_protein2genome-gene-20.12	1166.215615	1.298384947	0.206543849	6.286243602	3.25E-10	4.74E-08	542.4661691	805.9120968	1844.978824	1471.505369
maker-LG08-exonerate_protein2genome-gene-97.20	94.53381811	-2.36674958	0.379719972	-6.232881485	4.58E-10	6.57E-08	137.5819994	178.9804781	36.64827403	24.92452092
maker-LG08-exonerate_protein2genome-gene-12.8	217.2487694	1.58819897	0.25536875	6.219237748	5.00E-10	7.06E-08	125.7892566	90.99007545	344.4937759	307.7219698
maker-LG08-exonerate_est2genome-gene-44.10	473.5418435	1.158706617	0.18648875	6.213278915	5.19E-10	7.22E-08	295.8012987	289.9683723	724.5887323	583.8089707
maker-LG08-exonerate_protein2genome-gene-97.32	46.86497395	-3.426577801	0.559152396	-6.128164393	8.89E-10	1.22E-07	79.60101394	91.98996639	6.282561263	9.586354199
maker-LG08-exonerate_est2genome-gene-82.5	51.58117722	9.143983069	1.501667446	6.089219749	1.13E-09	1.53E-07	0	0	104.7093544	101.6153545
maker-LG09-est_gff_StringTie-gene-102.4	146.1065476	1.68235953	0.276599647	6.082290962	1.18E-09	1.56E-07	67.80827113	70.99225667	236.6431409	208.9825215
maker-LG13-exonerate_protein2genome-gene-85.13	296.4464478	4.609000675	0.759810607	6.06598622	1.31E-09	1.68E-07	17.68911421	28.99683723	819.8742448	319.2255948
maker-LG06-exonerate_est2genome-gene-1.31	168.9033821	5.375794306	0.890076853	6.039696784	1.54E-09	1.95E-07	5.896371403	9.99890939	490.0397785	169.6784693
maker-LG21-exonerate_est2genome-gene-5.10	45.2356302	5.482028499	0.908064775	6.037045652	1.57E-09	1.96E-07	1.965457134	1.999781878	52.35467719	124.6226046
maker-LG24-exonerate_protein2genome-gene-44.5	265.28153	1.557438466	0.261762193	5.949822047	2.68E-09	3.30E-07	107.1174138	161.9823321	433.4967271	358.529647
maker-LG16-exonerate_est2genome-gene-58.4	2628.430793	4.567839147	0.769425316	5.936689442	2.91E-09	3.53E-07	147.4092851	277.969681	7258.452445	2829.891759
maker-LG16-exonerate_protein2genome-gene-9.8	550.9921906	1.016370917	0.171790383	5.916343521	3.29E-09	3.90E-07	336.09317	392.957139	777.990503	696.9279502
maker-LG12-est_gff_StringTie-gene-6.8	80.87404978	-2.166644113	0.370956778	-5.840691537	5.20E-09	5.93E-07	133.6510851	130.985713	27.22443214	31.63496886
maker-LG13-exonerate_protein2genome-gene-85.10	45.1267253	6.491509822	1.119496443	5.798597987	6.69E-09	7.54E-07	0.982728567	0.999890939	104.7093544	73.81492733
maker-LG06-exonerate_protein2genome-gene-31.2	63.93624796	-2.69110908	0.467519889	-5.756138172	8.61E-09	9.47E-07	96.30739958	124.9863674	21.98896442	12.46226046
maker-LG19-exonerate_protein2genome-gene-10.4	262.9892593	1.275253388	0.22172493	5.751511074	8.84E-09	9.62E-07	136.5992708	170.9813506	380.0949564	364.2814595
maker-LG08-exonerate_protein2genome-gene-82.0	38.96051406	8.738558907	1.522213018	5.740693849	9.43E-09	1.01E-06	0	0	85.86167059	69.98038565
maker-LG08-exonerate_protein2genome-gene-33.18	39.14420291	-3.588239304	0.626930623	-5.723503006	1.04E-08	1.09E-06	82.54919964	61.99323822	6.282561263	5.751812519
maker-LG10-exonerate_protein2genome-gene-29.17	124.3887807	2.631863299	0.459563099	5.726881259	1.02E-08	1.09E-06	53.06734263	15.99825502	192.6652121	235.8243133
maker-LG12-est_gff_StringTie-gene-89.6	33.68708649	5.045482924	0.881594869	5.723131002	1.05E-08	1.09E-06	2.948185701	0.999890939	61.77851908	69.02175023
maker-LG16-exonerate_est2genome-gene-20.2	48.77993581	4.220455757	0.738901793	5.711795254	1.12E-08	1.15E-06	3.930914269	5.999345634	138.2163478	46.97313557
maker-LG13-exonerate_est2genome-gene-56.19	211.5662143	1.745912308	0.308220191	5.664496876	1.47E-08	1.47E-06	100.2383138	93.98974827	410.4606692	241.5761258
maker-LG07-exonerate_protein2genome-gene-7.34	349.2303612	1.180246377	0.209973719	5.620924286	1.90E-08	1.87E-06	184.7529706	242.9734982	499.4636204	469.7313557
maker-LG20-exonerate_protein2genome-gene-10.11	338.8096449	1.036102347	0.188579809	5.494237963	3.92E-08	3.75E-06	214.2348276	229.974916	469.0979076	441.9309286
maker-LG13-exonerate_protein2genome-gene-1.19	112.0895266	-2.380525412	0.435010688	-5.472337758	4.44E-08	4.08E-06	181.8047849	193.9788422	53.40177073	19.1727084
maker-LG15-exonerate_est2genome-gene-29.1	114.169832	-1.879713182	0.344455036	-5.457064012	4.84E-08	4.41E-06	153.3056565	205.9775334	40.83664821	56.55948977
maker-LG24-exonerate_protein2genome-gene-30.15	348.1079207	-1.134208755	0.210729622	-5.382293881	7.35E-08	6.57E-06	418.6423696	537.9413252	223.0309248	212.8170632
maker-LG19-exonerate_protein2genome-gene-4.17	62.86626024	7.980163399	1.491289451	5.35118343	8.74E-08	7.73E-06	0	0.999890939	139.2634413	111.2017087
maker-LG08-exonerate_protein2genome-gene-56.6	78.41484112	-2.319202045	0.437968918	-5.295357619	1.19E-07	1.03E-05	161.167485	99.9890939	31.41280631	21.08997924
maker-LG16-exonerate_est2genome-gene-10.2	338.5467284	1.352107806	0.25572722	5.287304995	1.24E-07	1.06E-05	150.3574708	230.9748069	429.3083529	543.5462831
maker-LG11-exonerate_protein2genome-gene-18.8	520.3099343	1.252579466	0.23789026	5.265366755	1.40E-07	1.18E-05	253.5439703	361.9605199	612.5497231	853.1855237
maker-LG01-exonerate_protein2genome-gene-2.51	14837.50212	2.393905511	0.456713611	5.241590028	1.59E-07	1.31E-05	5255.632377	4231.538454	32356.2376	17506.60004
maker-LG13-exonerate_protein2genome-gene-1.24	27.06253259	-8.197903863	1.563691537	-5.242660503	1.58E-07	1.31E-05	42.25732839	65.99280197	0	0
maker-LG19-exonerate_protein2genome-gene-0.49	71.92859543	2.331419496	0.444522577	5.244771849	1.56E-07	1.31E-05	15.72365707	31.99651005	128.7925059	111.2017087
maker-LG19-exonerate_protein2genome-gene-3.42	115.9043057	1.683703877	0.326649574	5.15446525	2.54E-07	2.04E-05	57.98098546	51.99432883	203.1361475	150.5057609
maker-LG02-exonerate_protein2genome-gene-0.0	314.380819	1.174130872	0.233336267	5.031926178	4.86E-07	3.59E-05	211.2866419	174.9809143	372.7653016	498.4904183
maker-LG02-exonerate_protein2genome-gene-27.11	173.1710672	1.317438156	0.261977907	5.02881396	4.94E-07	3.62E-05	88.44557104	109.9880033	233.5018603	260.7488342
maker-LG15-exonerate_protein2genome-gene-46.41	26.55417566	-4.059472644	0.809147404	-5.01697543	5.25E-07	3.82E-05	45.20551409	54.99400165	3.141280631	2.87590626
maker-LG23-exonerate_est2genome-gene-12.2	144.3547908	-1.345135023	0.268520656	-5.009428482	5.46E-07	3.95E-05	206.3729991	207.9773153	80.62620287	82.44264611
maker-LG02-exonerate_protein2genome-gene-4.9	142.7496077	1.389518665	0.279685358	4.968149485	6.76E-07	4.85E-05	71.7391854	85.99062075	216.7483636	196.5202611
maker-LG08-exonerate_protein2genome-gene-91.25	37.40744052	2.979321693	0.600249479	4.963472355	6.92E-07	4.89E-05	10.81001424	5.999345634	74.34364161	58.47676061
maker-LG09-exonerate_protein2genome-gene-60.7	40.87478878	-2.77288639	0.558803078	-4.962188824	6.97E-07	4.89E-05	70.75645683	71.99214761	7.329654806	13.42089588
maker-LG13-exonerate_est2genome-gene-81.36	22.10598382	-7.905991779	1.592643321	-4.964069278	6.90E-07	4.89E-05	32.43004272	55.99389258	0	0
maker-LG12-exonerate_protein2genome-gene-12.3	32.60847988	-3.910581875	0.788958495	-4.956638274	7.17E-07	4.96E-05	48.15369979	73.99192949	7.329654806	0.95863542
maker-LG03-exonerate_protein2genome-gene-27.3	177.9012165	1.20637069	0.244172183	4.940655718	7.79E-07	5.34E-05	104.1692281	110.9878942	248.1611699	248.2865737
maker-LG22-exonerate_est2genome-gene-48.14	107.6181996	-1.595439858	0.325694589	-4.898576488	9.65E-07	6.48E-05	142.4956422	180.98026	52.35467719	54.64221893
maker-LG09-est_gff_StringTie-gene-119.1	49.84039852	2.512283619	0.513161856	4.895694385	9.80E-07	6.49E-05	12.77547137	16.99814596	67.0139868	102.5739899
maker-LG13-exonerate_est2genome-gene-77.12	78.67482148	-2.230360755	0.455485737	-4.896664318	9.75E-07	6.49E-05	130.7028994	128.9859311	15.70640316	39.30405221
maker-LG09-est_gff_StringTie-gene-121.2	106.7478647	-1.604186844	0.330000984	-4.86115776	1.17E-06	7.67E-05	163.1329421	157.9827684	61.77851908	44.09722931
maker-LG04-exonerate_protein2genome-gene-27.43	329.1737095	1.439462281	0.300303124	4.793364321	1.64E-06	0.000104205	198.5111706	155.9829865	620.9264714	341.2742095
maker-LG09-est_gff_StringTie-gene-107.2	237.402685	1.138517243	0.238503605	4.773585038	1.81E-06	0.000113463	141.5129137	154.9830955	366.4827403	286.6319905
maker-LG13-exonerate_est2genome-gene-85.28	25.77058829	5.668766822	1.191393985	4.75809589	1.95E-06	0.000120143	0	1.999781878	61.77851908	39.30405221
maker-LG16-exonerate_protein2genome-gene-46.57	60.86152787	-2.802993537	0.590927671	-4.74337838	2.10E-06	0.000128374	70.75645683	141.9845133	23.03605796	7.669083359
maker-LG19-exonerate_protein2genome-gene-0.31	23.3270542	-4.144340289	0.882052376	-4.698519499	2.62E-06	0.000157017	37.34368555	50.99443789	2.094187088	2.87590626
maker-LG08-exonerate_protein2genome-gene-104.1	18.39071755	-7.640466847	1.627873182	-4.693527071	2.69E-06	0.000159888	24.56821418	48.99465601	0	0
maker-LG22-exonerate_protein2genome-gene-12.30	23.36913492	-4.906697186	1.050825063	-4.669375865	3.02E-06	0.000176551	32.43004272	57.99367446	2.094187088	0.95863542
maker-LG10-exonerate_protein2genome-gene-29.20	90.41880314	1.851530011	0.39883957	4.642292665	3.45E-06	0.000200122	26.53367131	51.99432883	140.3105349	142.8366776
maker-LG14-exonerate_protein2genome-gene-2.37	27.38328129	4.729958723	1.019295373	4.640420088	3.48E-06	0.000200713	0.982728567	2.999672817	80.62620287	24.92452092
maker-LG14-exonerate_protein2genome-gene-5.38	103.5638112	1.890359113	0.410504225	4.604968715	4.13E-06	0.000233856	60.92917116	26.99705535	174.8646218	151.4643963
maker-LG11-exonerate_est2genome-gene-1.2	213.6224021	1.150857797	0.250982975	4.585401842	4.53E-06	0.000255178	148.3920136	116.9872399	267.0088537	322.1015011
maker-LG09-est_gff_StringTie-gene-116.0	59.51282208	-2.126722811	0.464756819	-4.575990551	4.74E-06	0.000263947	80.5837425	112.9876761	27.22443214	17.25543756
maker-LG13-exonerate_est2genome-gene-83.29	158.5213562	1.371567113	0.300953466	4.557405942	5.18E-06	0.000285052	68.7909997	107.9882214	238.737328	218.5688757
maker-LG24-exonerate_protein2genome-gene-0.16	40.60766501	2.617347689	0.574540694	4.555547966	5.22E-06	0.000285921	15.72365707	6.999236573	76.43782869	63.26993771
maker-LG12-exonerate_protein2genome-gene-25.6	258.273947	1.358938811	0.298393473	4.554184108	5.26E-06	0.000286128	132.6683566	156.9828774	471.1920947	272.2524592
maker-LG07-exonerate_protein2genome-gene-22.21	16.39951686	-7.47515521	1.642442215	-4.551243961	5.33E-06	0.000287332	22.60275704	42.99531038	0	0
maker-LG06-exonerate_est2genome-gene-18.14	15.65137114	7.424657291	1.632504696	4.548015887	5.42E-06	0.00028802	0	0	26.17733859	36.42814595
maker-LG19-exonerate_protein2genome-gene-18.12	296.3964582	1.140918806	0.250851437	4.548185247	5.41E-06	0.00028802	186.7184278	182.9800418	488.9926849	326.8946782
maker-LG07-exonerate_protein2genome-gene-61.8	164.3845142	1.266555347	0.278632102	4.545618887	5.48E-06	0.000289691	113.0137852	79.99127512	233.5018603	231.0311362
maker-LG13-exonerate_protein2genome-gene-68.10	177.4627387	1.134133327	0.250782164	4.52238432	6.11E-06	0.000319822	101.2210424	120.9868036	246.0669828	241.5761258
maker-LG11-exonerate_est2genome-gene-12.25	204.8375116	1.219268678	0.269727378	4.520374187	6.17E-06	0.0003211	98.27285671	147.983859	281.6681633	291.4251676
maker-LG11-exonerate_est2genome-gene-33.0	22.70627322	5.487907509	1.215089983	4.516461816	6.29E-06	0.0003253	0.982728567	0.999890939	30.36571277	58.47676061
maker-LG13-exonerate_protein2genome-gene-1.25	21.31893706	-5.37797357	1.193076808	-4.50765075	6.55E-06	0.000337259	41.27459982	41.99541944	1.047093544	0.95863542
maker-LG16-exonerate_est2genome-gene-62.17	142.1768003	-4.152211101	0.930288601	-4.463358032	8.07E-06	0.000406301	251.5785132	286.9686995	5.235467719	24.92452092
maker-LG12-exonerate_protein2genome-gene-73.15	46.19976905	2.690566187	0.614024018	4.381858213	1.18E-05	0.000577199	14.74092851	9.99890939	113.0861027	46.97313557
maker-LG09-est_gff_StringTie-gene-79.7	374.6574369	2.713806775	0.623244894	4.354318506	1.33E-05	0.000648036	99.25558528	98.98920296	380.0949564	920.2900031
maker-LG22-exonerate_est2genome-gene-61.31	96.18256574	-1.550642698	0.356371153	-4.351201507	1.35E-05	0.000653162	118.9101566	167.9816778	46.07211593	51.76631267
maker-LG16-exonerate_protein2genome-gene-19.19	124.8826829	1.773209911	0.408164686	4.344349156	1.40E-05	0.000664541	58.96371403	53.99411071	263.867573	122.7053337
maker-LG24-exonerate_protein2genome-gene-9.6	156.2226017	1.115577441	0.258564603	4.314501784	1.60E-05	0.000738718	94.34194244	102.9887667	215.70127	211.8584278
maker-LG15-exonerate_protein2genome-gene-46.21	13.14558071	-7.156316636	1.661051881	-4.308304104	1.65E-05	0.000756032	23.58548561	28.99683723	0	0
maker-LG09-exonerate_protein2genome-gene-116.10	19.36783847	-4.196518301	0.974878554	-4.304657521	1.67E-05	0.00076488	30.46458558	42.99531038	2.094187088	1.91727084
maker-LG11-exonerate_protein2genome-gene-31.22	156.1249577	-1.181118696	0.274679218	-4.299992926	1.71E-05	0.000777403	217.1830133	215.9764428	108.8977286	82.44264611
maker-LG06-exonerate_protein2genome-gene-28.21	128.3710659	3.696545193	0.86608901	4.268089252	1.97E-05	0.000884579	12.77547137	23.99738254	354.9647113	121.7466983
maker-LG01-exonerate_protein2genome-gene-1.13	447.7939012	1.091936087	0.255955946	4.266109481	1.99E-05	0.000888251	216.2002848	355.9611743	540.3002686	678.7138773
maker-LG05-exonerate_est2genome-gene-1.57	632.9779373	2.200605722	0.517552049	4.251950551	2.12E-05	0.000937484	144.4610994	307.9664092	1069.082508	1010.401733
maker-LG08-exonerate_protein2genome-gene-6.23	19.53156649	5.261170449	1.238108235	4.249362292	2.14E-05	0.00094397	0.982728567	0.999890939	50.2604901	25.88315634
maker-LG16-exonerate_est2genome-gene-46.15	24.35137164	-3.296555105	0.776220963	-4.246928724	2.17E-05	0.000949859	32.43004272	55.99389258	4.188374175	4.793177099
maker-LG15-exonerate_est2genome-gene-19.4	310.8807702	-1.126218986	0.26526815	-4.245586918	2.18E-05	0.000951159	335.1104414	517.9435064	173.8175283	216.6516049
maker-LG07-exonerate_protein2genome-gene-33.15	903.9533682	2.761641026	0.65267449	4.231268523	2.32E-05	0.001009135	129.7201709	334.9634646	1748.646218	1402.483619
maker-LG03-exonerate_protein2genome-gene-20.15	744.9148867	2.968109943	0.701790853	4.229336887	2.34E-05	0.001009325	133.6510851	203.9777516	1906.757343	735.273367
maker-LG15-exonerate_protein2genome-gene-45.36	790.977629	2.050231686	0.484783257	4.229171815	2.35E-05	0.001009325	203.4248134	411.9550669	1287.925059	1260.605577
maker-LG08-exonerate_est2genome-gene-97.4	25.81610636	4.034060944	0.958970427	4.206658341	2.59E-05	0.001095359	4.913642836	0.999890939	74.34364161	23.00725008
maker-LG23-exonerate_protein2genome-gene-52.10	54.3388427	2.039502783	0.48477631	4.207100763	2.59E-05	0.001095359	26.53367131	15.99825502	72.24945452	102.5739899
maker-LG08-exonerate_protein2genome-gene-49.33	174.7818237	1.224460406	0.29290465	4.180406176	2.91E-05	0.001218934	81.56647107	127.9860402	257.5850118	231.9897716
maker-LG05-exonerate_protein2genome-gene-0.23	206.5662311	1.05637393	0.25368958	4.164041468	3.13E-05	0.001292569	155.2711136	112.9876761	273.2914149	284.7147197
maker-LG17-exonerate_protein2genome-gene-63.22	994.3034567	-1.683162964	0.405732197	-4.148457968	3.35E-05	0.001371782	1936.958006	1095.880469	443.9676626	500.4076892
maker-LG14-exonerate_est2genome-gene-17.13	200.1977497	-1.031756629	0.250115869	-4.125114632	3.71E-05	0.001505579	284.0085559	253.9722985	115.1802898	147.6298547
maker-LG19-exonerate_protein2genome-gene-22.4	40.17752244	2.318960719	0.563946015	4.112026076	3.92E-05	0.00157999	8.844557104	17.9980369	75.39073515	58.47676061
maker-LG07-exonerate_est2genome-gene-4.12	35.11834353	2.366497461	0.575761443	4.110204825	3.95E-05	0.001585756	8.844557104	13.99847315	53.40177073	64.22857313
maker-LG13-exonerate_est2genome-gene-80.0	106.4217037	1.501470413	0.366424284	4.09762802	4.17E-05	0.001667332	56.01552833	54.99400165	195.8064927	118.8707921
maker-LG16-exonerate_est2genome-gene-64.12	119.7998287	1.474078633	0.362350688	4.068099446	4.74E-05	0.001877483	58.96371403	67.99258385	129.8395994	222.4034174
maker-LG19-exonerate_protein2genome-gene-17.22	75.99891254	1.706386654	0.41936487	4.06897853	4.72E-05	0.001877483	35.37822842	35.9960738	86.90876413	145.7125838
maker-LG01-exonerate_est2genome-gene-22.26	24.59441132	3.327681189	0.819259807	4.061814286	4.87E-05	0.001920728	3.930914269	4.999454695	26.17733859	63.26993771
maker-LG08-exonerate_protein2genome-gene-89.20	10.79185044	6.886709513	1.703860169	4.041827866	5.30E-05	0.002074766	0	0	23.03605796	20.13134382
maker-LG03-exonerate_est2genome-gene-45.2	159.2508	1.052317235	0.261532491	4.023657745	5.73E-05	0.002205163	104.1692281	102.9887667	231.4076732	198.4375319
maker-LG03-exonerate_est2genome-gene-3.22	23.02476593	6.523726175	1.622099096	4.021780291	5.78E-05	0.002213819	0	0.999890939	23.03605796	68.06311481
maker-LG15-exonerate_est2genome-gene-27.5	204.8524108	1.261370926	0.315278727	4.000812038	6.31E-05	0.002390436	109.082871	131.9856039	366.4827403	211.8584278
maker-LG19-exonerate_protein2genome-gene-3.66	17.39768685	3.702295559	0.947130095	3.908962009	9.27E-05	0.003375114	1.965457134	2.999672817	38.74246112	25.88315634
maker-LG02-exonerate_protein2genome-gene-15.16	164.3543996	1.096779	0.280920083	3.904238492	9.45E-05	0.003389633	88.44557104	120.9868036	241.8786086	206.1066153
maker-LG12-est_gff_StringTie-gene-34.2	128.9755747	4.3006848	1.110444778	3.87293892	0.000107531	0.003784364	3.930914269	20.99770972	330.8815598	160.0921151
maker-LG06-exonerate_protein2genome-gene-27.13	67.96364203	1.51725722	0.392220367	3.868379483	0.000109561	0.003818691	32.43004272	37.99585568	92.14423185	109.2844379
maker-LG14-exonerate_protein2genome-gene-3.35	69.89951935	-2.027987872	0.524407664	-3.867197241	0.000110093	0.003818691	96.30739958	127.9860402	41.88374175	13.42089588
maker-LG22-exonerate_protein2genome-gene-29.11	47.8651367	2.501174719	0.647603926	3.862198203	0.000112371	0.003868434	17.68911421	10.99880033	122.5099446	40.26268763
maker-LG06-exonerate_protein2genome-gene-9.14	22.06060743	-2.979676047	0.77217122	-3.858828157	0.000113932	0.003907951	34.39549985	43.99520132	3.141280631	6.710447939
maker-LG08-exonerate_est2genome-gene-90.0	17.44433821	3.424551029	0.891358818	3.841944411	0.000122063	0.004141846	2.948185701	2.999672817	29.31861923	34.51087511
maker-LG08-exonerate_protein2genome-gene-90.19	50.51560374	2.030445866	0.528637486	3.84090406	0.000122582	0.004144586	11.79274281	27.99694629	71.20236098	91.07036489
maker-LG01-exonerate_protein2genome-gene-42.7	110.7039486	1.298669998	0.338376065	3.837948758	0.000124066	0.004179844	62.8946283	64.99291104	187.4297443	127.4985108
maker-LG16-exonerate_est2genome-gene-57.4	107.9897291	1.723745389	0.450305821	3.827943828	0.000129218	0.004337975	37.34368555	62.99312916	226.1722055	105.4498962
maker-LG18-exonerate_est2genome-gene-52.11	159.9240327	1.041392287	0.27332941	3.810026473	0.000138952	0.004631893	110.0655995	98.98920296	240.8315151	189.8098131
maker-LG24-exonerate_protein2genome-gene-48.0	53.90421177	1.634015369	0.430472796	3.795862091	0.000147131	0.004870251	25.55094275	26.99705535	80.62620287	82.44264611
maker-LG06-exonerate_protein2genome-gene-31.0	20.1153685	-2.982055736	0.786048644	-3.793729256	0.000148401	0.004895181	34.39549985	36.99596474	5.235467719	3.834541679
maker-LG09-est_gff_StringTie-gene-120.10	20.34516283	3.209337565	0.847390562	3.787318044	0.000152282	0.004988425	1.965457134	5.999345634	29.31861923	44.09722931
maker-LG08-exonerate_est2genome-gene-96.18	26.47154593	2.616509464	0.691328289	3.784756829	0.000153859	0.005022699	7.861828537	6.999236573	33.5069934	57.51812519
maker-LG06-exonerate_protein2genome-gene-0.42	32.04921798	2.731030748	0.723390483	3.775320262	0.000159802	0.005180985	12.77547137	3.999563756	36.64827403	74.77356275
maker-LG01-exonerate_est2genome-gene-17.1	29.3633429	3.019770611	0.800578544	3.77198544	0.000161954	0.005224666	7.861828537	4.999454695	80.62620287	23.9658855
maker-LG21-exonerate_est2genome-gene-58.0	831.7199734	1.844334251	0.489015593	3.771524425	0.000162253	0.005224666	241.7512275	482.9473235	1401.011162	1201.170181
maker-LG13-exonerate_protein2genome-gene-14.10	51.81060396	1.744783089	0.465725394	3.746377398	0.000179407	0.005699471	18.67184278	28.99683723	73.29654806	86.27718779
maker-LG21-exonerate_est2genome-gene-40.12	59.66751409	2.078723448	0.558448079	3.722321781	0.000197399	0.006249239	20.63729991	24.99727348	140.3105349	52.72494809
maker-LG06-exonerate_protein2genome-gene-31.1	20.85538238	-3.056780766	0.82303454	-3.71403704	0.000203979	0.006366922	26.53367131	47.99476507	3.141280631	5.751812519
maker-LG23-exonerate_est2genome-gene-3.9	167.7910105	2.959922747	0.798164567	3.708411613	0.000208563	0.006452516	32.43004272	43.99520132	447.1089432	147.6298547
maker-LG18-exonerate_est2genome-gene-55.2	70.56057564	1.668119643	0.450872537	3.699758816	0.000215804	0.006613986	27.51639988	39.99563756	136.1221607	78.60810443
maker-LG11-exonerate_protein2genome-gene-12.19	55.58286158	-1.638389696	0.445742754	-3.67563955	0.000237254	0.007222143	98.27285671	69.99236573	27.22443214	26.84179176
maker-LG08-exonerate_est2genome-gene-88.7	68.16700022	-1.416437406	0.386071789	-3.668844618	0.000243649	0.007369412	97.29012815	100.9889848	40.83664821	33.55223969
maker-LG13-exonerate_protein2genome-gene-69.10	91.55561339	1.316502309	0.361004035	3.646780043	0.000265547	0.007930391	63.87735686	40.9955285	131.9337865	129.4157817
maker-LG20-exonerate_protein2genome-gene-14.16	114.1169942	-1.161782192	0.319309554	-3.638419765	0.000274316	0.00816651	154.288385	160.9824412	82.72038996	58.47676061
maker-LG08-exonerate_protein2genome-gene-26.6	68.9805317	1.387599844	0.381463237	3.637571617	0.000275221	0.008167756	38.32641412	37.99585568	93.19132539	106.4085316
maker-LG16-exonerate_est2genome-gene-33.0	125.1001993	-1.091715673	0.300342114	-3.634907071	0.000278081	0.008226848	189.6666135	150.9835318	75.39073515	84.35991695
maker-LG09-est_gff_StringTie-gene-103.1	42.30339492	-1.920422093	0.52900223	-3.630272206	0.000283122	0.008298206	72.72191397	60.99334728	23.03605796	12.46226046
maker-LG08-exonerate_protein2genome-gene-97.29	13.65023242	-4.094777857	1.12884927	-3.627391154	0.000286299	0.008365421	25.55094275	25.99716441	2.094187088	0.95863542
maker-LG19-exonerate_protein2genome-gene-3.50	33.70877414	2.012530855	0.556815855	3.614356233	0.000301095	0.008743757	11.79274281	14.99836409	53.40177073	54.64221893
maker-LG18-exonerate_protein2genome-gene-37.1	79.19349281	-1.290041659	0.358946282	-3.593968577	0.000325679	0.009343043	120.8756138	103.9886577	43.97792884	47.93177099
maker-LG23-exonerate_est2genome-gene-20.6	173.1104278	-1.377868917	0.384554378	-3.583027515	0.000339635	0.009684707	244.6994132	254.9721894	137.1692542	55.60085435
maker-LG08-exonerate_protein2genome-gene-96.8	13.33631035	-4.698152403	1.324384573	-3.547423081	0.000389019	0.011059598	32.43004272	18.99792784	0	1.91727084
maker-LG05-exonerate_protein2genome-gene-7.11	146.5506763	-1.247237959	0.352781746	-3.535437908	0.0004071	0.011538967	146.4265565	265.9709898	94.23841894	79.56673985
maker-LG13-exonerate_protein2genome-gene-0.26	13.66590802	-5.737852451	1.634986474	-3.509418911	0.000449087	0.01251541	21.62002848	31.99651005	1.047093544	0
maker-LG18-exonerate_protein2genome-gene-33.4	48.29130748	1.611706186	0.459272278	3.509260765	0.000449354	0.01251541	21.62002848	25.99716441	77.48492224	68.06311481
maker-LG21-exonerate_est2genome-gene-4.0	136.518935	-1.025680956	0.292442721	-3.507288372	0.000452698	0.012568019	165.0983993	200.9780787	99.47388666	80.52537527
maker-LG14-exonerate_est2genome-gene-20.4	89.31156913	-1.589346746	0.458754402	-3.464482825	0.000531252	0.014452193	173.9429564	93.98974827	58.63723845	30.67633344
maker-LG02-exonerate_est2genome-gene-29.18	115.9647081	-1.042165481	0.301618545	-3.455243376	0.000549796	0.014826178	163.1329421	148.9837499	82.72038996	69.02175023
maker-LG06-exonerate_est2genome-gene-6.26	55.37200737	1.617089285	0.468107612	3.454524653	0.000551264	0.014826178	34.39549985	19.99781878	94.23841894	72.85629191
maker-LG08-exonerate_protein2genome-gene-19.11	320.7361854	-1.098237142	0.318261766	-3.450735403	0.000559061	0.014968655	450.0896837	423.9537581	278.5268826	130.3744171
maker-LG08-exonerate_protein2genome-gene-48.14	27.70059808	3.19750801	0.929955162	3.438346427	0.000585278	0.015443208	4.913642836	5.999345634	13.61221607	86.27718779
maker-LG19-exonerate_protein2genome-gene-3.13	33.25410082	2.056509238	0.599992645	3.427557415	0.000609038	0.015971629	14.74092851	10.99880033	67.0139868	40.26268763
maker-LG19-exonerate_est2genome-gene-19.26	12.99512342	4.649935738	1.363547246	3.410175739	0.00064921	0.01694475	0	1.999781878	35.60118049	14.3795313
maker-LG09-est_gff_StringTie-gene-108.7	12.8663453	5.672961624	1.664102878	3.409020981	0.000651965	0.016956454	0.982728567	0	18.84768379	31.63496886
maker-LG19-exonerate_protein2genome-gene-0.29	12.65677433	-5.635733305	1.656121511	-3.402970897	0.000666574	0.017288916	18.67184278	30.99661911	0	0.95863542
maker-LG13-exonerate_protein2genome-gene-76.30	14.23186939	3.734022033	1.098256888	3.399953212	0.000673974	0.017385587	0.982728567	2.999672817	36.64827403	16.29680214
maker-LG22-exonerate_protein2genome-gene-36.6	100.9671857	1.316046242	0.39060739	3.369230271	0.000753784	0.01913157	76.65282824	38.99574662	154.9698445	133.2503234
maker-LG12-exonerate_protein2genome-gene-27.10	63.156564	-1.352921647	0.401846751	-3.366760195	0.000760568	0.01925213	81.56647107	99.9890939	35.60118049	35.46951053
maker-LG14-exonerate_est2genome-gene-5.26	64.92580551	1.36984354	0.407189487	3.364142703	0.000767818	0.019332276	29.48185701	42.99531038	94.23841894	92.98763573
maker-LG19-exonerate_protein2genome-gene-25.52	39.48558729	1.887341876	0.561417275	3.361745285	0.000774515	0.019449169	22.60275704	10.99880033	53.40177073	70.93902107
maker-LG04-exonerate_est2genome-gene-4.22	68.89579274	-1.339276311	0.399876887	-3.349221615	0.000810389	0.02019565	82.54919964	114.987458	38.74246112	39.30405221
maker-LG17-exonerate_est2genome-gene-46.3	21.05684721	2.607844964	0.78061615	3.340751998	0.000835518	0.020652352	8.844557104	2.999672817	39.78955466	32.59360428
maker-LG11-exonerate_protein2genome-gene-9.1	133.6136973	-1.15982122	0.349001965	-3.323251263	0.000889747	0.02182186	226.0275704	142.9844043	97.37969957	68.06311481
maker-LG18-exonerate_est2genome-gene-10.8	27.79381897	-2.019961905	0.608308243	-3.320622279	0.00089817	0.021971514	45.20551409	43.99520132	10.47093544	11.50362504
maker-LG15-exonerate_est2genome-gene-47.14	12.4790867	5.623634588	1.695350998	3.31709162	0.000909598	0.022136665	0.982728567	0	34.55408694	14.3795313
maker-LG23-exonerate_protein2genome-gene-0.34	101.9210494	1.033956403	0.311848551	3.315572254	0.000914557	0.022143506	68.7909997	64.99291104	132.9808801	140.9194067
maker-LG19-exonerate_protein2genome-gene-2.14	18.53268728	2.69195728	0.81288709	3.311600485	0.000927639	0.02240296	2.948185701	6.999236573	33.5069934	30.67633344
maker-LG16-exonerate_est2genome-gene-59.15	17.42862849	2.956013451	0.895543075	3.300805437	0.000964077	0.023106122	1.965457134	5.999345634	38.74246112	23.00725008
maker-LG05-exonerate_protein2genome-gene-4.18	13.69140565	-3.66241097	1.109890587	-3.299794605	0.000967556	0.023130944	13.75819994	36.99596474	2.094187088	1.91727084
maker-LG08-exonerate_protein2genome-gene-100.9	49.61370766	-1.501574703	0.455368084	-3.29749659	0.000975509	0.023145714	70.75645683	75.99171136	21.98896442	29.71769802
maker-LG08-exonerate_protein2genome-gene-49.28	67.88150305	-1.591491212	0.483097442	-3.294348251	0.000986502	0.023348035	69.77372827	133.9853858	41.88374175	25.88315634
maker-LG01-exonerate_est2genome-gene-17.0	14.07637806	3.719038412	1.142197054	3.256039225	0.001129781	0.025772628	1.965457134	1.999781878	40.83664821	11.50362504
maker-LG08-exonerate_protein2genome-gene-11.14	13.49077829	3.650552292	1.12283818	3.251182902	0.001149259	0.02615393	0.982728567	2.999672817	35.60118049	14.3795313
maker-LG16-exonerate_protein2genome-gene-51.38	85.55707471	1.455080214	0.448394581	3.245088759	0.00117414	0.026528843	26.53367131	64.99291104	119.368664	131.3330525
maker-LG13-exonerate_est2genome-gene-86.13	62.62418404	-1.429220027	0.440949712	-3.241231343	0.001190146	0.026762727	70.75645683	111.9877852	30.36571277	37.38678137
maker-LG14-exonerate_est2genome-gene-11.3	54.20921929	1.370135257	0.424024977	3.231260731	0.001232455	0.027539241	29.48185701	30.99661911	80.62620287	75.73219817
maker-LG16-exonerate_est2genome-gene-58.7	110.0078747	-1.031650121	0.319660692	-3.227328684	0.001249518	0.027768053	133.6510851	161.9823321	63.87270617	80.52537527
maker-LG08-exonerate_est2genome-gene-98.16	47.04435796	1.485497198	0.461843935	3.216448425	0.001297879	0.028582925	26.53367131	22.9974916	63.87270617	74.77356275
maker-LG10-exonerate_est2genome-gene-28.3	122.9747275	-1.04796807	0.326026182	-3.214367829	0.001307321	0.028582925	150.3574708	180.98026	96.33260603	64.22857313
maker-LG08-exonerate_protein2genome-gene-59.14	96.87982053	-1.167814331	0.364361688	-3.205096394	0.001350173	0.029249619	105.1519567	162.9822231	62.82561263	56.55948977
maker-LG07-exonerate_est2genome-gene-0.2	30.42274987	-3.205456587	1.012096325	-3.167145761	0.001539431	0.032972391	8.844557104	100.9889848	4.188374175	7.669083359
maker-LG19-exonerate_protein2genome-gene-6.13	10.18171941	-4.272693452	1.351446635	-3.161570232	0.00156921	0.033534331	15.72365707	22.9974916	1.047093544	0.95863542
maker-LG11-exonerate_est2genome-gene-19.4	97.20215312	-1.085408975	0.343588582	-3.159036797	0.001582915	0.033599678	148.3920136	115.9873489	54.44886428	69.98038565
maker-LG09-exonerate_protein2genome-gene-43.0	43.49601617	1.492381661	0.475282791	3.13998674	0.001689555	0.035231312	21.62002848	23.99738254	67.0139868	61.35266687
maker-LG08-exonerate_est2genome-gene-12.24	41.36230626	1.528711021	0.491365313	3.111149651	0.001863605	0.037941388	23.58548561	18.99792784	58.63723845	64.22857313
maker-LG13-exonerate_est2genome-gene-57.1	20.41386656	2.410484721	0.780692394	3.08762419	0.002017634	0.040554025	3.930914269	8.999018451	41.88374175	26.84179176
maker-LG11-exonerate_est2genome-gene-3.56	40.67149278	1.775816759	0.576432761	3.080700609	0.002065142	0.041246198	14.74092851	21.99760066	83.7674835	42.17995847
maker-LG19-exonerate_est2genome-gene-25.27	37.22206745	1.719147314	0.560949591	3.064709096	0.002178818	0.042972648	20.63729991	13.99847315	70.15526743	44.09722931
maker-LG22-exonerate_est2genome-gene-48.13	15.77541497	3.898979654	1.271902329	3.06547096	0.002173275	0.042972648	2.948185701	0.999890939	53.40177073	5.751812519
maker-LG06-exonerate_est2genome-gene-6.27	55.59232139	1.418116959	0.46325021	3.06123328	0.002204273	0.043384305	28.49912845	31.99651005	100.5209802	61.35266687
maker-LG16-exonerate_est2genome-gene-51.15	10.49976286	5.365641276	1.759543371	3.049450991	0.0022926	0.044658534	0	0.999890939	31.41280631	9.586354199
maker-LG20-exonerate_est2genome-gene-10.52	6885.036603	-3.167118898	1.039766687	-3.045989968	0.002319156	0.044938494	21126.69874	3654.601382	1587.393812	1171.452483
maker-LG24-exonerate_protein2genome-gene-1.21	52.73627985	1.315763766	0.432630034	3.041313967	0.002355481	0.045508849	32.43004272	27.99694629	79.57910933	70.93902107
maker-LG08-exonerate_est2genome-gene-97.5	76.93066773	-1.11159836	0.366213606	-3.035382467	0.002402308	0.046316522	95.32467101	114.987458	52.35467719	45.05586473
maker-LG08-exonerate_protein2genome-gene-80.16	32.98682403	1.716957051	0.565820835	3.034453564	0.002409718	0.046316522	11.79274281	18.99792784	51.30758364	49.84904183
maker-LG22-exonerate_est2genome-gene-16.6	17.38431756	-2.404301769	0.792567344	-3.033561486	0.002416855	0.046316522	30.46458558	27.99694629	6.282561263	4.793177099
maker-LG08-exonerate_protein2genome-gene-101.28	61.40210812	1.398151095	0.461031972	3.032655387	0.002424123	0.046338214	27.51639988	39.99563756	110.9919156	67.10447939
maker-LG13-exonerate_est2genome-gene-83.30	17.19914792	2.409881876	0.794763269	3.032200872	0.002427776	0.046338214	5.896371403	4.999454695	27.22443214	30.67633344
maker-LG08-exonerate_protein2genome-gene-97.30	32.0357692	-1.713258412	0.566392977	-3.024858149	0.002487498	0.047192665	43.24005695	54.99400165	13.61221607	16.29680214
maker-LG16-exonerate_est2genome-gene-49.7	50.22955956	1.570286481	0.519042014	3.025355246	0.002483412	0.047192665	25.55094275	24.99727348	100.5209802	49.84904183
maker-LG15-exonerate_est2genome-gene-23.3	90.4596092	-1.050704609	0.348352522	-3.016210712	0.002559553	0.048269503	106.1346853	137.9849496	54.44886428	63.26993771
maker-LG10-exonerate_est2genome-gene-51.1	84.20616481	-1.081004629	0.358641144	-3.014167919	0.002576851	0.048402881	130.7028994	97.98931202	54.44886428	53.68358351
maker-LG09-exonerate_protein2genome-gene-110.13	69.30360908	1.123754222	0.37371839	3.006954571	0.002638792	0.049468205	45.20551409	41.99541944	93.19132539	96.82217741
maker-LG03-exonerate_protein2genome-gene-31.14	32.17658275	2.288302382	0.762045781	3.002841087	0.002674721	0.049990877	8.844557104	12.99858221	84.81457704	22.04861466
maker-LG08-exonerate_protein2genome-gene-78.14	44.34815486	-1.495364004	0.498030477	-3.002555214	0.002677234	0.049990877	66.82554256	63.9930201	29.31861923	17.25543756
