# Supplementary material for: Updated Genome Assembly of Bighead Carp (Hypophthalmichthys nobilis) and Its Differences Between Male and Female on Genomic, Transcriptomic, and Methylation Level
Source: Front Genet. 2021 Sep 6;12:728177. doi: 10.3389/fgene.2021.728177 (PMC8452039; doi:10.3389/fgene.2021.728177)
Supplement: Supplementary file 4 [file Data_Sheet_3.CSV]

Row.names	baseMean	log2FoldChange	lfcSE	stat	pvalue	padj	mp1	mp2	fp1	fp2
maker-LG09-est_gff_StringTie-gene-115.17	5067.23302603677	5.40719418122219	0.28910911776001	18.702952792069	4.68377444968703e-78	3.37840651055926e-74	186.344706033569	279.648418184061	10491.4869865139	9311.45199341558
maker-LG06-exonerate_est2genome-gene-21.16	1724.08063470859	3.57566488352761	0.25895924816206	13.8078284861636	2.28619804780218e-43	8.24517325939855e-40	235.762086639156	297.460419342281	3136.02310529649	3227.07692755642
maker-LG05-exonerate_protein2genome-gene-11.5	5782.86573228174	2.96264674978088	0.233009127068327	12.7147240413125	4.89835712205806e-37	1.17772833071349e-33	1225.13922751352	1404.47629132568	10058.1199182641	10443.7274920237
maker-LG06-exonerate_protein2genome-gene-12.0	756.599541158279	3.28820422230846	0.268692116553206	12.2378142853229	1.95219165268284e-34	3.52028959770033e-31	150.311199341995	130.91820851292	1428.46264616021	1316.70611061799
maker-LG15-exonerate_est2genome-gene-8.5	229.806531139162	5.50516774235487	0.472746214293162	11.6450805440844	2.43091885494314e-31	3.50684354014098e-28	5.14764381308202	14.2496009265763	463.985393723927	435.843486093063
maker-LG12-exonerate_protein2genome-gene-89.1	738.619848279505	-3.45625701118353	0.29994775559107	-11.5228633879014	1.01191367995289e-30	1.21648889558336e-27	1561.79513288908	1146.20227453148	118.940418188113	127.541567509338
maker-LG23-exonerate_est2genome-gene-5.8	788.588880601464	3.02137308015015	0.269332932023938	11.217986071906	3.32762157296498e-29	3.4288763436852e-26	189.433292321418	156.74561019234	1452.01520421726	1356.16141567483
maker-LG11-exonerate_protein2genome-gene-33.22	194.83544957407	4.77390856336976	0.428750983799251	11.1344550654255	8.52648873365886e-29	7.68769540448517e-26	10.295287626164	16.9214011003094	376.840928912834	375.284180656974
maker-LG12-exonerate_protein2genome-gene-39.6	3464.4906856047	2.55683549096856	0.231836672323961	11.0286067572421	2.78140473899821e-28	2.22914137582157e-25	1053.20792415658	960.066862428081	5753.88993333784	6090.79802249631
maker-LG06-exonerate_protein2genome-gene-12.1	268.299144361815	-8.0322039064972	0.793635318921958	-10.1207742586454	4.46866494532386e-24	3.2232480250621e-21	507.557679969887	561.968636541854	0	3.67026093552053
maker-LG23-exonerate_est2genome-gene-40.1	1742.72031552033	2.43743924784243	0.2706130828287	9.00710055243464	2.11576059961216e-19	1.3873619277275e-16	476.671817091395	609.170439611139	3214.92417478762	2670.11483059118
maker-LG04-exonerate_est2genome-gene-27.15	183.740448737754	3.20791293260978	0.361414587726304	8.87599184302738	6.93129240526647e-19	4.16628434326559e-16	37.0630354541905	34.7334022585298	352.11074295293	311.054614285365
maker-LG12-exonerate_protein2genome-gene-20.9	1748.80511052687	2.60973063138011	0.29659386071757	8.79900421764026	1.38035497884184e-18	7.65884650952782e-16	389.161872269001	594.920838684562	3141.91124481076	2869.22648634317
maker-LG12-est_gff_StringTie-gene-8.1	9844.33270690683	2.25795397393857	0.257742714114534	8.76049583669393	1.94393381058293e-18	9.60010285646788e-16	3887.50060763954	2922.05879000606	15754.3060843622	16813.4653456195
maker-LG24-exonerate_est2genome-gene-9.9	3677.22710878582	2.9073454156267	0.33198377291836	8.75749254269019	1.99641678700982e-18	9.60010285646788e-16	665.075580650197	1064.26706920367	7676.95629869615	5302.60948659328
maker-LG20-exonerate_protein2genome-gene-2.29	920.901241044134	2.37758100421839	0.274881144307709	8.64948743649314	5.17312510287677e-18	2.33210946044063e-15	270.766064568114	323.287821021701	1704.02757542772	1385.523503159
maker-LG12-exonerate_protein2genome-gene-79.5	135.256210743087	7.55769302212351	0.922947436525561	8.18864945394341	2.64173742429398e-16	1.12087364949603e-13	1.0295287626164	1.78120011582204	222.571673639143	315.642440454765
maker-LG24-exonerate_est2genome-gene-28.0	1567.04982455845	1.96636623746294	0.245788462682725	8.00023815601635	1.24178794836161e-15	4.97612026196237e-13	593.008567267049	683.980844475664	2400.00566601361	2591.20422047749
maker-LG12-est_gff_StringTie-gene-6.4	217.418673831639	-2.6744058037568	0.33668074773326	-7.94344738082749	1.96638132122958e-15	7.46500445790999e-13	393.279987319466	358.911823338142	54.1708835312199	63.3120011377291
maker-LG08-exonerate_protein2genome-gene-72.3	3625.35284930797	2.04191275622343	0.260261872781603	7.84560848041266	4.30859206540741e-15	1.55389372838918e-12	1260.14320544248	1572.79970227086	6368.6116986269	5299.85679089164
maker-LG08-exonerate_protein2genome-gene-90.18	80.18379567976	4.65030377812044	0.609281027111389	7.63244475241188	2.30343179323921e-14	7.91173977363543e-12	4.11811505046561	8.01540052119919	126.006185605229	182.595481542146
maker-LG19-exonerate_protein2genome-gene-22.4	105.404588477812	4.36493892221536	0.57343235813208	7.61195084357268	2.69989253284924e-14	8.85196583610981e-12	15.4429314392461	4.45300028955511	169.578418010775	232.144004171673
maker-LG20-exonerate_protein2genome-gene-1.42	113.951377781514	-5.02473306981551	0.662255102125732	-7.58730744948122	3.26621457844997e-14	1.02431329366781e-11	319.153916411085	122.902807991721	8.24339531996825	5.50539140328079
maker-LG05-exonerate_protein2genome-gene-1.18	474.938774085497	3.20542907681659	0.42306388338717	7.5767022492041	3.54448972246993e-14	1.06526684867398e-11	52.5059668934366	132.699408628742	874.977531819487	839.572189000321
maker-LG07-exonerate_est2genome-gene-19.4	1258.57989848143	2.11032937114041	0.279432476052284	7.55219794404121	4.27973363988064e-14	1.23478874977836e-11	445.785954212903	500.517232545994	2352.90054989951	1735.11585726733
maker-LG21-exonerate_est2genome-gene-17.1	597.104211096824	1.94902487531334	0.258837694365932	7.5299112831607	5.07748092073309e-14	1.40861038004799e-11	249.14596055317	242.243215751798	940.924694379233	956.102973703097
maker-LG04-exonerate_est2genome-gene-14.9	190.806394696711	2.9435562480682	0.397676031680384	7.40189504413976	1.34254598506525e-13	3.58658673713912e-11	33.9744491663413	53.4360034746613	388.61720794136	287.197918204481
maker-LG03-exonerate_est2genome-gene-17.27	222.263442051443	2.59481143816171	0.356919124642679	7.27002634212847	3.59417404168954e-13	9.25884905810952e-11	63.830783282217	62.3420040537715	446.320975181138	316.560005688645
maker-LG12-est_gff_StringTie-gene-34.2	70.7186061580859	4.04215260688688	0.557007564023988	7.25690792721945	3.96039084279733e-13	9.8504479824473e-11	7.20670133831483	8.90600057911021	140.13772043946	126.624002275458
maker-LG09-est_gff_StringTie-gene-105.5	79.2383197600885	4.39665239022973	0.622451724503033	7.06344318306778	1.62426632254731e-12	3.90527766151124e-10	8.23623010093123	6.23420040537715	102.453627548177	200.029220985869
maker-LG01-exonerate_protein2genome-gene-15.19	657.130610952818	1.85170988540563	0.264218503229328	7.0082521200207	2.41313682241432e-12	5.614824483895e-10	270.766064568114	299.241619458103	1090.48343804151	968.031321743539
maker-LG24-exonerate_est2genome-gene-0.11	61.7363496283859	5.66004516557741	0.823518526275779	6.87300283476801	6.28643164450883e-12	1.41700098287007e-09	3.08858628784921	1.78120011582204	90.6773485196508	151.398263590222
maker-LG08-exonerate_est2genome-gene-45.11	853.798578473417	1.87563881746791	0.278183159695864	6.74245996601139	1.55727159775591e-11	3.40381819230709e-09	321.212973936318	409.67602663907	1452.01520421726	1232.29010910102
maker-LG04-exonerate_protein2genome-gene-3.34	2709.00137044029	1.58948141666269	0.236125005138433	6.73152517553502	1.67893775068218e-11	3.56181705755017e-09	1342.50550645179	1359.94628843013	4343.09170572042	3790.46198115882
maker-LG05-exonerate_est2genome-gene-1.57	893.533293878497	3.21766708828252	0.482657573957808	6.66656292554894	2.61863443018581e-11	5.39663146998008e-09	78.2441859588467	268.070617431217	1569.77799450253	1658.0403776214
maker-LG20-exonerate_protein2genome-gene-1.43	106.889580843352	-7.70660614944517	1.1610330417626	-6.63771475249795	3.1858361534932e-11	6.38317671531847e-09	303.710984971839	122.01220793381	0	1.83513046776026
maker-LG10-exonerate_est2genome-gene-0.12	121.658274078646	-2.89907129624986	0.438614420839482	-6.60961235770865	3.85327671801028e-11	7.51180674784005e-09	257.382190654101	171.885811176827	27.08544176561	30.2796527180443
maker-LG13-exonerate_protein2genome-gene-14.11	8873.94102266691	-1.60059454429561	0.243693336515892	-6.56806857002933	5.09720696524659e-11	9.67530364219044e-09	11883.8505068811	14809.7883630024	4383.1310544174	4418.99416636672
maker-LG08-exonerate_protein2genome-gene-96.9	244.959535626865	-2.05827032737346	0.315084266647142	-6.53244400069803	6.47049938073305e-11	1.19671056495455e-08	378.866584642837	411.457226754892	89.4997206167981	100.014610492934
maker-LG09-est_gff_StringTie-gene-79.7	306.282362116424	3.30594849671281	0.520255907686361	6.35446603848238	2.09151846844211e-10	3.77153067821823e-08	55.5945531812858	56.9984037063054	263.788650238984	848.747841339122
maker-LG16-exonerate_est2genome-gene-62.17	51.2779767916407	-4.74244490634283	0.759436372674882	-6.24469024263221	4.24640801803871e-10	7.47057098393005e-08	83.3918297719287	113.996807412611	5.88813951426304	1.83513046776026
maker-LG08-exonerate_protein2genome-gene-94.14	374.795699720759	-1.76699730864249	0.284280519982478	-6.21568199168694	5.11022058553271e-10	8.57209792638313e-08	548.738830474543	610.06103966905	166.045534302218	174.337394437225
maker-LG21-exonerate_est2genome-gene-66.11	2136.76400917401	1.44517664804337	0.232490506960792	6.21606734371778	5.09769325285683e-10	8.57209792638313e-08	1127.33399506496	1168.46727597926	3007.66166388556	3243.59310176627
maker-LG08-exonerate_protein2genome-gene-96.12	668.832003297632	-1.61552095187877	0.260160345326455	-6.20971251345619	5.30816204934316e-10	8.70176655952551e-08	1018.20394622762	999.253264976166	307.36088264453	350.50991934221
maker-LG09-est_gff_StringTie-gene-46.4	627.518255585517	1.73240016901921	0.279190814915489	6.20507579930093	5.46705457758947e-10	8.7630810373673e-08	254.293604366252	325.959621195434	1002.16134532757	927.658451452813
maker-LG09-est_gff_StringTie-gene-69.0	394.733068070304	1.68194789524691	0.283989004445319	5.92258104686854	3.16927522445185e-09	4.96956134651549e-07	187.374234796185	187.916612219225	555.840370146431	647.801055119373
maker-LG21-exonerate_est2genome-gene-15.3	441.384389667462	2.30944232007065	0.390513254080805	5.91386411584582	3.34173606077743e-09	5.12849834178459e-07	99.8642899737912	195.932012740425	846.714462151025	623.026793804609
maker-LG21-exonerate_protein2genome-gene-36.17	56.2619127912463	4.02337218826631	0.681973682124011	5.89960037128631	3.64383054460701e-09	5.47561452463549e-07	2.05905752523281	10.6872006949323	101.275999645324	111.025393299496
maker-LG17-exonerate_est2genome-gene-48.2	1418.74323637659	1.6933672843309	0.292068957849531	5.79783382937699	6.71769651785215e-09	9.88872346597298e-07	544.620715424078	795.305851714542	2017.27659758652	2317.76978078121
maker-LG20-exonerate_est2genome-gene-1.7	106.680664753639	-8.68722422355161	1.50659175704067	-5.76614347115209	8.1106021662334e-09	1.17003546850083e-06	310.917686310154	114.887407470522	0	0.917565233880132
maker-LG13-exonerate_protein2genome-gene-67.6	3088.60112626548	1.33098650813315	0.231090842467444	5.75958135736451	8.43228093928464e-09	1.19258906696196e-06	1846.97460013383	1667.20330840943	4480.87417035417	4359.35242616451
maker-LG09-est_gff_StringTie-gene-113.19	87.8818406457257	2.75847601626342	0.482610151036166	5.71574387803689	1.09225147180372e-08	1.51507882040773e-06	16.4724602018625	28.4992018531527	170.756045913628	135.79965461426
maker-LG06-exonerate_protein2genome-gene-7.3	976.541599293152	1.39755017319499	0.245584561723772	5.69070858276068	1.2651326422179e-08	1.72177391477693e-06	525.059668934366	549.5002357311	1470.85725066291	1360.74924184424
maker-LG02-exonerate_est2genome-gene-23.12	1972.16108932497	1.44430913069025	0.255136097645963	5.6609360416511	1.50549533950198e-08	2.00799726526578e-06	1001.73148602576	1117.70307267833	3189.01636092486	2580.19343767093
maker-LG24-exonerate_protein2genome-gene-54.6	210.936867509613	-2.20228702603771	0.389231494083133	-5.65803913484796	1.5311222735286e-08	2.00799726526578e-06	267.677478280265	425.706827681468	65.947162559746	84.4160015169721
maker-LG06-exonerate_protein2genome-gene-5.4	4660.40121270738	1.89516859580774	0.336164179848772	5.63762800861265	1.72408437566495e-08	2.22068225029844e-06	1459.87178539006	2489.2271618613	8498.94057488727	6193.56532869089
maker-LG09-est_gff_StringTie-gene-104.1	771.955195196674	2.49000794483662	0.44244181828099	5.62787657484774	1.82441553136444e-08	2.29325819014718e-06	134.868267902749	331.3032215429	1010.40474064754	1611.24455069351
maker-LG15-exonerate_protein2genome-gene-45.36	608.403793536591	2.48773019958753	0.44218199058971	5.626032386054	1.84401739953606e-08	2.29325819014718e-06	97.8052324485584	269.851817547039	1032.77967080174	1033.17845334903
maker-LG20-exonerate_est2genome-gene-10.52	883.195027345561	2.70536113652419	0.486445251974257	5.56149150504476	2.67478701646863e-08	3.2700404660658e-06	218.260097674678	251.149216330908	2345.83478248239	717.536012894263
maker-LG12-exonerate_protein2genome-gene-79.2	41.8907680161059	6.43474201413276	1.16440935569437	5.52618542840162	3.27268238940111e-08	3.93430967912503e-06	1.0295287626164	0.890600057911021	97.7431159367664	67.8998273071298
maker-LG06-exonerate_protein2genome-gene-0.42	68.7138668542269	8.16376182235385	1.48878842144314	5.48349362795312	4.17007304517687e-08	4.93094047128865e-06	0	0.890600057911021	143.670604148018	130.294263210979
maker-LG04-exonerate_est2genome-gene-28.4	110.497143522065	2.20678615696855	0.405104562245821	5.44744829516251	5.10975620790898e-08	5.94462443994314e-06	42.2106792672726	36.5146023743519	199.019115582091	164.244176864544
maker-LG03-exonerate_est2genome-gene-29.3	1420.00912174791	1.36908085270792	0.252952189473933	5.41240957651014	6.2182257422288e-08	7.11937496487243e-06	724.788248881948	860.319655942047	1931.30976067828	2163.61882148935
maker-LG24-exonerate_protein2genome-gene-58.15	444.62582865983	1.54765238145989	0.288289066151816	5.36840471308364	7.94361409336678e-08	8.95270132116478e-06	211.053396336363	242.243215751798	599.412602551977	725.794099999184
maker-LG09-est_gff_StringTie-gene-110.0	99.0928140743301	2.42031156135829	0.45721216804754	5.29362893313599	1.19912627892589e-07	1.33066120767576e-05	35.0039779289577	27.6086017952417	131.894325119492	201.864351453629
maker-LG24-exonerate_est2genome-gene-0.3	140.948174652435	2.33467930593925	0.442887192094768	5.27149880965554	1.35314165805454e-07	1.47881981508294e-05	60.7421969943678	32.9522021427078	196.663859776385	273.434439696279
maker-LG16-exonerate_est2genome-gene-62.3	61.2540992008676	-7.87444513598809	1.50006454436891	-5.24940421100409	1.52591919987281e-07	1.64275450577352e-05	84.4213585345451	159.417410366073	1.17762790285261	0
maker-LG06-exonerate_protein2genome-gene-0.34	33.1272805964878	4.49055296632852	0.856494222460178	5.24294601010844	1.58032792471814e-07	1.67630960602823e-05	1.0295287626164	4.45300028955511	68.3024183654512	58.7241749683284
maker-LG08-exonerate_protein2genome-gene-97.23	268.334885355522	-1.79066082293304	0.344671572983501	-5.19526692448975	2.04426310498697e-07	2.13699561974943e-05	352.09883681481	480.03343121404	136.604836730902	104.602436662335
maker-LG04-exonerate_protein2genome-gene-26.13	823.635488642512	1.33636025324898	0.258252744378286	5.17462169266047	2.28373224844252e-07	2.35322295828798e-05	451.963126788601	482.705231387774	1088.12818223581	1271.74541415786
maker-LG06-exonerate_protein2genome-gene-28.23	321.401781637763	-1.76678216165703	0.343448860817778	-5.14423648822182	2.68610992901982e-07	2.72886069267887e-05	595.067624792281	398.988825944138	131.894325119492	159.656350695143
maker-LG08-exonerate_protein2genome-gene-96.8	72.2225425126743	-8.12570227312187	1.58059875411583	-5.1409013527075	2.73423589444737e-07	2.73917270925679e-05	239.880201689622	48.0924031271951	0	0.917565233880132
maker-LG23-exonerate_protein2genome-gene-24.18	38.3125211620927	6.30154486610102	1.23493614944343	5.10272929409429	3.34789733384717e-07	3.30799773548488e-05	1.0295287626164	0.890600057911021	111.874650770998	39.4553050568457
maker-LG12-est_gff_StringTie-gene-6.6	256.299997683921	-1.53444456942164	0.303894453580839	-5.04926809733124	4.43505958477965e-07	4.30121169245e-05	368.571297016673	393.645225596671	127.183813508082	135.79965461426
maker-LG23-exonerate_protein2genome-gene-0.33	170.811629317731	2.06132135884743	0.408371023268289	5.04766803077797	4.47235376311867e-07	4.30121169245e-05	77.2146571962303	55.2172035904833	213.150650416322	337.664006067888
maker-LG01-exonerate_protein2genome-gene-1.13	585.829664131959	1.32911811659264	0.265502925151028	5.00603944697252	5.55613754269427e-07	5.27321317045444e-05	308.858628784921	358.021223280231	856.135485373845	820.303319088838
maker-LG14-exonerate_protein2genome-gene-10.5	529.773699162328	1.35533534518285	0.271033926792415	5.00061140397713	5.71487947382543e-07	5.35343190190946e-05	272.825122093347	322.39722096379	776.056787979868	747.815665612307
maker-LG13-exonerate_est2genome-gene-77.12	41.4150834443815	-3.3168574462483	0.664822792866557	-4.98908503414392	6.06659403458398e-07	5.61004394505824e-05	75.1555996709975	75.7010049224368	4.71051161141043	10.0932175726814
maker-LG13-exonerate_est2genome-gene-56.20	46.4959664487779	7.60286988129981	1.52763551897801	4.97688734442764	6.46149021994959e-07	5.8995859438603e-05	0	0.890600057911021	69.4800462683038	115.613219468897
maker-LG19-exonerate_est2genome-gene-25.17	67.9267028973343	-3.25200931127043	0.654269747695481	-4.97044120215692	6.68007175399846e-07	6.02291969519886e-05	76.1851284336139	170.104611061005	7.06576741711564	18.3513046776026
maker-LG16-exonerate_protein2genome-gene-9.8	155.320092956408	2.06627242928925	0.417268406039966	4.95190241911424	7.34914562120166e-07	6.54436881058365e-05	78.2441859588467	41.858202721818	262.611022336131	238.566960808834
maker-LG08-exonerate_protein2genome-gene-90.19	37.6498166638974	3.48989946367585	0.7067432619883	4.93800174883538	7.89271351285678e-07	6.94270031319951e-05	5.14764381308202	7.12480046328817	52.9932556283673	85.3335667508523
maker-LG04-exonerate_protein2genome-gene-1.29	2156.0985850376	1.16684643767056	0.238385838421321	4.8947808535853	9.84153351352618e-07	8.55264834133305e-05	1301.32435594713	1356.38388819849	2782.73473444071	3183.95136156406
maker-LG06-exonerate_protein2genome-gene-26.5	8085.18103770727	-1.51534184481625	0.311930415736359	-4.85794833837879	1.18608344778359e-06	0.000101847856057893	15024.9427616238	8934.49978096337	4351.33510104038	4029.94650720154
maker-LG13-exonerate_protein2genome-gene-1.19	97.8352047145434	-2.13509498953294	0.440662180554404	-4.8451968055138	1.26486234607592e-06	0.000107334730614655	175.019889644789	143.386609323674	43.5722324055465	29.3620874841642
maker-LG18-exonerate_protein2genome-gene-58.38	5577.26386578183	1.10295369384713	0.230748469581188	4.7798960307256	1.75385869253901e-06	0.000147099799410277	3687.77202769196	3399.42042104637	7218.85904448648	8003.00396990251
maker-LG12-exonerate_protein2genome-gene-56.7	171.90763138758	2.46679366343693	0.516603047213155	4.77502731883637	1.79682860396459e-06	0.000148971548510306	24.7086903027937	80.1540052119919	303.827998935973	278.93983109956
maker-LG04-exonerate_protein2genome-gene-3.44	492.983789753637	1.34714031473603	0.282315940635587	4.77174725487752	1.82634597084561e-06	0.00014969810781488	310.917686310154	245.805615983442	699.510974294449	715.700882426503
maker-LG11-exonerate_est2genome-gene-33.5	190.614982080067	2.28882301727735	0.481473113188387	4.75379196591149	1.99636459847597e-06	0.00016179525672817	48.387851842971	81.0446052699029	199.019115582091	434.008355625302
maker-LG24-exonerate_protein2genome-gene-0.21	40.3809081462055	3.3997555557067	0.717900650568538	4.73569086894444	2.18310134595454e-06	0.000174963444537446	3.08858628784921	10.6872006949323	62.4142788511882	85.3335667508523
maker-LG13-exonerate_est2genome-gene-73.22	70.5722941358587	2.24523693974639	0.478027444887663	4.69687873313221	2.64167178953679e-06	0.000209388776021196	28.8268053532593	20.4838013319535	120.118046090966	112.860523767256
maker-LG04-exonerate_protein2genome-gene-8.7	242.045233001023	1.66073732019777	0.35540360337387	4.67282071546906	2.97091086719622e-06	0.000232925870490069	90.5985311102435	141.605409207852	390.972463747066	345.00452793893
maker-LG15-exonerate_protein2genome-gene-29.14	528.212982158714	1.24381891972414	0.267051577350241	4.65759810170625	3.19919985957229e-06	0.000248127189108547	327.390146512016	300.132219516014	705.399113808712	779.930448798112
maker-LG13-exonerate_protein2genome-gene-1.25	18.9234307958635	-7.62998745696563	1.64480893390023	-4.63882904555555	3.50388730765863e-06	0.000268867437767465	32.9449204037249	42.748802779729	0	0
maker-LG09-est_gff_StringTie-gene-121.2	127.081194694588	-1.84944814991812	0.399331830969648	-4.6313566975799	3.63277393593458e-06	0.000275823141051538	186.344706033569	211.072213724912	65.947162559746	44.9606964601265
maker-LG17-exonerate_est2genome-gene-63.8	451.421218196912	1.31530325547982	0.285040652219765	4.61444094109679	3.94154831483945e-06	0.00029614987494726	281.061352194278	236.899615404332	595.879718843419	691.844186345619
maker-LG17-exonerate_protein2genome-gene-63.25	741.188206748955	1.17103510870952	0.254748483549647	4.59682857535559	4.28970266392121e-06	0.000318985827988286	481.819460904477	430.159827971023	1002.16134532757	1050.61219279275
maker-LG19-exonerate_protein2genome-gene-21.11	820.711582565289	1.20573925766508	0.263873327881673	4.56938663465738	4.8915366708948e-06	0.000360027081705757	445.785954212903	546.828435557367	1109.32548448716	1180.90645600373
maker-LG03-exonerate_est2genome-gene-3.22	32.774178139793	7.09638680309033	1.55562900429487	4.56174755259656	5.07296187309439e-06	0.00036960882818818	0	0.890600057911021	49.4603719198095	80.7457405814516
maker-LG20-exonerate_protein2genome-gene-27.38	1418.72092263438	-1.13840962420167	0.249839504747059	-4.5565637241965	5.19972689455617e-06	0.000375056300904336	1941.69124629454	1961.10132752007	803.142229745478	968.948886977419
maker-LG09-est_gff_StringTie-gene-29.2	145.77466831274	1.98127729641404	0.435694609770164	4.54739914606517	5.43129327528812e-06	0.000387880380145081	39.1220929794233	78.3728050961699	217.861162027732	247.742613147636
maker-LG07-exonerate_est2genome-gene-52.3	933.910782919823	1.31780326341711	0.290398513281195	4.53791325763804	5.68136190639976e-06	0.000401761406184916	457.110770601683	611.842239784872	1480.27827388573	1186.41184740701
maker-LG13-exonerate_protein2genome-gene-1.24	25.1301124931936	-5.56984697184934	1.23874097498152	-4.49637743833607	6.91209921103114e-06	0.000484048268050171	62.8012545196006	35.6240023164409	1.17762790285261	0.917565233880132
maker-LG19-exonerate_protein2genome-gene-12.28	123.141417578372	-2.57054732109298	0.575677294884379	-4.46525743491283	7.99725326089253e-06	0.000554655651642479	320.183445173702	101.528406601856	34.1512091827256	36.7026093552053
maker-LG14-exonerate_est2genome-gene-1.31	242.325614457633	-1.81193618743412	0.407408804126149	-4.44746448550747	8.68898189960384e-06	0.0005968916803985	497.262392343723	257.383416736285	103.631255451029	111.025393299496
maker-LG09-exonerate_protein2genome-gene-122.13	473.281091552058	1.5085667955267	0.339452456581897	4.4441180680121	8.82531324586354e-06	0.000600537589079375	205.905752523281	285.882618589438	836.115811025351	565.220184070161
maker-LG08-exonerate_protein2genome-gene-97.20	32.2231024550765	-3.10141246895424	0.699991020248478	-4.43064607865015	9.39511777864093e-06	0.000633336304087262	56.6240819439022	58.7796038221274	7.06576741711564	6.42295663716092
maker-LG09-est_gff_StringTie-gene-116.0	31.8328732883982	-3.38747373269453	0.768688151652903	-4.40682443902703	1.04897141102152e-05	0.000694149613550297	71.0374846205319	45.4206029534621	3.53288370855782	7.34052187104105
maker-LG14-exonerate_est2genome-gene-15.6	811.368122883418	1.80681262860356	0.409866220718433	4.4082984575711	1.0418590860207e-05	0.000694149613550297	491.085219768025	230.665414998955	1530.91627370839	992.805583058303
maker-LG19-exonerate_protein2genome-gene-3.42	134.48538004122	1.62872045654426	0.370145958923283	4.40021136873152	1.0814548600064e-05	0.000709139445929651	70.0079558579154	61.4514039958605	220.216417833438	186.265742477667
maker-LG11-exonerate_est2genome-gene-33.0	64.1706225352239	2.45672341318832	0.560572851675876	4.38252299561736	1.17312778992102e-05	0.000762321689072103	15.4429314392461	24.0462015635976	77.7234415882721	139.46991554978
maker-LG23-exonerate_protein2genome-gene-38.8	359.604234108751	-2.60888012567692	0.598900866456002	-4.35611346017077	1.32392169334652e-05	0.000852629211973968	881.276620799642	355.349423106498	41.2169765998413	160.573915929023
maker-LG23-exonerate_est2genome-gene-40.2	80.5177540869168	3.10262206071235	0.715737396997076	4.33486090531193	1.45852316184768e-05	0.00093100243950507	9.26575886354763	24.0462015635976	227.282185250553	61.4768706699688
maker-LG21-exonerate_est2genome-gene-58.0	217.967097915279	2.52659939088172	0.590366637210476	4.27971235437707	1.87135012579525e-05	0.00118403933836501	21.6201040149445	106.872006949323	357.998882467193	385.377398229655
maker-LG16-exonerate_protein2genome-gene-26.19	2850.20836229615	1.04557944527226	0.244730434148166	4.27237196269278	1.93404607565882e-05	0.00121306733423713	1679.16141182735	2041.25533273206	3749.5672426827	3930.84946194248
maker-LG19-exonerate_protein2genome-gene-18.14	94.1451161073627	1.73793472053185	0.407606397325938	4.26375722249061	2.01017850981742e-05	0.00124994979235457	43.240208029889	43.63940283764	140.13772043946	149.563133122461
maker-LG12-est_gff_StringTie-gene-6.8	53.1965176029844	-2.45294811463777	0.576161073563721	-4.25739993065756	2.06818184818969e-05	0.00127502527102498	113.248163887804	66.7950043433266	15.3091627370839	17.4337394437225
maker-LG11-exonerate_protein2genome-gene-9.5	100.051908175216	-1.7122997863001	0.403694899906741	-4.24156903318736	2.21962595374953e-05	0.001356793390203	152.370256867228	154.073810018607	50.6379998226621	43.1255659923662
maker-LG17-exonerate_est2genome-gene-45.10	37.8634663327442	-3.73350039226044	0.883003204620809	-4.2281844196293	2.35584658698446e-05	0.00142795978419486	112.218635125188	28.4992018531527	7.06576741711564	3.67026093552053
maker-LG19-exonerate_protein2genome-gene-16.4	368.980868534413	-1.21227095194707	0.288364876839698	-4.20394801625225	2.62299202972938e-05	0.0015766367925365	521.971082646517	509.423233125104	201.374371387796	243.154786978235
maker-LG22-exonerate_protein2genome-gene-59.61	80.067454526645	1.91802156552696	0.457995399468921	4.18786207842053	2.81594548946835e-05	0.00166487006684715	26.7677478280265	40.077002605996	121.295673993819	132.129393678739
maker-LG02-exonerate_protein2genome-gene-25.4	48.5638474203629	-3.51994253483382	0.84131544997839	-4.18385581166283	2.86605934020949e-05	0.0016807224407261	149.281670579379	29.3898019110637	8.24339531996825	7.34052187104105
maker-LG09-est_gff_StringTie-gene-116.3	430.136695360926	1.21028249713139	0.289959558524766	4.17396999529511	2.99337196356865e-05	0.0017412251591307	229.584914063458	289.445018821082	571.149532883515	630.367315675651
maker-LG07-exonerate_est2genome-gene-4.12	30.541971178129	3.16991048395926	0.761373261428543	4.16341188290701	3.13527054973092e-05	0.00180917651801673	4.11811505046561	8.01540052119919	41.2169765998413	68.8173925410099
maker-LG08-exonerate_protein2genome-gene-49.33	185.537496956442	1.53316678782552	0.369810730052419	4.14581477289263	3.38607477023596e-05	0.00193839343791365	76.1851284336139	113.996807412611	301.472743130267	250.495308849276
maker-LG07-exonerate_est2genome-gene-62.4	3691.60070914174	1.02084340701679	0.24643422958439	4.1424578425588	3.4360354256211e-05	0.00195150578937047	2205.25060952434	2669.12837355933	5213.35872592849	4678.66512755479
maker-LG12-est_gff_StringTie-gene-78.2	338.707726626894	-1.37614495037506	0.334212353968542	-4.11757654686994	3.82877376427596e-05	0.00215757384075957	584.772337166117	393.645225596671	175.466557525038	200.946786219749
maker-LG09-exonerate_protein2genome-gene-112.6	151.127405779001	1.43518932474746	0.348966213975985	4.112688470312	3.91077965462978e-05	0.00218670183324377	81.3327722466959	81.935205327814	207.262510902059	233.979134639434
maker-LG06-exonerate_protein2genome-gene-15.0	278.40011344904	1.61740848493006	0.393456487214655	4.1107683758882	3.94344633491847e-05	0.00218800603182823	91.6280598728599	181.682411813848	406.28162648415	434.008355625302
maker-LG09-exonerate_protein2genome-gene-12.2	14377.0774763817	1.04514364670862	0.254839356795039	4.10118617411675	4.11037682331395e-05	0.0022632174066079	8321.68098822839	10449.41047947	20975.9082056106	17761.3102322177
maker-LG14-exonerate_est2genome-gene-8.39	109121.862718341	1.18442753094441	0.289400284516502	4.09269649794304	4.26385650902529e-05	0.00232993916663632	52280.5000944236	81090.0258728564	149134.797617254	153982.127288828
maker-LG22-exonerate_est2genome-gene-24.2	301.526274218196	-1.2763922816216	0.312125932460718	-4.08935031946516	4.32583107846042e-05	0.00234603154653646	409.752447521329	444.4094288976	151.913999467986	200.029220985869
maker-LG08-exonerate_protein2genome-gene-83.0	75.4029016345733	-2.3074134673635	0.565363806500113	-4.08128967725676	4.47864944592253e-05	0.00241078346667457	81.3327722466959	169.214011003094	31.7959533770204	19.2688699114828
maker-LG05-exonerate_protein2genome-gene-2.8	62.1657887078951	2.17027469289429	0.532220731329243	4.07777180620894	4.54693598299768e-05	0.00241154773862958	17.5019889644789	27.6086017952417	82.4339531996825	121.118610872177
maker-LG19-exonerate_est2genome-gene-18.36	60.6019454959405	2.07948819807089	0.509787997763004	4.07912349289483	4.52058196110149e-05	0.00241154773862958	27.7972765906429	18.7026012161314	105.986511256735	89.9213929202529
maker-LG08-exonerate_est2genome-gene-104.44	77.0847216252038	-2.38060837448881	0.584260647117879	-4.07456566899073	4.61003037339394e-05	0.00242716416666354	183.25611974572	75.7010049224368	20.0196743484943	29.3620874841642
maker-LG10-exonerate_protein2genome-gene-59.15	487.130947171062	1.12598493288147	0.277006695740785	4.0648292990547	4.80676291054824e-05	0.0025124044111438	277.972765906429	333.975021716633	692.445206877333	644.130794183852
maker-LG13-exonerate_est2genome-gene-86.14	44.4929940148934	-2.31533220322523	0.569957250951058	-4.06229098649373	4.85934509028209e-05	0.00252161554936725	68.9784270952991	79.2634051540809	14.1315348342313	15.5986089759622
maker-LG17-exonerate_est2genome-gene-39.3	197.991678454948	-1.31510054080344	0.324717416356853	-4.04998461603363	5.12210001122657e-05	0.00263897909864123	266.647949517649	298.351019400192	109.519394965292	117.448349936657
maker-LG13-exonerate_protein2genome-gene-69.10	210.109168166444	1.70527433640333	0.422001584490877	4.04091927394219	5.32420849224172e-05	0.00272365360670493	72.0670133831483	124.684008107543	396.860603261329	246.825047913755
maker-LG03-exonerate_est2genome-gene-41.17	678.511565231726	-1.15220227803198	0.285569106355202	-4.03475814571772	5.46585683245536e-05	0.00277642431919018	825.682067618356	1046.45506804545	380.373812621392	461.535312641706
maker-LG04-exonerate_protein2genome-gene-28.18	124.706760087933	1.57769732673039	0.391236746822034	4.03258983095485	5.51655168818693e-05	0.00278257953334911	70.0079558579154	55.2172035904833	208.440138804911	165.161742098424
maker-LG08-exonerate_protein2genome-gene-91.25	20.5894403766171	6.41932136455127	1.59977755698576	4.01263371680643	6.00450456485609e-05	0.00298693044319359	0	0.890600057911021	36.5064649884308	44.9606964601265
maker-LG12-est_gff_StringTie-gene-89.6	22.8282608705084	3.86403684877564	0.964659117637486	4.00559822441623	6.18607205764712e-05	0.00305617381861703	5.14764381308202	0.890600057911021	32.973581279873	52.3012183311675
maker-LG12-exonerate_protein2genome-gene-84.2	68.730444102638	2.44844644678358	0.613779934829121	3.98912754856549	6.63167574930446e-05	0.00325403246120633	9.26575886354763	32.9522021427078	127.183813508082	105.520001896215
maker-LG21-exonerate_est2genome-gene-65.3	231.977140364743	1.36551908491353	0.342862270167431	3.9827044376936	6.81354701613506e-05	0.00332068342076907	105.011933786873	154.073810018607	340.334463924404	328.488353729087
maker-LG18-exonerate_est2genome-gene-4.7	325.767426516794	-1.96012535847824	0.493211445879975	-3.97420898248019	7.06135424614471e-05	0.00341835893808334	756.703640523057	279.648418184061	164.867906399365	101.849740960695
maker-LG04-exonerate_protein2genome-gene-9.13	27251.02637728	1.56216845074419	0.394168409563162	3.96320053267453	7.39516125507315e-05	0.00353253630018826	8156.95638620977	19417.753062634	38500.1890279603	42929.2070323158
maker-LG10-exonerate_protein2genome-gene-3.35	476.949025823241	1.05599892164119	0.266442687215984	3.96332484360953	7.39130984535241e-05	0.00353253630018826	301.651927446606	317.944220674235	622.965160609029	665.234794563096
maker-LG23-exonerate_est2genome-gene-45.1	323.176104769537	-1.12566491163054	0.285406511935839	-3.9440757815771	8.01083248443484e-05	0.00380145623093609	430.343022773657	455.987229650443	207.262510902059	199.111655751989
maker-LG21-exonerate_est2genome-gene-15.4	42.5797033533101	2.45525337520733	0.624510961442374	3.931481634104	8.44239467313233e-05	0.00398006488740546	17.5019889644789	8.90600057911021	82.4339531996825	61.4768706699688
maker-LG16-exonerate_est2genome-gene-58.4	1329.02258751152	-1.88173099072557	0.481547181625787	-3.90767730043092	9.31876543638877e-05	0.00436469188913456	1078.94614322199	3102.850601762	412.169765998413	722.123839063664
maker-LG19-exonerate_protein2genome-gene-23.13	928.763935332158	1.11393925929516	0.28531774427637	3.90420603569667	9.45352202681483e-05	0.00437402158663262	683.607098377292	490.720631908973	1329.54190232059	1211.18610872177
maker-LG22-exonerate_est2genome-gene-54.9	21.6655757246175	-3.43464403293255	0.879766336941706	-3.90404120811472	9.45996627637168e-05	0.00437402158663262	39.1220929794233	40.077002605996	4.71051161141043	2.7526957016404
maker-LG13-exonerate_protein2genome-gene-74.16	458.74117056823	1.0812273595985	0.27776790686581	3.89255681766305	9.919325852043e-05	0.00452836059308773	290.327111057826	298.351019400192	678.313672043102	567.972879771802
maker-LG24-exonerate_protein2genome-gene-9.6	127.597765647159	1.75185234149341	0.450038539470633	3.89267182218229	9.91462319750451e-05	0.00452836059308773	38.0925642168069	78.3728050961699	204.907255096354	189.018438179307
maker-LG24-exonerate_protein2genome-gene-30.15	568.743961228735	-1.37796248053201	0.354938185334778	-3.88226045397825	0.000103489944845434	0.00469479856710766	613.599142519377	1028.64306688723	363.887021981456	268.846613526879
maker-LG13-exonerate_est2genome-gene-78.20	24.2391462943787	-3.07899422846283	0.794090285259891	-3.87738558903933	0.000105584951859591	0.00475990161102019	42.2106792672726	44.5300028955511	4.71051161141043	5.50539140328079
maker-LG06-exonerate_est2genome-gene-4.27	45.0457566595211	-2.61565335231313	0.675402116542302	-3.87273490599035	0.000107620865533122	0.00482154846640005	107.070991312106	48.0924031271951	9.42102322282086	15.5986089759622
maker-LG07-exonerate_protein2genome-gene-59.4	179.034741923091	1.42284288488268	0.368095146448024	3.8654214776059	0.000110897524170077	0.00490676361173132	79.2737147214631	114.887407470522	286.163580393184	235.814265107194
maker-LG17-exonerate_protein2genome-gene-63.22	247.103909207174	-1.20385096317049	0.311558899549497	-3.86395947896598	0.000111563736631629	0.00490676361173132	367.541768254056	321.506620905879	158.979766885102	140.38748078366
maker-LG09-est_gff_StringTie-gene-61.0	781.082580442731	-1.19333544808149	0.309046159076389	-3.86135019974969	0.000112762140656179	0.00492941406395771	1302.35388470975	871.89745669489	438.07757986117	512.001400505114
maker-LG01-exonerate_protein2genome-gene-30.29	102.545452109975	-1.5467727629697	0.4022387555168	-3.84540957765842	0.00012035124029562	0.00519816464821741	140.015911715831	165.65161077145	49.4603719198095	55.0539140328079
maker-LG05-exonerate_protein2genome-gene-3.11	975.267715115577	1.17977772765464	0.30670614348101	3.84660611706231	0.000119765272162631	0.00519816464821741	467.406058227847	726.729647255393	1404.91008810316	1302.02506687591
maker-LG03-exonerate_est2genome-gene-24.18	99.8082770210977	1.84463879269427	0.480991617538609	3.83507471945955	0.000125526128311885	0.00529485358779898	28.8268053532593	57.8890037642164	135.42720882805	177.090090138865
maker-LG08-exonerate_est2genome-gene-75.13	248.549482318055	-2.13162175860085	0.555660448081192	-3.83619486677838	0.000124955274588611	0.00529485358779898	635.219246534321	174.55761135056	78.9010694911247	105.520001896215
maker-LG08-exonerate_protein2genome-gene-43.4	57.4329548439803	2.28593793791663	0.596035028323841	3.835240932643	0.000125441267078938	0.00529485358779898	10.295287626164	28.4992018531527	100.098371742472	90.838958154133
maker-LG13-exonerate_protein2genome-gene-85.10	17.8614504803582	5.1477210041175	1.3415018249408	3.83728214782313	0.000124403511470671	0.00529485358779898	2.05905752523281	0	48.2827440169569	21.104000379243
maker-LG09-exonerate_protein2genome-gene-28.4	2309.6083006819	1.19959306067474	0.313039037475095	3.8320877496634	0.000127060400162943	0.00532841085101923	1061.44415425751	1740.23251315814	3436.31822052391	3000.43831478803
maker-LG20-exonerate_protein2genome-gene-10.25	155.988819214544	1.30488255149458	0.344524059716656	3.78749325248212	0.000152174816247332	0.0063447222519769	84.4213585345451	95.2942061964793	216.68353412488	227.556178002273
maker-LG09-exonerate_protein2genome-gene-20.12	13598.8665948604	1.41034672605646	0.372987098578304	3.78122120425133	0.00015606092726152	0.00646935326630659	4693.62162876818	10175.9962616913	20948.822763845	18577.0257251371
maker-LG21-exonerate_est2genome-gene-74.0	120.476862260613	1.8399527320393	0.487454834974676	3.77461171789358	0.000160257078091016	0.00660533888154571	31.9153916411085	73.0292047487037	161.335022690807	215.627829961831
maker-LG05-exonerate_protein2genome-gene-13.15	2279.07687240363	-1.02590136032678	0.273019777899469	-3.75760821512548	0.000171545188151893	0.00703042864852049	2551.17227376345	3562.40023164409	1506.18608774848	1496.54889645849
maker-LG07-exonerate_protein2genome-gene-33.15	217.889520702469	2.34875433898894	0.627406917510777	3.74359012219306	0.000181409493274505	0.00739269307903393	20.5905752523281	122.01220793381	359.176510370045	369.778789253693
maker-LG11-exonerate_protein2genome-gene-32.37	80.3786406769085	1.68547112889705	0.451742916644841	3.73104052502977	0.000190690543135191	0.00772725217771984	45.2992655551218	31.1710020268857	116.585162382408	128.459132743218
maker-LG09-exonerate_protein2genome-gene-94.4	529.672856923103	-1.02055304095297	0.276518447766177	-3.69072316584079	0.000223617402973277	0.00901090685835893	782.441859588467	636.77904140638	354.465998758635	345.00452793893
maker-LG15-exonerate_est2genome-gene-31.2	204.998669288847	1.17631685752841	0.319525394785743	3.6814502907263	0.000231911008692513	0.00924184588784031	120.454865226119	130.91820851292	297.93985942171	270.681743994639
maker-LG03-exonerate_est2genome-gene-16.16	93.068648254144	1.57661246509382	0.429665601640307	3.66939419649813	0.000243125935291377	0.00961783562815072	38.0925642168069	55.2172035904833	133.071953022345	145.892872186941
maker-LG24-exonerate_protein2genome-gene-12.20	179.220060086741	1.58372957384081	0.431714715010841	3.66846326700038	0.000244012743650573	0.00961783562815072	64.8603120448334	113.996807412611	329.73581279873	208.28730809079
maker-LG21-exonerate_est2genome-gene-41.3	209.972967131483	1.66061383226062	0.45349801275104	3.66178855379518	0.000250460545501739	0.00981832562339154	68.9784270952991	132.699408628742	230.815068959111	407.398963842779
maker-LG11-exonerate_protein2genome-gene-18.8	294.600294005619	1.52090493803314	0.416476861601172	3.65183537972776	0.000260372778165248	0.0101517235075996	95.7461749233255	208.400413551179	398.038231164181	476.216356383788
maker-LG18-exonerate_est2genome-gene-39.14	95.9324515492566	1.6226076241281	0.444495460508508	3.6504481334226	0.000261783169994093	0.0101518387374591	35.0039779289577	58.7796038221274	149.558743662281	140.38748078366
maker-LG20-exonerate_protein2genome-gene-17.22	139.764066646368	1.46692440040436	0.402644945083742	3.64322070428394	0.000269247781942333	0.0103854772788773	55.5945531812858	92.6224060227462	202.551999290648	208.28730809079
maker-LG15-exonerate_est2genome-gene-23.13	19.7655195289434	3.47691251525107	0.957710701246521	3.63044133340647	0.000282937012222393	0.010855450367873	1.0295287626164	5.34360034746613	34.1512091827256	38.5377398229655
maker-LG20-exonerate_protein2genome-gene-19.9	571.908771984433	1.37958373081725	0.380811947358119	3.62274277471625	0.000291495659083721	0.0111246465024914	207.964810048514	426.597427739379	874.977531819487	778.095318330352
maker-LG23-exonerate_protein2genome-gene-7.43	78.2565060490677	-2.11458014473777	0.584585753758272	-3.61722832132539	0.000297774617526687	0.0113044648222105	68.9784270952991	185.244812045492	29.4406975713152	29.3620874841642
maker-LG05-exonerate_est2genome-gene-26.5	232.082073295626	-1.11291148083826	0.30846816089518	-3.60786499847691	0.000308727049107621	0.0115981677354858	309.888157547538	325.069021137523	140.13772043946	153.233394057982
maker-LG21-exonerate_protein2genome-gene-3.11	1292.92920286656	1.04022892961003	0.288318681721336	3.60791372726732	0.000308669086324494	0.0115981677354858	947.166461607091	745.432248471525	1486.16641339999	1992.95168798765
maker-LG24-exonerate_protein2genome-gene-4.16	124.49243471405	1.51159598404601	0.419518489376383	3.60316892419452	0.000314361082374022	0.0117486346485172	65.8898408074498	63.2326041116825	228.459813153406	140.38748078366
maker-LG06-exonerate_est2genome-gene-17.18	32.1094186496924	2.5330012172894	0.704160967103739	3.59719060786314	0.000321672765837847	0.0119599260824144	8.23623010093123	10.6872006949323	38.861720794136	70.6525230087701
maker-LG11-exonerate_protein2genome-gene-32.38	41.7728232357352	2.50619878620645	0.698032122732453	3.59037744050504	0.00033019946468624	0.0122139935322146	5.14764381308202	19.5932012740425	75.3681857825669	66.9822620732496
maker-LG19-exonerate_protein2genome-gene-3.13	33.389508112578	2.36309768248946	0.660211283068547	3.57930520591255	0.000344508932341843	0.0126139234973691	8.23623010093123	13.3590008686653	62.4142788511882	49.5485226295271
maker-LG11-exonerate_est2genome-gene-32.14	94.0875482575206	1.83555538928444	0.51448040385606	3.56778484763821	0.000360011919721268	0.0130490752610528	28.8268053532593	53.4360034746613	105.986511256735	188.100872945427
maker-LG07-exonerate_protein2genome-gene-51.11	756.014380449539	-1.73491256269513	0.487218737626191	-3.56084942699023	0.000369657026948937	0.0133316806769134	1783.14381685161	542.375435267812	362.709394078603	335.828875600128
maker-LG24-exonerate_protein2genome-gene-48.0	44.997018543756	2.00562487893118	0.565912366977526	3.5440555746166	0.000394022180415448	0.0141397113797842	14.4134026766297	21.3744013898645	67.1247904625986	77.0754796459311
maker-LG09-est_gff_StringTie-gene-92.1	143.68406634735	1.30383392655041	0.36813723329735	3.54170621339267	0.000397547981047388	0.0141956118182912	72.0670133831483	93.5130060806572	190.775720262122	218.380525663471
maker-LG20-exonerate_est2genome-gene-10.50	1368.45033358038	3.77386394403442	1.07223761443171	3.51961532895354	0.000432173098623153	0.0152807086292589	302.681456209223	70.3574045749707	3594.12035950616	1506.64211403118
maker-LG23-exonerate_protein2genome-gene-41.23	287.717934378078	1.12434449844412	0.319717253247386	3.51668384181363	0.000436973932360847	0.0153750876786282	152.370256867228	209.29101360909	382.729068427097	406.481398608898
maker-LG09-est_gff_StringTie-gene-7.0	87.1282012911872	1.5314080338915	0.437362591808263	3.5014609447048	0.000462714784717634	0.0162017560299432	44.2697367925054	45.4206029534621	108.34176706244	150.480698356342
maker-LG05-exonerate_protein2genome-gene-17.1	161.256955476815	-1.19738802357169	0.34266080957348	-3.494382754369	0.000475159263093143	0.0165571196361876	212.082925098979	236.899615404332	102.453627548177	93.5916538557734
maker-LG08-exonerate_protein2genome-gene-85.29	76.9378688990934	-1.72288292068495	0.494117355747804	-3.48678891895533	0.000488857030354031	0.0168938920976678	87.5099448223943	148.730209671141	32.973581279873	38.5377398229655
maker-LG11-exonerate_est2genome-gene-33.2	111.064426524929	1.36703245123658	0.394411907034769	3.46600198131461	0.000528259386806503	0.0180584595120157	54.5650244186694	69.4668045170597	149.558743662281	170.667133501705
maker-LG01-exonerate_protein2genome-gene-36.2	55.523625634754	-2.47306543417239	0.713900500995171	-3.46415982440825	0.000531890392889739	0.0180968179429891	146.193084291529	41.858202721818	21.1973022513469	12.8459132743218
maker-LG21-exonerate_est2genome-gene-15.1	143.790250074759	2.11501109561939	0.611082398346595	3.46108986503616	0.000537993189714513	0.0182185205512243	89.5690023476271	18.7026012161314	231.992696861964	234.896699873314
maker-LG21-exonerate_protein2genome-gene-15.18	346.896820487688	1.4068666184086	0.408014632650843	3.44807883302687	0.000564589224893667	0.0190298227998038	119.425336463503	260.055216910018	534.643067895084	473.463660682148
maker-LG19-exonerate_est2genome-gene-10.16	239.820060821001	-1.10554424124692	0.321026601304771	-3.44377767061541	0.000573647211484309	0.0191560987797978	365.482710728823	289.445018821082	156.624511079397	147.728002654701
maker-LG20-exonerate_est2genome-gene-10.34	3860.53368954271	1.40313363937297	0.407330986966665	3.44470144494015	0.000571690463756616	0.0191560987797978	2243.34317374114	1993.16292960487	7983.13955343782	3222.48910138702
maker-LG08-exonerate_protein2genome-gene-19.12	177.924712777197	-1.7266360421269	0.505258703367446	-3.41733062809057	0.000632384289852673	0.0208336746367411	401.516217420397	145.167809439496	82.4339531996825	82.5808710492119
maker-LG04-exonerate_est2genome-gene-19.2	103.687657771917	-1.42378808866223	0.417263556484825	-3.41220331019734	0.000644400319612594	0.0210894337143212	175.019889644789	127.355808281276	51.8156277255147	60.5593054360887
maker-LG17-exonerate_est2genome-gene-35.12	28.9613783190009	-2.81823160222797	0.826107380788967	-3.41145917318453	0.00064616177053445	0.0210894337143212	25.7382190654101	75.7010049224368	7.06576741711564	7.34052187104105
maker-LG06-exonerate_protein2genome-gene-11.1	425.817478421556	1.04288458994333	0.30792388179411	3.38682593849815	0.000707062321624474	0.0227680380619524	233.703029113924	322.39722096379	615.899393191914	531.270270416596
maker-LG05-exonerate_protein2genome-gene-11.13	128.347474555219	1.58105222031083	0.46809315742055	3.37764437537026	0.00073109563036362	0.0233335963797026	40.1516217420397	88.1694057331911	173.111301719333	211.95756902631
maker-LG08-exonerate_est2genome-gene-16.0	217.325239603388	1.31304138814487	0.393069221551227	3.34048385412376	0.000836325434437311	0.0263424251467088	89.5690023476271	159.417410366073	345.044975535814	275.26957016404
maker-LG08-exonerate_est2genome-gene-60.0	231.113594371643	1.04028334251354	0.31262407610435	3.32758549973708	0.000876021027279779	0.0274727811729089	163.695073256008	138.933609034119	306.183254741678	315.642440454765
maker-LG03-exonerate_est2genome-gene-1.6	97.1142306045028	1.33352437564801	0.407810765865965	3.26995873396412	0.00107563174562425	0.0332984196617498	52.5059668934366	57.8890037642164	124.828557702376	153.233394057982
maker-LG24-exonerate_est2genome-gene-6.7	243.627787188606	-1.03124187363239	0.315814093158268	-3.26534469478406	0.00109330941629071	0.0337010291440381	345.921664239112	308.147620037213	175.466557525038	144.975306953061
maker-LG19-exonerate_protein2genome-gene-3.50	37.3512442087134	2.68413308223539	0.824153488863821	3.25683640062695	0.00112661345519132	0.0345798419246594	2.05905752523281	17.8120011582204	58.8813951426304	70.6525230087701
maker-LG01-exonerate_protein2genome-gene-5.6	50.7965757262971	1.76437340834493	0.546315106204741	3.22958927605362	0.00123968170019041	0.0367976300554461	18.5315177270953	27.6086017952417	67.1247904625986	89.9213929202529
maker-LG13-exonerate_est2genome-gene-73.24	1495.74974092246	1.14646122576424	0.354871610790794	3.23063663280778	0.00123514854085436	0.0367976300554461	638.30783282217	1222.79387951183	2244.55878283707	1877.33846851875
maker-LG20-exonerate_protein2genome-gene-23.15	4080.26465460254	1.17405353532787	0.364245215808859	3.22325039388838	0.00126744707247141	0.0374676054661323	3387.14962900797	1625.34510568761	5461.83821343039	5846.7256702842
maker-LG13-exonerate_est2genome-gene-83.29	54.7603646042987	1.68161464238642	0.522164958909352	3.22046627927468	0.00127982248069603	0.0376790185847366	22.6496327775609	29.3898019110637	70.6576741711564	96.3443495574138
maker-LG02-exonerate_est2genome-gene-8.31	135.482672146966	-1.17476479269546	0.36598376654386	-3.20988224092359	0.00132789361109855	0.0387034397501751	169.872245831707	205.728613377446	80.0786973939773	86.2511319847324
maker-LG20-exonerate_est2genome-gene-21.12	334.993322870458	1.00235116820982	0.312364574812644	3.20891435532033	0.00133237173503361	0.0387034397501751	188.403763558802	257.383416736285	467.518277432485	426.667833754261
maker-LG22-exonerate_protein2genome-gene-29.6	106.995734020334	-1.25288576264844	0.390824812575254	-3.20574774767453	0.00134712025064426	0.0388671134715882	162.665544493392	138.933609034119	61.2366509483356	65.1471316054893
maker-LG04-exonerate_est2genome-gene-3.15	162.857653801701	1.08269113150947	0.339075846980804	3.19306474097155	0.00140771381657282	0.0404535448563336	101.923347499024	106.872006949323	234.347952667669	208.28730809079
maker-LG11-exonerate_est2genome-gene-21.5	157.482162149163	1.18272395558985	0.371650962111279	3.18235138924709	0.00146084463651153	0.0416485073642596	110.159577599955	82.825805385725	191.953348164975	244.989917445995
maker-LG24-exonerate_protein2genome-gene-44.5	79.5276730874369	1.47906834702264	0.465965273547056	3.1742029524294	0.00150248593078294	0.0424997294852444	32.9449204037249	50.7642033009282	130.716697216639	103.684871428455
maker-LG01-exonerate_est2genome-gene-29.2	55.8257559131034	1.68627341946997	0.533062051629742	3.16337172063644	0.00155953063938906	0.0439409941480987	30.8858628784921	22.2650014477755	68.3024183654512	101.849740960695
maker-LG03-exonerate_est2genome-gene-46.24	70.0297210263031	-1.43610843019804	0.456544467826751	-3.145604714113	0.00165743850247323	0.0458862520933064	97.8052324485584	106.872006949323	34.1512091827256	41.2904355246059
maker-LG11-exonerate_protein2genome-gene-22.0	40.812998971437	-2.18553852823046	0.694905753653103	-3.14508624621561	0.00166037873233786	0.0458862520933064	95.7461749233255	38.2958024901739	11.7762790285261	17.4337394437225
maker-LG07-exonerate_est2genome-gene-34.2	114.759739634532	-1.25263445314331	0.399542831364645	-3.13516938563238	0.0017175490750848	0.0471052527702915	140.015911715831	183.46361192967	61.2366509483356	74.3227839442907
maker-LG01-exonerate_protein2genome-gene-20.7	173.089158134	1.20211317773045	0.384341182148399	3.12772409922573	0.00176165464382882	0.048131874795217	81.3327722466959	128.246408339187	216.68353412488	266.093917825238
maker-LG06-exonerate_protein2genome-gene-21.5	196.088690365734	-1.0014124596102	0.320547326023874	-3.12407054531354	0.00178367686812053	0.0485496650934089	272.825122093347	250.258616272997	131.894325119492	129.376697977099
maker-LG14-exonerate_est2genome-gene-18.20	41.231982852017	1.96230620136519	0.628664995858785	3.1213861345733	0.00180001842968275	0.0488102741853447	10.295287626164	23.1556015056866	71.835302074009	59.6417402022086
