# Supplementary material for: Updated Genome Assembly of Bighead Carp (Hypophthalmichthys nobilis) and Its Differences Between Male and Female on Genomic, Transcriptomic, and Methylation Level
Source: Front Genet. 2021 Sep 6;12:728177. doi: 10.3389/fgene.2021.728177 (PMC8452039; doi:10.3389/fgene.2021.728177)
Supplement: Supplementary file 5 [file Data_Sheet_4.CSV]

gene name	zebrafish best hit gene	zebrafish best hit gene's name	LG	gene start pos	gene end pos
maker-LG01-exonerate_protein2genome-gene-1.13
maker-LG03-exonerate_est2genome-gene-3.22
maker-LG05-exonerate_est2genome-gene-1.57
maker-LG05-exonerate_protein2genome-gene-1.18
maker-LG05-exonerate_protein2genome-gene-11.5
maker-LG06-exonerate_est2genome-gene-21.16
maker-LG06-exonerate_protein2genome-gene-0.42
maker-LG06-exonerate_protein2genome-gene-12.0
maker-LG06-exonerate_protein2genome-gene-12.1
maker-LG06-exonerate_protein2genome-gene-15.0
maker-LG07-exonerate_est2genome-gene-4.12
maker-LG07-exonerate_protein2genome-gene-33.15
maker-LG08-exonerate_protein2genome-gene-49.33
maker-LG08-exonerate_protein2genome-gene-90.18
maker-LG08-exonerate_protein2genome-gene-90.19
maker-LG08-exonerate_protein2genome-gene-91.25
maker-LG08-exonerate_protein2genome-gene-96.12
maker-LG08-exonerate_protein2genome-gene-96.8
maker-LG08-exonerate_protein2genome-gene-96.9
maker-LG08-exonerate_protein2genome-gene-97.20
maker-LG08-exonerate_protein2genome-gene-97.23
maker-LG09-est_gff_StringTie-gene-115.17
maker-LG09-est_gff_StringTie-gene-116.0
maker-LG09-est_gff_StringTie-gene-116.3
maker-LG09-est_gff_StringTie-gene-121.2
maker-LG09-est_gff_StringTie-gene-79.7
maker-LG09-exonerate_protein2genome-gene-122.13
maker-LG09-exonerate_protein2genome-gene-20.12
maker-LG11-exonerate_est2genome-gene-33.0
maker-LG11-exonerate_protein2genome-gene-18.8
maker-LG12-est_gff_StringTie-gene-34.2
maker-LG12-est_gff_StringTie-gene-6.4
maker-LG12-est_gff_StringTie-gene-6.6
maker-LG12-est_gff_StringTie-gene-6.8
maker-LG12-est_gff_StringTie-gene-89.6
maker-LG12-exonerate_protein2genome-gene-56.7
maker-LG12-exonerate_protein2genome-gene-79.2
maker-LG12-exonerate_protein2genome-gene-79.5
maker-LG12-exonerate_protein2genome-gene-89.1
maker-LG13-exonerate_est2genome-gene-56.20
maker-LG13-exonerate_est2genome-gene-77.12
maker-LG13-exonerate_est2genome-gene-83.29
maker-LG13-exonerate_protein2genome-gene-1.19
maker-LG13-exonerate_protein2genome-gene-1.24
maker-LG13-exonerate_protein2genome-gene-1.25
maker-LG13-exonerate_protein2genome-gene-69.10
maker-LG13-exonerate_protein2genome-gene-85.10
maker-LG14-exonerate_protein2genome-gene-10.5
maker-LG15-exonerate_protein2genome-gene-29.14
maker-LG15-exonerate_protein2genome-gene-45.36
maker-LG16-exonerate_est2genome-gene-58.4
maker-LG16-exonerate_est2genome-gene-62.17
maker-LG16-exonerate_est2genome-gene-62.3
maker-LG16-exonerate_protein2genome-gene-9.8
maker-LG17-exonerate_protein2genome-gene-63.22
maker-LG19-exonerate_est2genome-gene-25.17		Ubiquitin carboxyl-terminal hydrolase 64E	LG19	26247351	26248597
maker-LG19-exonerate_protein2genome-gene-22.4	ENSDARG00000029232	FO704779.1	LG19	22182291	22199469
maker-LG19-exonerate_protein2genome-gene-3.13	ENSDARG00000105376	hist1h4l	LG19	3369186	3369642
maker-LG19-exonerate_protein2genome-gene-3.42	ENSDARG00000086591	si:ch211-113a14.11	LG19	3325601	3326035
maker-LG19-exonerate_protein2genome-gene-3.50	ENSDARG00000114405	zgc:194989	LG19	3453001	3453351
maker-LG20-exonerate_est2genome-gene-10.52
maker-LG20-exonerate_protein2genome-gene-17.22
maker-LG20-exonerate_protein2genome-gene-2.29
maker-LG21-exonerate_est2genome-gene-58.0
maker-LG21-exonerate_est2genome-gene-74.0
maker-LG21-exonerate_protein2genome-gene-36.17
maker-LG24-exonerate_est2genome-gene-28.0
maker-LG24-exonerate_est2genome-gene-9.9
maker-LG24-exonerate_protein2genome-gene-12.20
maker-LG24-exonerate_protein2genome-gene-30.15
maker-LG24-exonerate_protein2genome-gene-44.5
maker-LG24-exonerate_protein2genome-gene-48.0
maker-LG24-exonerate_protein2genome-gene-54.6
maker-LG24-exonerate_protein2genome-gene-9.6
x
