# Supplementary material for: Updated Genome Assembly of Bighead Carp (Hypophthalmichthys nobilis) and Its Differences Between Male and Female on Genomic, Transcriptomic, and Methylation Level
Source: Front Genet. 2021 Sep 6;12:728177. doi: 10.3389/fgene.2021.728177 (PMC8452039; doi:10.3389/fgene.2021.728177)
Supplement: Supplementary file 7 [file Table_2.xlsx]

## Sheet: pituitary_all
Row.names	baseMean	log2FoldChange	lfcSE	stat	pvalue	padj	mp1	mp2	fp1	fp2
maker-LG09-est_gff_StringTie-gene-115.17	5067.23	5.40719	0.289109	18.703	4.68377e-78	3.37841e-74	186.345	279.648	10491.5	9311.45
maker-LG06-exonerate_est2genome-gene-21.16	1724.08	3.57566	0.258959	13.8078	2.2862e-43	8.24517e-40	235.762	297.46	3136.02	3227.08
maker-LG05-exonerate_protein2genome-gene-11.5	5782.87	2.96265	0.233009	12.7147	4.89836e-37	1.17773e-33	1225.14	1404.48	10058.1	10443.7
maker-LG06-exonerate_protein2genome-gene-12.0	756.6	3.2882	0.268692	12.2378	1.95219e-34	3.52029e-31	150.311	130.918	1428.46	1316.71
maker-LG15-exonerate_est2genome-gene-8.5	229.807	5.50517	0.472746	11.6451	2.43092e-31	3.50684e-28	5.14764	14.2496	463.985	435.843
maker-LG12-exonerate_protein2genome-gene-89.1	738.62	-3.45626	0.299948	-11.5229	1.01191e-30	1.21649e-27	1561.8	1146.2	118.94	127.542
maker-LG23-exonerate_est2genome-gene-5.8	788.589	3.02137	0.269333	11.218	3.32762e-29	3.42888e-26	189.433	156.746	1452.02	1356.16
maker-LG11-exonerate_protein2genome-gene-33.22	194.835	4.77391	0.428751	11.1345	8.52649e-29	7.6877e-26	10.2953	16.9214	376.841	375.284
maker-LG12-exonerate_protein2genome-gene-39.6	3464.49	2.55684	0.231837	11.0286	2.7814e-28	2.22914e-25	1053.21	960.067	5753.89	6090.8
maker-LG06-exonerate_protein2genome-gene-12.1	268.299	-8.0322	0.793635	-10.1208	4.46866e-24	3.22325e-21	507.558	561.969	0	3.67026
maker-LG23-exonerate_est2genome-gene-40.1	1742.72	2.43744	0.270613	9.0071	2.11576e-19	1.38736e-16	476.672	609.17	3214.92	2670.11
maker-LG04-exonerate_est2genome-gene-27.15	183.74	3.20791	0.361415	8.87599	6.93129e-19	4.16628e-16	37.063	34.7334	352.111	311.055
maker-LG12-exonerate_protein2genome-gene-20.9	1748.81	2.60973	0.296594	8.799	1.38035e-18	7.65885e-16	389.162	594.921	3141.91	2869.23
maker-LG12-est_gff_StringTie-gene-8.1	9844.33	2.25795	0.257743	8.7605	1.94393e-18	9.6001e-16	3887.5	2922.06	15754.3	16813.5
maker-LG24-exonerate_est2genome-gene-9.9	3677.23	2.90735	0.331984	8.75749	1.99642e-18	9.6001e-16	665.076	1064.27	7676.96	5302.61
maker-LG20-exonerate_protein2genome-gene-2.29	920.901	2.37758	0.274881	8.64949	5.17313e-18	2.33211e-15	270.766	323.288	1704.03	1385.52
maker-LG12-exonerate_protein2genome-gene-79.5	135.256	7.55769	0.922947	8.18865	2.64174e-16	1.12087e-13	1.02953	1.7812	222.572	315.642
maker-LG24-exonerate_est2genome-gene-28.0	1567.05	1.96637	0.245788	8.00024	1.24179e-15	4.97612e-13	593.009	683.981	2400.01	2591.2
maker-LG12-est_gff_StringTie-gene-6.4	217.419	-2.67441	0.336681	-7.94345	1.96638e-15	7.465e-13	393.28	358.912	54.1709	63.312
maker-LG08-exonerate_protein2genome-gene-72.3	3625.35	2.04191	0.260262	7.84561	4.30859e-15	1.55389e-12	1260.14	1572.8	6368.61	5299.86
maker-LG08-exonerate_protein2genome-gene-90.18	80.1838	4.6503	0.609281	7.63244	2.30343e-14	7.91174e-12	4.11812	8.0154	126.006	182.595
maker-LG19-exonerate_protein2genome-gene-22.4	105.405	4.36494	0.573432	7.61195	2.69989e-14	8.85197e-12	15.4429	4.453	169.578	232.144
maker-LG20-exonerate_protein2genome-gene-1.42	113.951	-5.02473	0.662255	-7.58731	3.26621e-14	1.02431e-11	319.154	122.903	8.2434	5.50539
maker-LG05-exonerate_protein2genome-gene-1.18	474.939	3.20543	0.423064	7.5767	3.54449e-14	1.06527e-11	52.506	132.699	874.978	839.572
maker-LG07-exonerate_est2genome-gene-19.4	1258.58	2.11033	0.279432	7.5522	4.27973e-14	1.23479e-11	445.786	500.517	2352.9	1735.12
maker-LG21-exonerate_est2genome-gene-17.1	597.104	1.94902	0.258838	7.52991	5.07748e-14	1.40861e-11	249.146	242.243	940.925	956.103
maker-LG04-exonerate_est2genome-gene-14.9	190.806	2.94356	0.397676	7.4019	1.34255e-13	3.58659e-11	33.9744	53.436	388.617	287.198
maker-LG03-exonerate_est2genome-gene-17.27	222.263	2.59481	0.356919	7.27003	3.59417e-13	9.25885e-11	63.8308	62.342	446.321	316.56
maker-LG12-est_gff_StringTie-gene-34.2	70.7186	4.04215	0.557008	7.25691	3.96039e-13	9.85045e-11	7.2067	8.906	140.138	126.624
maker-LG09-est_gff_StringTie-gene-105.5	79.2383	4.39665	0.622452	7.06344	1.62427e-12	3.90528e-10	8.23623	6.2342	102.454	200.029
maker-LG01-exonerate_protein2genome-gene-15.19	657.131	1.85171	0.264219	7.00825	2.41314e-12	5.61482e-10	270.766	299.242	1090.48	968.031
maker-LG24-exonerate_est2genome-gene-0.11	61.7363	5.66005	0.823519	6.873	6.28643e-12	1.417e-09	3.08859	1.7812	90.6773	151.398
maker-LG08-exonerate_est2genome-gene-45.11	853.799	1.87564	0.278183	6.74246	1.55727e-11	3.40382e-09	321.213	409.676	1452.02	1232.29
maker-LG04-exonerate_protein2genome-gene-3.34	2709	1.58948	0.236125	6.73153	1.67894e-11	3.56182e-09	1342.51	1359.95	4343.09	3790.46
maker-LG05-exonerate_est2genome-gene-1.57	893.533	3.21767	0.482658	6.66656	2.61863e-11	5.39663e-09	78.2442	268.071	1569.78	1658.04
maker-LG20-exonerate_protein2genome-gene-1.43	106.89	-7.70661	1.16103	-6.63771	3.18584e-11	6.38318e-09	303.711	122.012	0	1.83513
maker-LG10-exonerate_est2genome-gene-0.12	121.658	-2.89907	0.438614	-6.60961	3.85328e-11	7.51181e-09	257.382	171.886	27.0854	30.2797
maker-LG13-exonerate_protein2genome-gene-14.11	8873.94	-1.60059	0.243693	-6.56807	5.09721e-11	9.6753e-09	11883.9	14809.8	4383.13	4418.99
maker-LG08-exonerate_protein2genome-gene-96.9	244.96	-2.05827	0.315084	-6.53244	6.4705e-11	1.19671e-08	378.867	411.457	89.4997	100.015
maker-LG09-est_gff_StringTie-gene-79.7	306.282	3.30595	0.520256	6.35447	2.09152e-10	3.77153e-08	55.5946	56.9984	263.789	848.748
maker-LG16-exonerate_est2genome-gene-62.17	51.278	-4.74244	0.759436	-6.24469	4.24641e-10	7.47057e-08	83.3918	113.997	5.88814	1.83513
maker-LG08-exonerate_protein2genome-gene-94.14	374.796	-1.767	0.284281	-6.21568	5.11022e-10	8.5721e-08	548.739	610.061	166.046	174.337
maker-LG21-exonerate_est2genome-gene-66.11	2136.76	1.44518	0.232491	6.21607	5.09769e-10	8.5721e-08	1127.33	1168.47	3007.66	3243.59
maker-LG08-exonerate_protein2genome-gene-96.12	668.832	-1.61552	0.26016	-6.20971	5.30816e-10	8.70177e-08	1018.2	999.253	307.361	350.51
maker-LG09-est_gff_StringTie-gene-46.4	627.518	1.7324	0.279191	6.20508	5.46705e-10	8.76308e-08	254.294	325.96	1002.16	927.658
maker-LG09-est_gff_StringTie-gene-69.0	394.733	1.68195	0.283989	5.92258	3.16928e-09	4.96956e-07	187.374	187.917	555.84	647.801
maker-LG21-exonerate_est2genome-gene-15.3	441.384	2.30944	0.390513	5.91386	3.34174e-09	5.1285e-07	99.8643	195.932	846.714	623.027
maker-LG21-exonerate_protein2genome-gene-36.17	56.2619	4.02337	0.681974	5.8996	3.64383e-09	5.47561e-07	2.05906	10.6872	101.276	111.025
maker-LG17-exonerate_est2genome-gene-48.2	1418.74	1.69337	0.292069	5.79783	6.7177e-09	9.88872e-07	544.621	795.306	2017.28	2317.77
maker-LG20-exonerate_est2genome-gene-1.7	106.681	-8.68722	1.50659	-5.76614	8.1106e-09	1.17004e-06	310.918	114.887	0	0.917565
maker-LG13-exonerate_protein2genome-gene-67.6	3088.6	1.33099	0.231091	5.75958	8.43228e-09	1.19259e-06	1846.97	1667.2	4480.87	4359.35
maker-LG09-est_gff_StringTie-gene-113.19	87.8818	2.75848	0.48261	5.71574	1.09225e-08	1.51508e-06	16.4725	28.4992	170.756	135.8
maker-LG06-exonerate_protein2genome-gene-7.3	976.542	1.39755	0.245585	5.69071	1.26513e-08	1.72177e-06	525.06	549.5	1470.86	1360.75
maker-LG02-exonerate_est2genome-gene-23.12	1972.16	1.44431	0.255136	5.66094	1.5055e-08	2.008e-06	1001.73	1117.7	3189.02	2580.19
maker-LG24-exonerate_protein2genome-gene-54.6	210.937	-2.20229	0.389231	-5.65804	1.53112e-08	2.008e-06	267.677	425.707	65.9472	84.416
maker-LG06-exonerate_protein2genome-gene-5.4	4660.4	1.89517	0.336164	5.63763	1.72408e-08	2.22068e-06	1459.87	2489.23	8498.94	6193.57
maker-LG09-est_gff_StringTie-gene-104.1	771.955	2.49001	0.442442	5.62788	1.82442e-08	2.29326e-06	134.868	331.303	1010.4	1611.24
maker-LG15-exonerate_protein2genome-gene-45.36	608.404	2.48773	0.442182	5.62603	1.84402e-08	2.29326e-06	97.8052	269.852	1032.78	1033.18
maker-LG20-exonerate_est2genome-gene-10.52	883.195	2.70536	0.486445	5.56149	2.67479e-08	3.27004e-06	218.26	251.149	2345.83	717.536
maker-LG12-exonerate_protein2genome-gene-79.2	41.8908	6.43474	1.16441	5.52619	3.27268e-08	3.93431e-06	1.02953	0.8906	97.7431	67.8998
maker-LG06-exonerate_protein2genome-gene-0.42	68.7139	8.16376	1.48879	5.48349	4.17007e-08	4.93094e-06	0	0.8906	143.671	130.294
maker-LG04-exonerate_est2genome-gene-28.4	110.497	2.20679	0.405105	5.44745	5.10976e-08	5.94462e-06	42.2107	36.5146	199.019	164.244
maker-LG03-exonerate_est2genome-gene-29.3	1420.01	1.36908	0.252952	5.41241	6.21823e-08	7.11937e-06	724.788	860.32	1931.31	2163.62
maker-LG24-exonerate_protein2genome-gene-58.15	444.626	1.54765	0.288289	5.3684	7.94361e-08	8.9527e-06	211.053	242.243	599.413	725.794
maker-LG09-est_gff_StringTie-gene-110.0	99.0928	2.42031	0.457212	5.29363	1.19913e-07	1.33066e-05	35.004	27.6086	131.894	201.864
maker-LG24-exonerate_est2genome-gene-0.3	140.948	2.33468	0.442887	5.2715	1.35314e-07	1.47882e-05	60.7422	32.9522	196.664	273.434
maker-LG16-exonerate_est2genome-gene-62.3	61.2541	-7.87445	1.50006	-5.2494	1.52592e-07	1.64275e-05	84.4214	159.417	1.17763	0
maker-LG06-exonerate_protein2genome-gene-0.34	33.1273	4.49055	0.856494	5.24295	1.58033e-07	1.67631e-05	1.02953	4.453	68.3024	58.7242
maker-LG08-exonerate_protein2genome-gene-97.23	268.335	-1.79066	0.344672	-5.19527	2.04426e-07	2.137e-05	352.099	480.033	136.605	104.602
maker-LG04-exonerate_protein2genome-gene-26.13	823.635	1.33636	0.258253	5.17462	2.28373e-07	2.35322e-05	451.963	482.705	1088.13	1271.75
maker-LG06-exonerate_protein2genome-gene-28.23	321.402	-1.76678	0.343449	-5.14424	2.68611e-07	2.72886e-05	595.068	398.989	131.894	159.656
maker-LG08-exonerate_protein2genome-gene-96.8	72.2225	-8.1257	1.5806	-5.1409	2.73424e-07	2.73917e-05	239.88	48.0924	0	0.917565
maker-LG23-exonerate_protein2genome-gene-24.18	38.3125	6.30154	1.23494	5.10273	3.3479e-07	3.308e-05	1.02953	0.8906	111.875	39.4553
maker-LG12-est_gff_StringTie-gene-6.6	256.3	-1.53444	0.303894	-5.04927	4.43506e-07	4.30121e-05	368.571	393.645	127.184	135.8
maker-LG23-exonerate_protein2genome-gene-0.33	170.812	2.06132	0.408371	5.04767	4.47235e-07	4.30121e-05	77.2147	55.2172	213.151	337.664
maker-LG01-exonerate_protein2genome-gene-1.13	585.83	1.32912	0.265503	5.00604	5.55614e-07	5.27321e-05	308.859	358.021	856.135	820.303
maker-LG14-exonerate_protein2genome-gene-10.5	529.774	1.35534	0.271034	5.00061	5.71488e-07	5.35343e-05	272.825	322.397	776.057	747.816
maker-LG13-exonerate_est2genome-gene-77.12	41.4151	-3.31686	0.664823	-4.98909	6.06659e-07	5.61004e-05	75.1556	75.701	4.71051	10.0932
maker-LG13-exonerate_est2genome-gene-56.20	46.496	7.60287	1.52764	4.97689	6.46149e-07	5.89959e-05	0	0.8906	69.48	115.613
maker-LG19-exonerate_est2genome-gene-25.17	67.9267	-3.25201	0.65427	-4.97044	6.68007e-07	6.02292e-05	76.1851	170.105	7.06577	18.3513
maker-LG16-exonerate_protein2genome-gene-9.8	155.32	2.06627	0.417268	4.9519	7.34915e-07	6.54437e-05	78.2442	41.8582	262.611	238.567
maker-LG08-exonerate_protein2genome-gene-90.19	37.6498	3.4899	0.706743	4.938	7.89271e-07	6.9427e-05	5.14764	7.1248	52.9933	85.3336
maker-LG04-exonerate_protein2genome-gene-1.29	2156.1	1.16685	0.238386	4.89478	9.84153e-07	8.55265e-05	1301.32	1356.38	2782.73	3183.95
maker-LG06-exonerate_protein2genome-gene-26.5	8085.18	-1.51534	0.31193	-4.85795	1.18608e-06	0.000101848	15024.9	8934.5	4351.34	4029.95
maker-LG13-exonerate_protein2genome-gene-1.19	97.8352	-2.13509	0.440662	-4.8452	1.26486e-06	0.000107335	175.02	143.387	43.5722	29.3621
maker-LG18-exonerate_protein2genome-gene-58.38	5577.26	1.10295	0.230748	4.7799	1.75386e-06	0.0001471	3687.77	3399.42	7218.86	8003
maker-LG12-exonerate_protein2genome-gene-56.7	171.908	2.46679	0.516603	4.77503	1.79683e-06	0.000148972	24.7087	80.154	303.828	278.94
maker-LG04-exonerate_protein2genome-gene-3.44	492.984	1.34714	0.282316	4.77175	1.82635e-06	0.000149698	310.918	245.806	699.511	715.701
maker-LG11-exonerate_est2genome-gene-33.5	190.615	2.28882	0.481473	4.75379	1.99636e-06	0.000161795	48.3879	81.0446	199.019	434.008
maker-LG24-exonerate_protein2genome-gene-0.21	40.3809	3.39976	0.717901	4.73569	2.1831e-06	0.000174963	3.08859	10.6872	62.4143	85.3336
maker-LG13-exonerate_est2genome-gene-73.22	70.5723	2.24524	0.478027	4.69688	2.64167e-06	0.000209389	28.8268	20.4838	120.118	112.861
maker-LG04-exonerate_protein2genome-gene-8.7	242.045	1.66074	0.355404	4.67282	2.97091e-06	0.000232926	90.5985	141.605	390.972	345.005
maker-LG15-exonerate_protein2genome-gene-29.14	528.213	1.24382	0.267052	4.6576	3.1992e-06	0.000248127	327.39	300.132	705.399	779.93
maker-LG13-exonerate_protein2genome-gene-1.25	18.9234	-7.62999	1.64481	-4.63883	3.50389e-06	0.000268867	32.9449	42.7488	0	0
maker-LG09-est_gff_StringTie-gene-121.2	127.081	-1.84945	0.399332	-4.63136	3.63277e-06	0.000275823	186.345	211.072	65.9472	44.9607
maker-LG17-exonerate_est2genome-gene-63.8	451.421	1.3153	0.285041	4.61444	3.94155e-06	0.00029615	281.061	236.9	595.88	691.844
maker-LG17-exonerate_protein2genome-gene-63.25	741.188	1.17104	0.254748	4.59683	4.2897e-06	0.000318986	481.819	430.16	1002.16	1050.61
maker-LG19-exonerate_protein2genome-gene-21.11	820.712	1.20574	0.263873	4.56939	4.89154e-06	0.000360027	445.786	546.828	1109.33	1180.91
maker-LG03-exonerate_est2genome-gene-3.22	32.7742	7.09639	1.55563	4.56175	5.07296e-06	0.000369609	0	0.8906	49.4604	80.7457
maker-LG20-exonerate_protein2genome-gene-27.38	1418.72	-1.13841	0.24984	-4.55656	5.19973e-06	0.000375056	1941.69	1961.1	803.142	968.949
maker-LG09-est_gff_StringTie-gene-29.2	145.775	1.98128	0.435695	4.5474	5.43129e-06	0.00038788	39.1221	78.3728	217.861	247.743
maker-LG07-exonerate_est2genome-gene-52.3	933.911	1.3178	0.290399	4.53791	5.68136e-06	0.000401761	457.111	611.842	1480.28	1186.41
maker-LG13-exonerate_protein2genome-gene-1.24	25.1301	-5.56985	1.23874	-4.49638	6.9121e-06	0.000484048	62.8013	35.624	1.17763	0.917565
maker-LG19-exonerate_protein2genome-gene-12.28	123.141	-2.57055	0.575677	-4.46526	7.99725e-06	0.000554656	320.183	101.528	34.1512	36.7026
maker-LG14-exonerate_est2genome-gene-1.31	242.326	-1.81194	0.407409	-4.44746	8.68898e-06	0.000596892	497.262	257.383	103.631	111.025
maker-LG09-exonerate_protein2genome-gene-122.13	473.281	1.50857	0.339452	4.44412	8.82531e-06	0.000600538	205.906	285.883	836.116	565.22
maker-LG08-exonerate_protein2genome-gene-97.20	32.2231	-3.10141	0.699991	-4.43065	9.39512e-06	0.000633336	56.6241	58.7796	7.06577	6.42296
maker-LG09-est_gff_StringTie-gene-116.0	31.8329	-3.38747	0.768688	-4.40682	1.04897e-05	0.00069415	71.0375	45.4206	3.53288	7.34052
maker-LG14-exonerate_est2genome-gene-15.6	811.368	1.80681	0.409866	4.4083	1.04186e-05	0.00069415	491.085	230.665	1530.92	992.806
maker-LG19-exonerate_protein2genome-gene-3.42	134.485	1.62872	0.370146	4.40021	1.08145e-05	0.000709139	70.008	61.4514	220.216	186.266
maker-LG11-exonerate_est2genome-gene-33.0	64.1706	2.45672	0.560573	4.38252	1.17313e-05	0.000762322	15.4429	24.0462	77.7234	139.47
maker-LG23-exonerate_protein2genome-gene-38.8	359.604	-2.60888	0.598901	-4.35611	1.32392e-05	0.000852629	881.277	355.349	41.217	160.574
maker-LG23-exonerate_est2genome-gene-40.2	80.5178	3.10262	0.715737	4.33486	1.45852e-05	0.000931002	9.26576	24.0462	227.282	61.4769
maker-LG21-exonerate_est2genome-gene-58.0	217.967	2.5266	0.590367	4.27971	1.87135e-05	0.00118404	21.6201	106.872	357.999	385.377
maker-LG16-exonerate_protein2genome-gene-26.19	2850.21	1.04558	0.24473	4.27237	1.93405e-05	0.00121307	1679.16	2041.26	3749.57	3930.85
maker-LG19-exonerate_protein2genome-gene-18.14	94.1451	1.73793	0.407606	4.26376	2.01018e-05	0.00124995	43.2402	43.6394	140.138	149.563
maker-LG12-est_gff_StringTie-gene-6.8	53.1965	-2.45295	0.576161	-4.2574	2.06818e-05	0.00127503	113.248	66.795	15.3092	17.4337
maker-LG11-exonerate_protein2genome-gene-9.5	100.052	-1.7123	0.403695	-4.24157	2.21963e-05	0.00135679	152.37	154.074	50.638	43.1256
maker-LG17-exonerate_est2genome-gene-45.10	37.8635	-3.7335	0.883003	-4.22818	2.35585e-05	0.00142796	112.219	28.4992	7.06577	3.67026
maker-LG19-exonerate_protein2genome-gene-16.4	368.981	-1.21227	0.288365	-4.20395	2.62299e-05	0.00157664	521.971	509.423	201.374	243.155
maker-LG19-exonerate_protein2genome-gene-21.4	2537.39	0.957762	0.228153	4.19788	2.69421e-05	0.00160606	1704.9	1744.69	3273.81	3426.19
maker-LG22-exonerate_protein2genome-gene-59.61	80.0675	1.91802	0.457995	4.18786	2.81595e-05	0.00166487	26.7677	40.077	121.296	132.129
maker-LG02-exonerate_protein2genome-gene-25.4	48.5638	-3.51994	0.841315	-4.18386	2.86606e-05	0.00168072	149.282	29.3898	8.2434	7.34052
maker-LG09-est_gff_StringTie-gene-116.3	430.137	1.21028	0.28996	4.17397	2.99337e-05	0.00174123	229.585	289.445	571.15	630.367
maker-LG07-exonerate_est2genome-gene-4.12	30.542	3.16991	0.761373	4.16341	3.13527e-05	0.00180918	4.11812	8.0154	41.217	68.8174
maker-LG08-exonerate_protein2genome-gene-49.33	185.537	1.53317	0.369811	4.14581	3.38607e-05	0.00193839	76.1851	113.997	301.473	250.495
maker-LG07-exonerate_est2genome-gene-62.4	3691.6	1.02084	0.246434	4.14246	3.43604e-05	0.00195151	2205.25	2669.13	5213.36	4678.67
maker-LG12-est_gff_StringTie-gene-78.2	338.708	-1.37614	0.334212	-4.11758	3.82877e-05	0.00215757	584.772	393.645	175.467	200.947
maker-LG09-exonerate_protein2genome-gene-112.6	151.127	1.43519	0.348966	4.11269	3.91078e-05	0.0021867	81.3328	81.9352	207.263	233.979
maker-LG06-exonerate_protein2genome-gene-15.0	278.4	1.61741	0.393456	4.11077	3.94345e-05	0.00218801	91.6281	181.682	406.282	434.008
maker-LG09-exonerate_protein2genome-gene-12.2	14377.1	1.04514	0.254839	4.10119	4.11038e-05	0.00226322	8321.68	10449.4	20975.9	17761.3
maker-LG14-exonerate_est2genome-gene-8.39	109122	1.18443	0.2894	4.0927	4.26386e-05	0.00232994	52280.5	81090	149135	153982
maker-LG22-exonerate_est2genome-gene-24.2	301.526	-1.27639	0.312126	-4.08935	4.32583e-05	0.00234603	409.752	444.409	151.914	200.029
maker-LG08-exonerate_protein2genome-gene-83.0	75.4029	-2.30741	0.565364	-4.08129	4.47865e-05	0.00241078	81.3328	169.214	31.796	19.2689
maker-LG05-exonerate_protein2genome-gene-2.8	62.1658	2.17027	0.532221	4.07777	4.54694e-05	0.00241155	17.502	27.6086	82.434	121.119
maker-LG19-exonerate_est2genome-gene-18.36	60.6019	2.07949	0.509788	4.07912	4.52058e-05	0.00241155	27.7973	18.7026	105.987	89.9214
maker-LG08-exonerate_est2genome-gene-104.44	77.0847	-2.38061	0.584261	-4.07457	4.61003e-05	0.00242716	183.256	75.701	20.0197	29.3621
maker-LG10-exonerate_protein2genome-gene-59.15	487.131	1.12598	0.277007	4.06483	4.80676e-05	0.0025124	277.973	333.975	692.445	644.131
maker-LG13-exonerate_est2genome-gene-86.14	44.493	-2.31533	0.569957	-4.06229	4.85935e-05	0.00252162	68.9784	79.2634	14.1315	15.5986
maker-LG17-exonerate_est2genome-gene-39.3	197.992	-1.3151	0.324717	-4.04998	5.1221e-05	0.00263898	266.648	298.351	109.519	117.448
maker-LG13-exonerate_protein2genome-gene-69.10	210.109	1.70527	0.422002	4.04092	5.32421e-05	0.00272365	72.067	124.684	396.861	246.825
maker-LG03-exonerate_est2genome-gene-41.17	678.512	-1.1522	0.285569	-4.03476	5.46586e-05	0.00277642	825.682	1046.46	380.374	461.535
maker-LG04-exonerate_protein2genome-gene-28.18	124.707	1.5777	0.391237	4.03259	5.51655e-05	0.00278258	70.008	55.2172	208.44	165.162
maker-LG17-exonerate_protein2genome-gene-46.8	1672.85	0.968187	0.240447	4.02661	5.65869e-05	0.00283445	1166.46	1097.22	2079.69	2348.05
maker-LG08-exonerate_protein2genome-gene-91.25	20.5894	6.41932	1.59978	4.01263	6.0045e-05	0.00298693	0	0.8906	36.5065	44.9607
maker-LG12-est_gff_StringTie-gene-89.6	22.8283	3.86404	0.964659	4.0056	6.18607e-05	0.00305617	5.14764	0.8906	32.9736	52.3012
maker-LG12-exonerate_protein2genome-gene-84.2	68.7304	2.44845	0.61378	3.98913	6.63168e-05	0.00325403	9.26576	32.9522	127.184	105.52
maker-LG21-exonerate_est2genome-gene-65.3	231.977	1.36552	0.342862	3.9827	6.81355e-05	0.00332068	105.012	154.074	340.334	328.488
maker-LG18-exonerate_est2genome-gene-4.7	325.767	-1.96013	0.493211	-3.97421	7.06135e-05	0.00341836	756.704	279.648	164.868	101.85
maker-LG04-exonerate_protein2genome-gene-9.13	27251	1.56217	0.394168	3.9632	7.39516e-05	0.00353254	8156.96	19417.8	38500.2	42929.2
maker-LG10-exonerate_protein2genome-gene-3.35	476.949	1.056	0.266443	3.96332	7.39131e-05	0.00353254	301.652	317.944	622.965	665.235
maker-LG23-exonerate_est2genome-gene-45.1	323.176	-1.12566	0.285407	-3.94408	8.01083e-05	0.00380146	430.343	455.987	207.263	199.112
maker-LG21-exonerate_est2genome-gene-15.4	42.5797	2.45525	0.624511	3.93148	8.44239e-05	0.00398006	17.502	8.906	82.434	61.4769
maker-LG16-exonerate_est2genome-gene-58.4	1329.02	-1.88173	0.481547	-3.90768	9.31877e-05	0.00436469	1078.95	3102.85	412.17	722.124
maker-LG19-exonerate_protein2genome-gene-23.13	928.764	1.11394	0.285318	3.90421	9.45352e-05	0.00437402	683.607	490.721	1329.54	1211.19
maker-LG22-exonerate_est2genome-gene-54.9	21.6656	-3.43464	0.879766	-3.90404	9.45997e-05	0.00437402	39.1221	40.077	4.71051	2.7527
maker-LG13-exonerate_protein2genome-gene-74.16	458.741	1.08123	0.277768	3.89256	9.91933e-05	0.00452836	290.327	298.351	678.314	567.973
maker-LG24-exonerate_protein2genome-gene-9.6	127.598	1.75185	0.450039	3.89267	9.91462e-05	0.00452836	38.0926	78.3728	204.907	189.018
maker-LG24-exonerate_protein2genome-gene-30.15	568.744	-1.37796	0.354938	-3.88226	0.00010349	0.0046948	613.599	1028.64	363.887	268.847
maker-LG13-exonerate_est2genome-gene-78.20	24.2391	-3.07899	0.79409	-3.87739	0.000105585	0.0047599	42.2107	44.53	4.71051	5.50539
maker-LG06-exonerate_est2genome-gene-4.27	45.0458	-2.61565	0.675402	-3.87273	0.000107621	0.00482155	107.071	48.0924	9.42102	15.5986
maker-LG19-exonerate_protein2genome-gene-20.14	1839.28	0.936589	0.2421	3.8686	0.00010946	0.00487368	1187.05	1337.68	2291.66	2540.74
maker-LG07-exonerate_protein2genome-gene-59.4	179.035	1.42284	0.368095	3.86542	0.000110898	0.00490676	79.2737	114.887	286.164	235.814
maker-LG17-exonerate_protein2genome-gene-63.22	247.104	-1.20385	0.311559	-3.86396	0.000111564	0.00490676	367.542	321.507	158.98	140.387
maker-LG09-est_gff_StringTie-gene-61.0	781.083	-1.19334	0.309046	-3.86135	0.000112762	0.00492941	1302.35	871.897	438.078	512.001
maker-LG01-exonerate_protein2genome-gene-30.29	102.545	-1.54677	0.402239	-3.84541	0.000120351	0.00519816	140.016	165.652	49.4604	55.0539
maker-LG05-exonerate_protein2genome-gene-3.11	975.268	1.17978	0.306706	3.84661	0.000119765	0.00519816	467.406	726.73	1404.91	1302.03
maker-LG03-exonerate_est2genome-gene-24.18	99.8083	1.84464	0.480992	3.83507	0.000125526	0.00529485	28.8268	57.889	135.427	177.09
maker-LG08-exonerate_est2genome-gene-75.13	248.549	-2.13162	0.55566	-3.83619	0.000124955	0.00529485	635.219	174.558	78.9011	105.52
maker-LG08-exonerate_protein2genome-gene-43.4	57.433	2.28594	0.596035	3.83524	0.000125441	0.00529485	10.2953	28.4992	100.098	90.839
maker-LG13-exonerate_protein2genome-gene-85.10	17.8615	5.14772	1.3415	3.83728	0.000124404	0.00529485	2.05906	0	48.2827	21.104
maker-LG09-exonerate_protein2genome-gene-28.4	2309.61	1.19959	0.313039	3.83209	0.00012706	0.00532841	1061.44	1740.23	3436.32	3000.44
maker-LG20-exonerate_protein2genome-gene-10.25	155.989	1.30488	0.344524	3.78749	0.000152175	0.00634472	84.4214	95.2942	216.684	227.556
maker-LG09-exonerate_protein2genome-gene-20.12	13598.9	1.41035	0.372987	3.78122	0.000156061	0.00646935	4693.62	10176	20948.8	18577
maker-LG21-exonerate_est2genome-gene-74.0	120.477	1.83995	0.487455	3.77461	0.000160257	0.00660534	31.9154	73.0292	161.335	215.628
maker-LG05-exonerate_protein2genome-gene-13.15	2279.08	-1.0259	0.27302	-3.75761	0.000171545	0.00703043	2551.17	3562.4	1506.19	1496.55
maker-LG07-exonerate_protein2genome-gene-33.15	217.89	2.34875	0.627407	3.74359	0.000181409	0.00739269	20.5906	122.012	359.177	369.779
maker-LG11-exonerate_protein2genome-gene-32.37	80.3786	1.68547	0.451743	3.73104	0.000190691	0.00772725	45.2993	31.171	116.585	128.459
maker-LG09-exonerate_protein2genome-gene-94.4	529.673	-1.02055	0.276518	-3.69072	0.000223617	0.00901091	782.442	636.779	354.466	345.005
maker-LG14-exonerate_est2genome-gene-15.9	1928.59	0.860029	0.233198	3.68798	0.000226042	0.00905802	1380.6	1359.95	2383.52	2590.29
maker-LG15-exonerate_est2genome-gene-31.2	204.999	1.17632	0.319525	3.68145	0.000231911	0.00924185	120.455	130.918	297.94	270.682
maker-LG03-exonerate_est2genome-gene-16.16	93.0686	1.57661	0.429666	3.66939	0.000243126	0.00961784	38.0926	55.2172	133.072	145.893
maker-LG24-exonerate_protein2genome-gene-12.20	179.22	1.58373	0.431715	3.66846	0.000244013	0.00961784	64.8603	113.997	329.736	208.287
maker-LG21-exonerate_est2genome-gene-41.3	209.973	1.66061	0.453498	3.66179	0.000250461	0.00981833	68.9784	132.699	230.815	407.399
maker-LG11-exonerate_protein2genome-gene-18.8	294.6	1.5209	0.416477	3.65184	0.000260373	0.0101517	95.7462	208.4	398.038	476.216
maker-LG18-exonerate_est2genome-gene-39.14	95.9325	1.62261	0.444495	3.65045	0.000261783	0.0101518	35.004	58.7796	149.559	140.387
maker-LG20-exonerate_protein2genome-gene-17.22	139.764	1.46692	0.402645	3.64322	0.000269248	0.0103855	55.5946	92.6224	202.552	208.287
maker-LG15-exonerate_est2genome-gene-23.13	19.7655	3.47691	0.957711	3.63044	0.000282937	0.0108555	1.02953	5.3436	34.1512	38.5377
maker-LG20-exonerate_protein2genome-gene-19.9	571.909	1.37958	0.380812	3.62274	0.000291496	0.0111246	207.965	426.597	874.978	778.095
maker-LG23-exonerate_protein2genome-gene-7.43	78.2565	-2.11458	0.584586	-3.61723	0.000297775	0.0113045	68.9784	185.245	29.4407	29.3621
maker-LG05-exonerate_est2genome-gene-26.5	232.082	-1.11291	0.308468	-3.60786	0.000308727	0.0115982	309.888	325.069	140.138	153.233
maker-LG21-exonerate_protein2genome-gene-3.11	1292.93	1.04023	0.288319	3.60791	0.000308669	0.0115982	947.166	745.432	1486.17	1992.95
maker-LG24-exonerate_protein2genome-gene-4.16	124.492	1.5116	0.419518	3.60317	0.000314361	0.0117486	65.8898	63.2326	228.46	140.387
maker-LG06-exonerate_est2genome-gene-17.18	32.1094	2.533	0.704161	3.59719	0.000321673	0.0119599	8.23623	10.6872	38.8617	70.6525
maker-LG11-exonerate_protein2genome-gene-32.38	41.7728	2.5062	0.698032	3.59038	0.000330199	0.012214	5.14764	19.5932	75.3682	66.9823
maker-LG09-est_gff_StringTie-gene-115.19	1923.67	0.880613	0.245992	3.57984	0.000343805	0.0126139	1231.32	1476.61	2554.27	2432.47
maker-LG19-exonerate_protein2genome-gene-3.13	33.3895	2.3631	0.660211	3.57931	0.000344509	0.0126139	8.23623	13.359	62.4143	49.5485
maker-LG09-exonerate_protein2genome-gene-106.7	364.96	-0.993886	0.278468	-3.56912	0.000358183	0.0130483	477.701	494.283	235.526	252.33
maker-LG11-exonerate_est2genome-gene-32.14	94.0875	1.83556	0.51448	3.56778	0.000360012	0.0130491	28.8268	53.436	105.987	188.101
maker-LG07-exonerate_protein2genome-gene-51.11	756.014	-1.73491	0.487219	-3.56085	0.000369657	0.0133317	1783.14	542.375	362.709	335.829
maker-LG24-exonerate_protein2genome-gene-48.0	44.997	2.00562	0.565912	3.54406	0.000394022	0.0141397	14.4134	21.3744	67.1248	77.0755
maker-LG09-est_gff_StringTie-gene-92.1	143.684	1.30383	0.368137	3.54171	0.000397548	0.0141956	72.067	93.513	190.776	218.381
maker-LG11-exonerate_est2genome-gene-34.52	368.334	0.974705	0.275468	3.53836	0.000402623	0.014306	250.175	246.696	491.071	485.392
maker-LG20-exonerate_est2genome-gene-10.50	1368.45	3.77386	1.07224	3.51962	0.000432173	0.0152807	302.681	70.3574	3594.12	1506.64
maker-LG23-exonerate_protein2genome-gene-41.23	287.718	1.12434	0.319717	3.51668	0.000436974	0.0153751	152.37	209.291	382.729	406.481
maker-LG09-est_gff_StringTie-gene-7.0	87.1282	1.53141	0.437363	3.50146	0.000462715	0.0162018	44.2697	45.4206	108.342	150.481
maker-LG05-exonerate_protein2genome-gene-17.1	161.257	-1.19739	0.342661	-3.49438	0.000475159	0.0165571	212.083	236.9	102.454	93.5917
maker-LG08-exonerate_protein2genome-gene-85.29	76.9379	-1.72288	0.494117	-3.48679	0.000488857	0.0168939	87.5099	148.73	32.9736	38.5377
maker-LG16-exonerate_protein2genome-gene-49.11	776.82	0.883567	0.25343	3.48643	0.000489508	0.0168939	521.971	569.984	1052.8	962.526
maker-LG03-exonerate_est2genome-gene-45.16	25016.3	0.9296	0.268004	3.46861	0.000523164	0.0179694	14735.6	19712.5	35836.4	29780.5
maker-LG11-exonerate_est2genome-gene-33.2	111.064	1.36703	0.394412	3.466	0.000528259	0.0180585	54.565	69.4668	149.559	170.667
maker-LG01-exonerate_protein2genome-gene-36.2	55.5236	-2.47307	0.713901	-3.46416	0.00053189	0.0180968	146.193	41.8582	21.1973	12.8459
maker-LG21-exonerate_est2genome-gene-15.1	143.79	2.11501	0.611082	3.46109	0.000537993	0.0182185	89.569	18.7026	231.993	234.897
maker-LG21-exonerate_protein2genome-gene-15.18	346.897	1.40687	0.408015	3.44808	0.000564589	0.0190298	119.425	260.055	534.643	473.464
maker-LG19-exonerate_est2genome-gene-10.16	239.82	-1.10554	0.321027	-3.44378	0.000573647	0.0191561	365.483	289.445	156.625	147.728
maker-LG20-exonerate_est2genome-gene-10.34	3860.53	1.40313	0.407331	3.4447	0.00057169	0.0191561	2243.34	1993.16	7983.14	3222.49
maker-LG16-exonerate_protein2genome-gene-47.8	631.808	-0.946052	0.276139	-3.426	0.000612531	0.0203603	747.438	916.427	402.749	460.618
maker-LG08-exonerate_protein2genome-gene-19.12	177.925	-1.72664	0.505259	-3.41733	0.000632384	0.0208337	401.516	145.168	82.434	82.5809
maker-LG19-exonerate_est2genome-gene-25.33	514.341	0.974554	0.285186	3.41726	0.000632549	0.0208337	307.829	385.63	728.952	634.955
maker-LG04-exonerate_est2genome-gene-19.2	103.688	-1.42379	0.417264	-3.4122	0.0006444	0.0210894	175.02	127.356	51.8156	60.5593
maker-LG17-exonerate_est2genome-gene-35.12	28.9614	-2.81823	0.826107	-3.41146	0.000646162	0.0210894	25.7382	75.701	7.06577	7.34052
maker-LG19-exonerate_protein2genome-gene-7.31	634.62	0.914576	0.268871	3.40154	0.000670082	0.0217716	450.934	429.269	748.971	909.307
maker-LG05-exonerate_protein2genome-gene-27.4	3821.23	0.875113	0.257769	3.39495	0.000686421	0.0222025	2362.77	3029.82	5260.46	4631.87
maker-LG06-exonerate_protein2genome-gene-11.1	425.817	1.04288	0.307924	3.38683	0.000707062	0.022768	233.703	322.397	615.899	531.27
maker-LG05-exonerate_protein2genome-gene-11.13	128.347	1.58105	0.468093	3.37764	0.000731096	0.0233336	40.1516	88.1694	173.111	211.958
maker-LG20-exonerate_protein2genome-gene-16.29	2142.98	0.834902	0.247167	3.37788	0.00073046	0.0233336	1387.8	1691.25	2689.7	2803.16
maker-LG01-exonerate_protein2genome-gene-31.18	849.356	0.852723	0.252893	3.37187	0.000746602	0.0237235	644.485	566.422	1125.81	1060.71
maker-LG08-exonerate_protein2genome-gene-50.8	409.011	0.950102	0.283849	3.34721	0.000816285	0.025824	252.235	305.476	553.485	524.847
maker-LG08-exonerate_est2genome-gene-16.0	217.325	1.31304	0.393069	3.34048	0.000836325	0.0263424	89.569	159.417	345.045	275.27
maker-LG08-exonerate_est2genome-gene-60.0	231.114	1.04028	0.312624	3.32759	0.000876021	0.0274728	163.695	138.934	306.183	315.642
maker-LG08-exonerate_protein2genome-gene-67.12	509.72	-0.865049	0.26316	-3.28716	0.00101202	0.0316006	640.367	675.965	350.933	371.614
maker-LG23-exonerate_protein2genome-gene-31.25	400.478	0.897929	0.273953	3.27768	0.00104665	0.0325409	292.386	267.18	519.334	523.012
maker-LG03-exonerate_est2genome-gene-1.6	97.1142	1.33352	0.407811	3.26996	0.00107563	0.0332984	52.506	57.889	124.829	153.233
maker-LG24-exonerate_est2genome-gene-6.7	243.628	-1.03124	0.315814	-3.26534	0.00109331	0.033701	345.922	308.148	175.467	144.975
maker-LG19-exonerate_protein2genome-gene-3.50	37.3512	2.68413	0.824153	3.25684	0.00112661	0.0345798	2.05906	17.812	58.8814	70.6525
maker-LG16-exonerate_est2genome-gene-18.0	1278.84	0.77117	0.23712	3.25224	0.00114499	0.0349949	923.487	966.301	1642.79	1582.8
maker-LG23-exonerate_est2genome-gene-6.14	314.777	0.931925	0.286656	3.25102	0.0011499	0.0349967	226.496	206.619	412.17	413.822
maker-LG16-exonerate_protein2genome-gene-19.30	290.05	-0.993199	0.305859	-3.24724	0.00116529	0.0353161	425.195	347.334	184.888	202.782
maker-LG17-exonerate_protein2genome-gene-34.1	818.151	0.921134	0.283839	3.24528	0.00117337	0.0354121	477.701	652.81	1119.92	1022.17
maker-LG20-exonerate_protein2genome-gene-25.11	468.313	0.986037	0.304357	3.23974	0.0011964	0.0359569	259.441	368.708	606.478	638.625
maker-LG10-exonerate_protein2genome-gene-34.15	247.801	0.982833	0.303613	3.23713	0.0012074	0.0361369	157.518	175.448	321.492	336.746
maker-LG01-exonerate_protein2genome-gene-5.6	50.7966	1.76437	0.546315	3.22959	0.00123968	0.0367976	18.5315	27.6086	67.1248	89.9214
maker-LG13-exonerate_est2genome-gene-73.24	1495.75	1.14646	0.354872	3.23064	0.00123515	0.0367976	638.308	1222.79	2244.56	1877.34
maker-LG20-exonerate_protein2genome-gene-23.15	4080.26	1.17405	0.364245	3.22325	0.00126745	0.0374676	3387.15	1625.35	5461.84	5846.73
maker-LG13-exonerate_est2genome-gene-83.29	54.7604	1.68161	0.522165	3.22047	0.00127982	0.037679	22.6496	29.3898	70.6577	96.3443
maker-LG02-exonerate_est2genome-gene-8.31	135.483	-1.17476	0.365984	-3.20988	0.00132789	0.0387034	169.872	205.729	80.0787	86.2511
maker-LG12-exonerate_protein2genome-gene-37.0	2047.18	0.845	0.263394	3.20811	0.00133608	0.0387034	1273.53	1654.73	2476.55	2783.89
maker-LG20-exonerate_est2genome-gene-21.12	334.993	1.00235	0.312365	3.20891	0.00133237	0.0387034	188.404	257.383	467.518	426.668
maker-LG20-exonerate_protein2genome-gene-27.30	5014.84	0.947016	0.295035	3.20984	0.00132809	0.0387034	2673.69	4176.91	6832.6	6376.16
maker-LG22-exonerate_protein2genome-gene-29.6	106.996	-1.25289	0.390825	-3.20575	0.00134712	0.0388671	162.666	138.934	61.2367	65.1471
maker-LG04-exonerate_est2genome-gene-3.15	162.858	1.08269	0.339076	3.19306	0.00140771	0.0404535	101.923	106.872	234.348	208.287
maker-LG11-exonerate_est2genome-gene-21.5	157.482	1.18272	0.371651	3.18235	0.00146084	0.0416485	110.16	82.8258	191.953	244.99
maker-LG19-exonerate_protein2genome-gene-15.32	526.754	0.953739	0.299603	3.18334	0.00145585	0.0416485	297.534	419.473	718.353	671.658
maker-LG20-exonerate_protein2genome-gene-5.27	410.963	-0.992195	0.312553	-3.17449	0.001501	0.0424997	458.14	635.888	254.368	295.456
maker-LG24-exonerate_protein2genome-gene-44.5	79.5277	1.47907	0.465965	3.1742	0.00150249	0.0424997	32.9449	50.7642	130.717	103.685
maker-LG01-exonerate_est2genome-gene-29.2	55.8258	1.68627	0.533062	3.16337	0.00155953	0.043941	30.8859	22.265	68.3024	101.85
maker-LG06-exonerate_protein2genome-gene-1.20	345.766	0.94491	0.299766	3.15216	0.00162068	0.0454863	246.057	227.103	401.571	508.331
maker-LG03-exonerate_est2genome-gene-3.8	1247.33	0.762987	0.242358	3.14818	0.00164293	0.0457547	870.981	978.769	1581.55	1558.03
maker-LG07-exonerate_protein2genome-gene-66.15	469.641	-0.857995	0.272461	-3.14906	0.00163797	0.0457547	618.747	592.249	309.716	357.85
maker-LG03-exonerate_est2genome-gene-46.24	70.0297	-1.43611	0.456544	-3.1456	0.00165744	0.0458863	97.8052	106.872	34.1512	41.2904
maker-LG11-exonerate_protein2genome-gene-22.0	40.813	-2.18554	0.694906	-3.14509	0.00166038	0.0458863	95.7462	38.2958	11.7763	17.4337
maker-LG13-exonerate_protein2genome-gene-56.0	273.657	0.91905	0.292951	3.13721	0.00170564	0.0469571	192.522	186.135	362.709	353.263
maker-LG07-exonerate_est2genome-gene-34.2	114.76	-1.25263	0.399543	-3.13517	0.00171755	0.0471053	140.016	183.464	61.2367	74.3228
maker-LG01-exonerate_protein2genome-gene-20.7	173.089	1.20211	0.384341	3.12772	0.00176165	0.0481319	81.3328	128.246	216.684	266.094
maker-LG06-exonerate_protein2genome-gene-21.5	196.089	-1.00141	0.320547	-3.12407	0.00178368	0.0485497	272.825	250.259	131.894	129.377
maker-LG14-exonerate_est2genome-gene-18.20	41.232	1.96231	0.628665	3.12139	0.00180002	0.0488103	10.2953	23.1556	71.8353	59.6417
maker-LG18-exonerate_protein2genome-gene-41.6	186.06	-1.59275	0.511869	-3.11164	0.00186054	0.0502625	414.9	144.277	85.9668	99.097
maker-LG03-exonerate_est2genome-gene-43.3	473.034	1.00482	0.32338	3.10723	0.0018885	0.0508273	245.028	383.849	642.985	620.274
maker-LG09-est_gff_StringTie-gene-48.7	161.223	-1.19282	0.385007	-3.09818	0.00194715	0.0520179	176.049	272.524	95.3879	100.932
maker-LG09-exonerate_protein2genome-gene-90.4	238.804	-1.1619	0.375017	-3.09826	0.00194664	0.0520179	402.546	257.383	169.578	125.706
maker-LG13-exonerate_est2genome-gene-85.24	135.276	-1.11974	0.36174	-3.09543	0.00196527	0.0523081	177.079	193.26	91.855	78.9106
maker-LG21-exonerate_est2genome-gene-38.4	464.885	-0.835189	0.270322	-3.08961	0.00200418	0.0531476	560.064	631.435	336.802	331.241
maker-LG16-exonerate_est2genome-gene-57.9	450.183	0.978926	0.317053	3.08758	0.00201792	0.0533159	363.424	243.134	571.15	623.027
maker-LG07-exonerate_est2genome-gene-51.5	119.648	-1.66195	0.539012	-3.08332	0.00204704	0.0535993	267.677	96.1848	54.1709	60.5593
maker-LG12-exonerate_protein2genome-gene-14.0	106.71	-1.20471	0.390788	-3.08276	0.00205094	0.0535993	145.164	152.293	70.6577	58.7242
maker-LG20-exonerate_protein2genome-gene-10.4	2372.71	1.21837	0.395189	3.08301	0.00204915	0.0535993	900.838	1951.3	3914.44	2724.25
maker-LG16-exonerate_est2genome-gene-19.0	1992.61	0.713492	0.231586	3.08089	0.00206383	0.0537415	1459.87	1559.44	2447.11	2504.04
maker-LG03-exonerate_protein2genome-gene-0.51	184.187	1.37521	0.446954	3.07685	0.00209204	0.0542801	70.008	134.481	328.558	203.699
maker-LG05-exonerate_est2genome-gene-0.32	141.697	1.09935	0.357607	3.0742	0.00211068	0.0545676	81.3328	98.8566	196.664	189.936
maker-LG07-exonerate_protein2genome-gene-21.14	149.897	-2.12151	0.693307	-3.05999	0.00221348	0.0570208	420.048	67.6856	49.4604	62.3944
maker-LG22-exonerate_protein2genome-gene-21.18	236.85	-1.21826	0.398502	-3.05711	0.00223486	0.0573667	431.373	231.556	133.072	151.398
maker-LG07-exonerate_est2genome-gene-44.7	31.2455	-2.0126	0.658924	-3.05438	0.00225526	0.0576852	42.2107	57.889	12.9539	11.9283
maker-LG06-exonerate_protein2genome-gene-13.17	180.807	1.21267	0.39761	3.04989	0.00228928	0.0579389	87.5099	130.028	303.828	201.864
maker-LG11-exonerate_est2genome-gene-26.20	658.101	0.789168	0.258658	3.05101	0.00228072	0.0579389	504.469	460.44	873.8	793.694
maker-LG18-exonerate_est2genome-gene-58.15	1024.6	0.825088	0.270503	3.05019	0.00228693	0.0579389	837.007	642.123	1253	1366.25
maker-LG13-exonerate_est2genome-gene-49.6	190.375	1.03041	0.339168	3.03805	0.00238112	0.0600526	110.16	139.824	272.032	239.485
maker-LG12-exonerate_protein2genome-gene-20.10	62.0104	1.52286	0.501627	3.03584	0.00239869	0.0602849	24.7087	39.1864	85.9668	98.1795
maker-LG11-exonerate_protein2genome-gene-28.23	29.9099	2.23039	0.734965	3.03469	0.00240782	0.0603041	11.3248	9.7966	30.6183	67.8998
maker-LG19-exonerate_protein2genome-gene-23.5	545.311	-0.790287	0.260763	-3.03067	0.00244014	0.0609021	718.611	663.497	402.749	396.388
maker-LG11-exonerate_est2genome-gene-27.7	218.523	0.975945	0.322582	3.02541	0.00248295	0.0617571	142.075	152.293	319.137	260.589
maker-LG04-exonerate_protein2genome-gene-29.36	45.7221	-2.18521	0.722733	-3.02353	0.00249842	0.0619281	113.248	36.5146	21.1973	11.9283
maker-LG18-exonerate_protein2genome-gene-47.16	134.324	-1.17418	0.389301	-3.01613	0.00256022	0.0632427	167.813	204.838	68.3024	96.3443
maker-LG16-exonerate_est2genome-gene-8.5	34.9816	-2.10481	0.698111	-3.01501	0.00256968	0.0632597	77.2147	36.5146	10.5987	15.5986
maker-LG02-exonerate_est2genome-gene-14.22	27.6948	-2.29019	0.760377	-3.01192	0.00259602	0.0636908	50.4469	41.8582	4.71051	13.7635
maker-LG05-exonerate_protein2genome-gene-15.6	34.3609	-2.00817	0.667241	-3.00966	0.00261537	0.063948	68.9784	40.9676	16.4868	11.0108
maker-LG09-exonerate_protein2genome-gene-40.3	1790.56	-0.893509	0.297334	-3.00507	0.00265521	0.0647028	1850.06	2805.39	1329.54	1177.24
maker-LG06-exonerate_est2genome-gene-27.34	58.4791	-1.47995	0.493235	-3.00049	0.00269543	0.0653076	86.4804	85.4976	35.3288	26.6094
maker-LG14-exonerate_protein2genome-gene-23.22	210.539	-1.17253	0.390819	-3.00019	0.00269814	0.0653076	371.66	211.963	123.651	134.882
maker-LG20-exonerate_protein2genome-gene-20.4	124.107	1.18956	0.397845	2.99001	0.00278964	0.0672967	77.2147	73.9198	204.907	140.387
maker-LG18-exonerate_protein2genome-gene-37.2	196.829	-1.02436	0.343295	-2.9839	0.00284595	0.0684262	302.681	225.322	127.184	132.129
maker-LG01-exonerate_protein2genome-gene-12.14	28.9708	-2.01934	0.678137	-2.97778	0.00290344	0.0695764	41.1812	51.6548	12.9539	10.0932
maker-LG07-exonerate_protein2genome-gene-52.27	404.154	0.949588	0.319212	2.97479	0.00293193	0.0697955	224.437	326.85	494.604	570.726
maker-LG08-exonerate_protein2genome-gene-43.1	3901.62	-1.39868	0.470071	-2.97546	0.00292551	0.0697955	8665.54	2649.54	2243.38	2048.01
maker-LG11-exonerate_est2genome-gene-22.25	712.178	0.769967	0.2595	2.96712	0.00300604	0.0708581	564.182	488.939	930.326	865.264
maker-LG11-exonerate_protein2genome-gene-12.12	877.577	0.725967	0.24466	2.96725	0.00300479	0.0708581	647.574	675.075	1072.82	1114.84
maker-LG16-exonerate_est2genome-gene-33.2	18.046	2.55852	0.862128	2.96768	0.00300056	0.0708581	5.14764	5.3436	25.9078	35.785
maker-LG19-exonerate_protein2genome-gene-2.24	21.6229	2.49567	0.844066	2.95672	0.00310929	0.0730531	3.08859	9.7966	34.1512	39.4553
maker-LG04-exonerate_est2genome-gene-25.23	35.5919	2.2346	0.756874	2.95241	0.00315306	0.073841	14.4134	10.6872	28.2631	89.0038
maker-LG01-exonerate_protein2genome-gene-2.50	1542.17	0.930888	0.315655	2.94907	0.00318736	0.0739243	795.826	1326.1	2037.3	2009.47
maker-LG09-est_gff_StringTie-gene-107.0	64.2024	-1.49989	0.50843	-2.95004	0.00317728	0.0739243	72.067	117.559	34.1512	33.0323
maker-LG19-exonerate_protein2genome-gene-18.9	552.15	-0.788494	0.267369	-2.94909	0.00318714	0.0739243	745.379	653.7	387.44	422.08
maker-LG07-exonerate_est2genome-gene-44.3	1912.81	0.850843	0.288815	2.94598	0.00321934	0.0743777	1094.39	1634.25	2504.81	2417.78
maker-LG07-exonerate_est2genome-gene-51.6	94.2469	-1.90715	0.647547	-2.94519	0.00322754	0.0743777	238.851	58.7796	43.5722	35.785
maker-LG01-exonerate_est2genome-gene-23.7	95.2972	1.33914	0.454862	2.94406	0.00323941	0.0744137	40.1516	67.6856	120.118	153.233
maker-LG12-est_gff_StringTie-gene-22.11	208.151	0.928031	0.315339	2.94296	0.00325085	0.0744394	145.164	141.605	286.164	259.671
maker-LG02-exonerate_protein2genome-gene-0.6	24.6676	2.31582	0.787945	2.93906	0.00329212	0.0746957	11.3248	5.3436	30.6183	51.3837
maker-LG09-est_gff_StringTie-gene-85.0	252.568	0.91388	0.310953	2.93896	0.00329312	0.0746957	182.227	168.323	299.117	360.603
maker-LG21-exonerate_protein2genome-gene-74.55	126.589	1.21642	0.413659	2.94065	0.00327526	0.0746957	58.6831	93.513	157.802	196.359
maker-LG01-exonerate_protein2genome-gene-38.27	964.128	0.70801	0.241235	2.93494	0.0033361	0.0751977	734.054	730.292	1209.42	1182.74
maker-LG14-exonerate_protein2genome-gene-1.5	17.486	-3.04777	1.03812	-2.93585	0.0033264	0.0751977	45.2993	16.9214	5.88814	1.83513
maker-LG19-exonerate_protein2genome-gene-2.11	19.0508	2.68833	0.916919	2.93192	0.00336876	0.0754623	2.05906	8.0154	37.6841	28.4445
maker-LG20-exonerate_protein2genome-gene-10.7	2624.54	-3.72427	1.27013	-2.93219	0.0033658	0.0754623	8708.78	1050.91	398.038	340.417
maker-LG03-exonerate_est2genome-gene-34.16	506.383	1.12127	0.382983	2.92772	0.00341458	0.0762519	208.994	428.379	726.596	661.565
maker-LG05-exonerate_protein2genome-gene-0.25	100.757	-1.17707	0.403722	-2.91555	0.00355064	0.0783985	123.543	155.855	61.2367	62.3944
maker-LG08-exonerate_protein2genome-gene-59.14	105.649	-1.13905	0.390495	-2.91693	0.00353493	0.0783985	133.839	156.746	65.9472	66.0647
maker-LG08-exonerate_protein2genome-gene-87.10	3022.81	-0.72395	0.248333	-2.91524	0.00355418	0.0783985	4027.52	3504.51	2080.87	2478.34
maker-LG21-exonerate_protein2genome-gene-53.11	509.367	0.801782	0.274875	2.9169	0.00353534	0.0783985	334.597	407.895	645.34	649.636
maker-LG06-exonerate_protein2genome-gene-23.19	54.9478	1.45078	0.498264	2.91167	0.00359498	0.0790568	26.7677	32.0616	76.5458	84.416
maker-LG01-exonerate_protein2genome-gene-38.18	651.701	-1.49705	0.515723	-2.90283	0.00369812	0.0810744	1509.29	415.91	302.65	378.954
maker-LG17-exonerate_protein2genome-gene-37.6	115.208	-1.08944	0.375425	-2.90189	0.00370921	0.0810744	157.518	155.855	77.7234	69.735
maker-LG11-exonerate_protein2genome-gene-12.1	80.2543	-1.37038	0.472658	-2.89929	0.00374003	0.0815011	100.894	130.918	34.1512	55.0539
maker-LG01-exonerate_est2genome-gene-0.36	71.1284	1.29227	0.446419	2.89476	0.00379452	0.0824232	44.2697	38.2958	100.098	101.85
maker-LG16-exonerate_protein2genome-gene-33.8	693.555	0.850008	0.293727	2.89387	0.0038052	0.0824232	428.284	561.078	993.918	790.941
maker-LG15-exonerate_est2genome-gene-23.3	1630.73	-1.07729	0.372516	-2.89194	0.00382871	0.0824706	2993.87	1432.08	990.385	1106.58
maker-LG17-exonerate_protein2genome-gene-36.18	158.486	-0.99882	0.345396	-2.89181	0.00383026	0.0824706	193.551	228.884	105.987	105.52
maker-LG04-exonerate_est2genome-gene-6.20	93.1857	-1.23301	0.426615	-2.89023	0.0038496	0.0826255	109.13	152.293	55.3485	55.9715
maker-LG08-exonerate_protein2genome-gene-79.2	50.2162	1.49322	0.516801	2.88935	0.00386036	0.0826255	27.7973	24.9368	68.3024	79.8282
maker-LG18-exonerate_est2genome-gene-43.7	331.185	-1.28161	0.444683	-2.88208	0.00395059	0.0840907	668.164	270.742	184.888	200.947
maker-LG23-exonerate_est2genome-gene-44.4	227.816	0.993558	0.344751	2.88196	0.00395213	0.0840907	124.573	179.901	283.808	322.983
maker-LG04-exonerate_protein2genome-gene-15.11	678.783	-0.722309	0.251238	-2.875	0.00404029	0.0857136	859.657	830.93	505.202	519.342
maker-LG04-exonerate_est2genome-gene-8.3	632.628	0.877351	0.305613	2.87079	0.00409451	0.0866091	357.246	534.36	806.675	832.232
maker-LG11-exonerate_protein2genome-gene-12.7	930.496	0.700956	0.244567	2.86611	0.00415544	0.0876333	731.995	685.762	1126.99	1177.24
maker-LG23-exonerate_est2genome-gene-32.0	171.393	0.956595	0.333865	2.86522	0.00416723	0.0876333	124.573	108.653	228.46	223.886
maker-LG05-exonerate_protein2genome-gene-8.19	3554.35	0.654362	0.228775	2.86029	0.00423258	0.0884916	2633.53	2890	4295.99	4397.89
maker-LG24-exonerate_protein2genome-gene-47.3	1507.1	0.666144	0.232861	2.86069	0.0042272	0.0884916	1159.25	1171.14	1858.3	1839.72
maker-LG17-exonerate_protein2genome-gene-49.2	83.0329	-1.55686	0.545074	-2.85624	0.00428691	0.0893685	175.02	73.0292	40.0393	44.0431
maker-LG19-exonerate_protein2genome-gene-3.32	172.102	0.98399	0.345108	2.85126	0.0043547	0.0905201	101.923	129.137	217.861	239.485
maker-LG08-exonerate_protein2genome-gene-75.1	744.153	-1.3418	0.471456	-2.84607	0.00442629	0.0917438	1610.18	524.563	405.104	436.761
maker-LG07-exonerate_protein2genome-gene-47.10	458.271	-0.775686	0.272778	-2.84365	0.00445996	0.0921767	541.532	615.405	348.578	327.571
maker-LG04-exonerate_est2genome-gene-12.15	691.969	0.741617	0.260946	2.84203	0.00448277	0.092348	503.44	532.579	799.609	932.246
maker-LG13-exonerate_protein2genome-gene-52.1	99.006	1.15755	0.407411	2.84124	0.00449385	0.092348	62.8013	59.6702	154.269	119.283
maker-LG13-exonerate_est2genome-gene-82.7	17.8919	-2.52511	0.88922	-2.83969	0.00451574	0.0925341	35.004	25.8274	7.06577	3.67026
maker-LG19-exonerate_protein2genome-gene-16.1	1098.09	-0.849762	0.299799	-2.83443	0.00459069	0.0938035	1703.87	1121.27	785.478	781.766
maker-LG01-exonerate_protein2genome-gene-31.13	153.945	-1.03134	0.36398	-2.83351	0.00460405	0.0938107	231.644	181.682	110.697	91.7565
maker-LG08-exonerate_est2genome-gene-54.8	314910	0.779583	0.275417	2.83055	0.00464678	0.0944148	188530	275146	389211	406754
maker-LG24-exonerate_protein2genome-gene-36.8	1206.4	0.672001	0.237758	2.8264	0.00470738	0.0953772	905.985	954.723	1488.52	1476.36
maker-LG12-est_gff_StringTie-gene-71.0	44.6334	1.79242	0.634468	2.82508	0.00472685	0.0955036	11.3248	28.4992	58.8814	79.8282
maker-LG22-exonerate_protein2genome-gene-38.17	318.83	-0.86914	0.307999	-2.82189	0.0047741	0.0961888	466.377	358.021	217.861	233.062
maker-LG01-exonerate_protein2genome-gene-31.19	217.224	-1.26242	0.44788	-2.81867	0.00482238	0.0968909	427.254	186.135	130.717	124.789
maker-LG11-exonerate_est2genome-gene-17.19	76.0733	1.21806	0.432478	2.81647	0.00485551	0.0972855	44.2697	47.2018	103.631	109.19
maker-LG10-exonerate_protein2genome-gene-40.50	39.9991	-1.9696	0.700162	-2.81306	0.00490718	0.0978828	92.6576	34.7334	18.842	13.7635
maker-LG19-exonerate_protein2genome-gene-18.0	1565.67	0.824275	0.293053	2.81272	0.00491246	0.0978828	907.015	1352.82	2104.42	1898.44
maker-LG01-exonerate_est2genome-gene-21.1	1341.74	0.955752	0.339983	2.81117	0.00493613	0.0980835	643.455	1181.83	1757.02	1784.66
maker-LG06-exonerate_protein2genome-gene-27.13	49.7724	1.45664	0.518789	2.80777	0.00498852	0.0987109	23.6792	29.3898	75.3682	70.6525
maker-LG06-exonerate_protein2genome-gene-31.3	28.9891	-2.00704	0.715214	-2.80621	0.00501283	0.0987109	36.0335	56.9984	8.2434	14.681
maker-LG14-exonerate_est2genome-gene-23.6	100.043	-1.11929	0.398954	-2.80556	0.00502287	0.0987109	134.868	138.934	69.48	56.889
maker-LG16-exonerate_est2genome-gene-58.7	105.987	-1.19869	0.427385	-2.80471	0.00503613	0.0987109	115.307	179.901	63.5919	65.1471
maker-LG19-exonerate_protein2genome-gene-17.22	43.0899	1.64747	0.587255	2.80537	0.00502585	0.0987109	26.7677	15.1402	58.8814	71.5701
maker-LG05-exonerate_protein2genome-gene-29.47	96.4539	1.38835	0.495437	2.80228	0.00507435	0.0987364	35.004	71.248	164.868	114.696
maker-LG17-exonerate_protein2genome-gene-48.11	621.323	-0.710657	0.253624	-2.80201	0.0050785	0.0987364	780.383	762.354	466.341	476.216
maker-LG23-exonerate_est2genome-gene-9.5	70.3364	1.41074	0.503406	2.80238	0.00507264	0.0987364	50.4469	26.718	97.7431	106.438
maker-LG13-exonerate_protein2genome-gene-18.8	225.729	-0.903202	0.322773	-2.79826	0.00513786	0.0996219	260.471	327.741	157.802	156.904
maker-LG05-exonerate_protein2genome-gene-11.0	22.2841	2.33483	0.835799	2.79353	0.00521354	0.100549	11.3248	3.5624	41.217	33.0323
maker-LG10-exonerate_protein2genome-gene-29.20	19.1127	2.55581	0.914812	2.79381	0.00520907	0.100549	2.05906	8.906	30.6183	34.8675
maker-LG15-exonerate_est2genome-gene-38.3	94.762	-1.13507	0.406603	-2.7916	0.00524487	0.100615	142.075	118.45	58.8814	59.6417
maker-LG16-exonerate_est2genome-gene-29.3	393.501	0.774775	0.277482	2.79216	0.00523569	0.100615	284.15	296.57	467.518	525.765
maker-LG15-exonerate_protein2genome-gene-45.38	195.723	-0.979319	0.351006	-2.79003	0.00527025	0.100834	217.231	301.913	138.96	124.789
maker-LG17-exonerate_protein2genome-gene-0.13	85.0081	-1.57173	0.564199	-2.78577	0.00534007	0.101899	173.99	80.154	56.5261	29.3621
maker-LG16-exonerate_protein2genome-gene-60.100	98.9503	-2.10478	0.756531	-2.78215	0.00540008	0.102773	282.091	39.1864	34.1512	40.3729
maker-LG20-exonerate_protein2genome-gene-2.22	300.289	0.79986	0.288032	2.77698	0.00548668	0.104146	211.053	227.103	380.374	382.625
maker-LG08-exonerate_protein2genome-gene-95.24	776.459	-0.727384	0.262072	-2.77551	0.00551154	0.104343	1027.47	909.303	540.531	628.532
maker-LG02-exonerate_protein2genome-gene-4.0	158.108	1.56425	0.564509	2.77099	0.00558866	0.105526	32.9449	126.465	247.302	225.721
maker-LG09-est_gff_StringTie-gene-17.1	21816	5.87365	2.12406	2.76529	0.00568714	0.106991	13.3839	1449.9	30481.7	55319.1
maker-LG16-exonerate_est2genome-gene-59.4	252.125	-0.849092	0.307203	-2.76394	0.00571073	0.106991	302.681	345.553	189.598	170.667
maker-LG24-exonerate_est2genome-gene-14.7	336.222	-0.793762	0.287107	-2.76469	0.00569776	0.106991	431.373	421.254	263.789	228.474
maker-LG22-exonerate_est2genome-gene-1.12	211.043	0.983385	0.356103	2.76152	0.00575328	0.107509	113.248	170.105	262.611	298.209
maker-LG04-exonerate_protein2genome-gene-9.3	573.881	0.807683	0.292594	2.76042	0.00577267	0.107592	377.837	456.878	635.919	824.891
maker-LG10-exonerate_protein2genome-gene-57.19	260.187	0.838683	0.304099	2.75793	0.0058169	0.108137	198.699	174.558	350.933	316.56
maker-LG09-exonerate_protein2genome-gene-0.0	470.993	0.72692	0.263885	2.75469	0.00587479	0.108933	354.158	355.349	598.235	576.231
maker-LG08-exonerate_protein2genome-gene-64.1	74.8856	1.28474	0.466755	2.75249	0.00591439	0.109386	53.5355	33.8428	104.809	107.355
maker-LG04-exonerate_protein2genome-gene-29.27	1625.77	0.640554	0.232873	2.75066	0.00594749	0.109717	1250.88	1290.48	1943.09	2018.64
maker-LG05-exonerate_protein2genome-gene-27.9	53.6617	-1.41892	0.516121	-2.74921	0.00597396	0.109753	89.569	66.795	27.0854	31.1972
maker-LG09-est_gff_StringTie-gene-108.2	226.15	1.22922	0.447172	2.74888	0.00597988	0.109753	80.3032	189.698	347.4	287.198
maker-LG16-exonerate_protein2genome-gene-41.13	278.339	1.01616	0.369983	2.74649	0.00602363	0.110275	132.809	235.118	383.907	361.521
maker-LG23-exonerate_est2genome-gene-16.6	61.2215	1.53899	0.560916	2.74371	0.00607486	0.110932	44.2697	18.7026	88.3221	93.5917
maker-LG10-exonerate_est2genome-gene-35.5	182.456	0.89708	0.327254	2.74124	0.00612079	0.111488	120.455	134.481	230.815	244.072
maker-LG07-exonerate_est2genome-gene-2.1	84.0756	-6.78107	2.47627	-2.73842	0.00617343	0.11201	331.508	1.7812	1.17763	1.83513
maker-LG10-exonerate_est2genome-gene-6.8	5031.69	0.678923	0.247959	2.73805	0.00618053	0.11201	3414.95	4322.97	6177.84	6211
maker-LG09-exonerate_protein2genome-gene-52.2	1428.58	-0.679041	0.24826	-2.7352	0.00623417	0.112418	1887.13	1630.69	1042.2	1154.3
maker-LG14-exonerate_est2genome-gene-17.13	96.4869	-1.28057	0.468127	-2.73552	0.00622819	0.112418	135.898	138.043	37.6841	74.3228
maker-LG05-exonerate_protein2genome-gene-22.16	268.733	-0.818798	0.299595	-2.73301	0.00627577	0.112886	365.483	320.616	194.309	194.524
maker-LG19-exonerate_est2genome-gene-18.17	4395.18	-0.731678	0.267835	-2.73182	0.00629854	0.113013	6246.15	4727.31	3015.91	3591.35
maker-LG01-exonerate_protein2genome-gene-10.26	1048.97	-0.963358	0.353151	-2.72789	0.00637403	0.114084	1802.7	970.754	773.702	648.719
maker-LG03-exonerate_protein2genome-gene-34.2	268.975	-0.835551	0.30735	-2.71857	0.00655647	0.116738	354.158	335.756	173.111	212.875
maker-LG10-exonerate_protein2genome-gene-29.17	43.4458	1.62961	0.599954	2.71622	0.00660323	0.116738	25.7382	16.9214	49.4604	81.6633
maker-LG14-exonerate_protein2genome-gene-15.27	1679.61	0.663291	0.24415	2.71674	0.00659283	0.116738	1406.34	1194.29	2026.7	2091.13
maker-LG17-exonerate_est2genome-gene-61.15	27.9754	1.81708	0.668289	2.719	0.00654797	0.116738	11.3248	13.359	45.9275	41.2904
maker-LG19-exonerate_protein2genome-gene-4.15	355.521	0.794127	0.292352	2.71634	0.00660075	0.116738	241.939	277.867	487.538	414.739
maker-LG20-exonerate_est2genome-gene-10.51	212.914	-4.03933	1.48803	-2.71455	0.00663667	0.117042	55.5946	747.213	25.9078	22.9391
maker-LG08-exonerate_est2genome-gene-59.11	316.883	-0.842273	0.310719	-2.71072	0.00671374	0.117717	456.081	358.021	208.44	244.99
maker-LG12-exonerate_protein2genome-gene-74.1	2119.51	0.633385	0.233703	2.71022	0.00672391	0.117717	1578.27	1744.69	2606.09	2549
maker-LG16-exonerate_est2genome-gene-63.8	78.476	-2.22806	0.821866	-2.71097	0.00670858	0.117717	30.8859	227.994	16.4868	38.5377
maker-LG01-exonerate_protein2genome-gene-22.6	114.961	-1.09989	0.406212	-2.70768	0.00677551	0.118334	185.315	128.246	76.5458	69.735
maker-LG08-exonerate_protein2genome-gene-61.2	152.492	0.943152	0.348489	2.7064	0.00680164	0.118503	101.923	106.872	183.71	217.463
maker-LG14-exonerate_est2genome-gene-9.6	685.31	0.845685	0.312757	2.70397	0.00685174	0.119088	388.132	591.358	943.28	818.468
maker-LG21-exonerate_est2genome-gene-1.6	233.404	-1.01587	0.375905	-2.70246	0.0068829	0.119342	318.124	307.257	111.875	196.359
maker-LG17-exonerate_est2genome-gene-45.9	1147.29	0.643455	0.238602	2.69677	0.00700164	0.12111	899.808	891.491	1363.69	1434.15
maker-LG07-exonerate_protein2genome-gene-6.17	257.627	-1.19604	0.444237	-2.69235	0.00709509	0.122433	495.203	222.65	131.894	180.76
maker-LG08-exonerate_protein2genome-gene-25.4	276.119	0.820159	0.305053	2.68858	0.00717573	0.123529	179.138	219.978	360.354	345.005
maker-LG08-exonerate_est2genome-gene-101.12	39.1749	-1.62939	0.606475	-2.68666	0.00721695	0.123943	45.2993	73.0292	20.0197	18.3513
maker-LG08-exonerate_protein2genome-gene-81.26	1732.48	0.624997	0.23279	2.68481	0.00725717	0.124337	1405.31	1320.76	2087.93	2115.91
maker-LG10-exonerate_est2genome-gene-34.1	487.617	-0.826155	0.307934	-2.68289	0.00729886	0.124755	513.735	732.964	369.775	333.994
maker-LG03-exonerate_est2genome-gene-5.6	731.022	-0.884087	0.329798	-2.68069	0.00734702	0.125199	1019.23	878.132	386.262	640.461
maker-LG20-exonerate_protein2genome-gene-23.18	31.5776	1.7305	0.645678	2.68012	0.00735955	0.125199	11.3248	17.812	49.4604	47.7134
maker-LG18-exonerate_protein2genome-gene-27.1	1196.5	0.692599	0.258842	2.67576	0.00745598	0.126541	810.239	1018.85	1473.21	1483.7
maker-LG13-exonerate_protein2genome-gene-44.9	192.407	-0.879585	0.329516	-2.66932	0.00760046	0.12869	240.91	257.383	148.381	122.954
maker-LG18-exonerate_protein2genome-gene-34.0	1094.41	0.642476	0.241283	2.66275	0.00775059	0.130925	825.682	883.475	1363.69	1304.78
maker-LG06-exonerate_est2genome-gene-8.4	29.4893	-1.74317	0.655907	-2.65765	0.00786874	0.132301	45.2993	45.4206	15.3092	11.9283
maker-LG13-exonerate_protein2genome-gene-48.1	1273.37	0.629537	0.236846	2.658	0.00786053	0.132301	986.289	1013.5	1510.9	1582.8
maker-LG22-exonerate_protein2genome-gene-31.28	410.194	-0.830938	0.312782	-2.6566	0.0078933	0.132405	612.57	438.175	274.387	315.642
maker-LG17-exonerate_est2genome-gene-38.5	542.615	0.712432	0.268453	2.65384	0.00795809	0.133183	422.107	400.77	621.788	725.794
maker-LG20-exonerate_protein2genome-gene-17.18	893.858	0.682876	0.257481	2.65215	0.00799821	0.133544	643.455	728.511	1177.63	1025.84
maker-LG24-exonerate_est2genome-gene-27.2	154.441	-0.941941	0.355375	-2.65056	0.00803596	0.133865	201.788	204.838	91.855	119.283
maker-LG20-exonerate_est2genome-gene-16.7	198.354	-0.876838	0.331136	-2.64797	0.00809777	0.134584	228.555	284.992	141.315	138.552
maker-LG19-exonerate_protein2genome-gene-2.55	45.3771	1.47382	0.557079	2.64562	0.00815417	0.135209	18.5315	29.3898	64.7695	68.8174
maker-LG08-exonerate_est2genome-gene-36.14	893.962	0.65286	0.246928	2.64392	0.00819512	0.135577	718.611	671.512	1130.52	1055.2
maker-LG01-exonerate_est2genome-gene-31.3	2698.21	-0.608877	0.230629	-2.64008	0.00828876	0.136812	3110.21	3408.33	2116.2	2158.11
maker-LG04-exonerate_protein2genome-gene-10.29	435.87	-0.925211	0.350815	-2.63732	0.00835636	0.137613	707.286	434.613	339.157	262.424
maker-LG24-exonerate_est2genome-gene-37.10	274.36	0.87482	0.331821	2.63642	0.00837864	0.137666	226.496	161.199	326.203	383.542
maker-LG02-exonerate_protein2genome-gene-11.18	2533.54	-0.888194	0.337018	-2.63545	0.00840258	0.137698	4257.1	2322.68	1698.14	1856.23
maker-LG13-exonerate_est2genome-gene-69.7	1223.76	0.667252	0.253387	2.63333	0.00845526	0.137698	1035.71	855.867	1542.69	1460.76
maker-LG19-exonerate_protein2genome-gene-20.3	590.13	-0.777931	0.295511	-2.63249	0.00847605	0.137698	628.013	862.991	409.815	459.7
maker-LG24-exonerate_est2genome-gene-1.11	461.242	0.71944	0.273262	2.63279	0.00846868	0.137698	326.361	370.49	599.413	548.704
maker-LG24-exonerate_est2genome-gene-12.0	229.486	-0.860522	0.32667	-2.63422	0.00843305	0.137698	334.597	257.383	167.223	158.739
maker-LG02-exonerate_est2genome-gene-31.53	34.2162	2.52682	0.961146	2.62897	0.00856452	0.138822	19.561	0.8906	65.9472	50.4661
maker-LG01-exonerate_est2genome-gene-32.1	25.5147	-1.89289	0.720573	-2.62692	0.00861621	0.139347	48.3879	32.0616	10.5987	11.0108
maker-LG03-exonerate_est2genome-gene-0.70	579.69	0.685657	0.261355	2.62347	0.00870403	0.139516	437.55	451.534	673.603	756.074
maker-LG03-exonerate_protein2genome-gene-27.5	127.873	1.26303	0.48126	2.62442	0.0086797	0.139516	55.5946	94.4036	236.703	124.789
maker-LG05-exonerate_protein2genome-gene-22.21	326.998	-0.783938	0.298614	-2.62526	0.00865837	0.139516	368.571	458.659	244.947	235.814
maker-LG09-est_gff_StringTie-gene-94.2	1068.58	0.742905	0.283166	2.62357	0.00870135	0.139516	934.812	664.388	1302.46	1372.68
maker-LG21-exonerate_est2genome-gene-55.1	94.3357	-1.06562	0.407011	-2.61816	0.00884058	0.14139	117.366	138.043	57.7038	64.2296
maker-LG07-exonerate_protein2genome-gene-38.10	691.172	0.666462	0.254854	2.61507	0.00892093	0.142211	518.882	549.5	887.931	808.375
maker-LG12-exonerate_protein2genome-gene-93.5	478.026	-1.33288	0.509769	-2.61467	0.00893132	0.142211	1063.5	305.476	261.433	281.693
maker-LG03-exonerate_est2genome-gene-44.10	97.5658	-1.20765	0.463319	-2.60651	0.00914695	0.142882	168.843	103.31	69.48	48.631
maker-LG05-exonerate_est2genome-gene-0.35	106.124	1.02948	0.394991	2.60633	0.00915175	0.142882	72.067	67.6856	126.006	158.739
maker-LG13-exonerate_est2genome-gene-77.13	97.4523	1.22519	0.469391	2.61016	0.0090499	0.142882	44.2697	72.1386	166.046	107.355
maker-LG13-exonerate_protein2genome-gene-57.11	115.038	-1.00872	0.386548	-2.60957	0.00906562	0.142882	161.636	146.058	67.1248	85.3336
maker-LG15-exonerate_est2genome-gene-47.1	165.786	-0.888465	0.340283	-2.61096	0.00902894	0.142882	201.788	228.884	109.519	122.954
maker-LG17-exonerate_protein2genome-gene-56.5	366.595	0.745431	0.285874	2.60755	0.00911926	0.142882	251.205	296.57	445.143	473.464
maker-LG20-exonerate_est2genome-gene-21.11	88.6725	1.0763	0.412534	2.60899	0.00908102	0.142882	53.5355	60.5608	113.052	127.542
maker-LG21-exonerate_protein2genome-gene-46.12	204.182	-0.89436	0.342973	-2.60767	0.00911616	0.142882	226.496	304.585	134.25	151.398
maker-LG23-exonerate_protein2genome-gene-15.7	78.8132	1.27789	0.489557	2.6103	0.00904617	0.142882	32.9449	58.7796	127.184	96.3443
maker-LG09-est_gff_StringTie-gene-117.0	155.221	1.00288	0.385083	2.60432	0.00920563	0.143413	83.3918	122.903	231.993	182.595
maker-LG13-exonerate_est2genome-gene-86.13	156.79	-1.33826	0.514061	-2.6033	0.00923301	0.14353	311.947	137.152	116.585	61.4769
maker-LG14-exonerate_est2genome-gene-0.4	352.39	0.781097	0.300171	2.60218	0.00926345	0.143693	229.585	288.554	475.762	415.657
maker-LG12-est_gff_StringTie-gene-6.2	45.3027	-1.81417	0.697747	-2.60004	0.00932131	0.14428	103.982	37.4052	14.1315	25.6918
maker-LG02-exonerate_protein2genome-gene-15.4	83.8272	-1.14899	0.442911	-2.59419	0.00948143	0.146444	135.898	95.2942	51.8156	52.3012
maker-LG23-exonerate_est2genome-gene-45.13	236.128	-0.829078	0.319958	-2.59121	0.009564	0.147404	317.095	287.664	150.736	189.018
maker-LG04-exonerate_protein2genome-gene-14.1	410.34	-0.699527	0.270286	-2.5881	0.00965072	0.148114	511.676	504.08	319.137	306.467
maker-LG10-exonerate_est2genome-gene-50.3	440.029	-1.06155	0.410169	-2.58809	0.0096511	0.148114	821.564	368.708	274.387	295.456
maker-LG07-exonerate_protein2genome-gene-39.15	902.508	0.63004	0.243882	2.58338	0.00978374	0.14983	726.847	690.215	1109.33	1083.64
maker-LG24-exonerate_protein2genome-gene-36.9	149.209	1.20678	0.468637	2.57509	0.0100213	0.153144	53.5355	126.465	221.394	195.441
maker-LG11-exonerate_protein2genome-gene-9.11	1693.3	-1.04172	0.405208	-2.57083	0.0101456	0.154716	3227.57	1331.45	1114.04	1100.16
maker-LG05-exonerate_protein2genome-gene-26.18	79.1948	-1.31634	0.512694	-2.5675	0.0102434	0.155205	151.341	74.8104	44.7499	45.8783
maker-LG08-exonerate_est2genome-gene-22.14	125.091	-1.48562	0.57878	-2.56681	0.0102638	0.155205	186.345	181.682	104.809	27.527
maker-LG08-exonerate_protein2genome-gene-21.5	889.191	-0.676468	0.263493	-2.56731	0.0102492	0.155205	1008.94	1179.15	630.031	738.64
maker-LG23-exonerate_protein2genome-gene-26.17	836.284	0.630894	0.245649	2.56827	0.0102206	0.155205	652.721	659.935	989.207	1043.27
maker-LG18-exonerate_protein2genome-gene-46.22	1055.27	0.664326	0.259004	2.56492	0.0103199	0.155402	727.877	904.85	1300.1	1288.26
maker-LG19-exonerate_est2genome-gene-25.7	381.301	-1.3618	0.530807	-2.56554	0.0103016	0.155402	859.657	238.681	183.71	243.155
maker-LG10-exonerate_protein2genome-gene-49.16	42.0708	1.49305	0.583235	2.55994	0.0104691	0.15717	22.6496	21.3744	76.5458	47.7134
maker-LG23-exonerate_protein2genome-gene-0.34	22.3837	2.25765	0.88205	2.55955	0.0104809	0.15717	10.2953	5.3436	18.842	55.0539
maker-LG20-exonerate_protein2genome-gene-23.14	146.963	1.08567	0.424597	2.55695	0.0105594	0.158018	123.543	65.0138	208.44	190.854
maker-LG09-est_gff_StringTie-gene-120.13	193.855	-0.843116	0.330006	-2.55485	0.0106233	0.158318	241.939	255.602	153.092	124.789
maker-LG15-exonerate_est2genome-gene-50.7	232.038	0.926939	0.36277	2.55517	0.0106135	0.158318	123.543	195.932	329.736	278.94
maker-LG03-exonerate_protein2genome-gene-15.64	1162.49	0.929815	0.364619	2.5501	0.0107693	0.158702	568.3	1032.21	1248.29	1801.18
maker-LG04-exonerate_est2genome-gene-0.0	515.92	0.673157	0.263924	2.55057	0.0107545	0.158702	395.339	399.879	666.537	601.923
maker-LG06-exonerate_protein2genome-gene-28.25	33625.5	0.762747	0.29915	2.54972	0.0107811	0.158702	19101.9	30773.8	43395.6	41230.8
maker-LG06-exonerate_protein2genome-gene-6.14	51.0278	-1.78727	0.70022	-2.55243	0.0106973	0.158702	123.543	34.7334	24.7302	21.104
maker-LG12-exonerate_protein2genome-gene-17.7	32.9991	-1.62617	0.637028	-2.55274	0.0106878	0.158702	58.6831	40.9676	17.6644	14.681
maker-LG15-exonerate_protein2genome-gene-38.8	483.055	1.04072	0.407887	2.55149	0.0107263	0.158702	192.522	439.066	633.564	667.07
maker-LG05-exonerate_protein2genome-gene-29.42	685.783	0.855495	0.336008	2.54606	0.0108947	0.159518	361.365	614.514	943.28	823.974
maker-LG21-exonerate_est2genome-gene-74.3	37.7071	1.4719	0.57817	2.5458	0.0109028	0.159518	18.5315	21.3744	57.7038	53.2188
maker-LG24-exonerate_protein2genome-gene-48.6	1346.61	0.668179	0.262458	2.54585	0.0109012	0.159518	908.044	1172.03	1688.72	1617.67
maker-LG11-exonerate_protein2genome-gene-22.8	98.3761	1.24997	0.491801	2.54162	0.0110341	0.161111	79.2737	37.4052	156.625	120.201
maker-LG19-exonerate_est2genome-gene-3.80	86.1768	1.10056	0.433396	2.53939	0.0111045	0.161812	61.7717	48.0924	103.631	131.212
maker-LG08-exonerate_protein2genome-gene-94.17	27.5509	-1.71141	0.674422	-2.53759	0.0111618	0.162319	38.0926	46.3112	12.9539	12.8459
maker-LG01-exonerate_protein2genome-gene-40.33	357.872	-0.941036	0.371252	-2.53476	0.0112523	0.163306	608.451	333.084	236.703	253.248
maker-LG09-exonerate_protein2genome-gene-31.3	31.4858	-1.64183	0.648508	-2.5317	0.0113512	0.163759	45.2993	49.8736	18.842	11.9283
maker-LG19-exonerate_est2genome-gene-21.23	293.222	-0.784125	0.309708	-2.53182	0.0113472	0.163759	416.959	325.069	222.572	208.287
maker-LG22-exonerate_protein2genome-gene-24.11	16078.1	0.67338	0.265981	2.53168	0.0113517	0.163759	14020.1	10765.6	17749.2	21777.5
maker-LG14-exonerate_protein2genome-gene-4.7	190.255	1.14875	0.454173	2.52933	0.0114282	0.164534	159.577	77.4822	203.73	320.23
maker-LG10-exonerate_est2genome-gene-13.3	896.172	0.673343	0.26677	2.52406	0.0116007	0.166685	606.392	774.822	1098.73	1104.75
maker-LG11-exonerate_est2genome-gene-33.9	463.316	0.851835	0.338031	2.51999	0.0117358	0.168291	247.087	413.238	602.945	589.994
maker-LG02-exonerate_est2genome-gene-13.5	765.629	-0.683862	0.271844	-2.51564	0.0118817	0.169903	876.129	1010.83	648.873	526.682
maker-LG10-exonerate_est2genome-gene-30.0	310.972	-0.735192	0.292458	-2.51384	0.0119424	0.169903	359.306	417.691	231.993	234.897
maker-LG15-exonerate_protein2genome-gene-8.16	309.341	0.756063	0.300678	2.51452	0.0119194	0.169903	206.935	252.93	408.637	368.861
maker-LG19-exonerate_protein2genome-gene-4.0	159.948	-0.855613	0.340321	-2.51413	0.0119325	0.169903	196.64	215.525	108.342	119.283
maker-LG02-exonerate_est2genome-gene-10.11	190.555	1.0765	0.428708	2.51103	0.0120379	0.170588	78.2442	166.542	261.433	256.001
maker-LG11-exonerate_protein2genome-gene-30.23	579.974	-0.714444	0.284486	-2.51135	0.0120269	0.170588	817.446	624.311	423.946	454.195
maker-LG14-exonerate_protein2genome-gene-4.20	421.088	-0.829825	0.330586	-2.51016	0.0120677	0.170675	657.869	420.363	293.229	312.89
maker-LG14-exonerate_est2genome-gene-30.11	97.7942	-1.25249	0.499137	-2.50931	0.0120967	0.17075	187.374	88.1694	62.4143	53.2188
maker-LG02-exonerate_protein2genome-gene-11.15	290.848	0.728402	0.291037	2.50278	0.0123221	0.173155	229.585	208.4	363.887	361.521
maker-LG02-exonerate_protein2genome-gene-18.0	395.111	0.811979	0.324761	2.50023	0.0124111	0.173155	344.892	228.884	532.288	474.381
maker-LG05-exonerate_protein2genome-gene-11.1	464.147	0.661249	0.264315	2.50174	0.0123584	0.173155	353.128	366.037	567.617	569.808
maker-LG07-exonerate_est2genome-gene-41.1	730.269	-0.67872	0.271301	-2.50172	0.0123592	0.173155	796.855	1001.03	540.531	582.654
maker-LG10-exonerate_protein2genome-gene-48.9	32.5666	-1.63647	0.654193	-2.50151	0.0123664	0.173155	42.2107	56.1078	20.0197	11.9283
maker-LG12-exonerate_protein2genome-gene-20.8	495.585	0.721516	0.288511	2.50082	0.0123905	0.173155	331.508	416.801	568.794	665.235
maker-LG09-est_gff_StringTie-gene-113.20	31.8317	2.80358	1.12336	2.49572	0.0125702	0.174763	5.14764	10.6872	105.987	5.50539
maker-LG13-exonerate_est2genome-gene-18.16	336.443	0.708341	0.283915	2.49491	0.012599	0.174763	254.294	256.493	440.433	394.553
maker-LG15-exonerate_protein2genome-gene-35.13	50.1008	-2.30433	0.923474	-2.49528	0.0125856	0.174763	152.37	14.2496	20.0197	13.7635
maker-LG02-exonerate_protein2genome-gene-1.13	365.021	-0.705398	0.283037	-2.49225	0.0126937	0.174909	468.436	436.394	295.585	259.671
maker-LG03-exonerate_protein2genome-gene-33.9	764.448	-0.804608	0.323092	-2.49033	0.0127623	0.174909	1204.55	740.089	578.215	534.941
maker-LG05-exonerate_est2genome-gene-23.6	46.3959	2.05533	0.825588	2.48954	0.0127909	0.174909	7.2067	28.4992	117.763	32.1148
maker-LG12-exonerate_protein2genome-gene-27.10	53.18	-1.37095	0.550245	-2.49152	0.0127198	0.174909	62.8013	90.8412	22.3749	36.7026
maker-LG13-exonerate_protein2genome-gene-1.22	72.6854	-1.28135	0.514766	-2.48919	0.0128035	0.174909	103.982	101.528	57.7038	27.527
maker-LG13-exonerate_protein2genome-gene-43.6	653.535	-0.676554	0.271306	-2.49369	0.0126421	0.174909	884.365	724.058	478.117	527.6
maker-LG15-exonerate_est2genome-gene-44.2	96.2712	1.00005	0.40174	2.48929	0.0127998	0.174909	67.9489	60.5608	118.94	137.635
maker-LG21-exonerate_protein2genome-gene-67.13	652.482	-0.671633	0.269709	-2.49021	0.0127667	0.174909	777.294	826.477	451.031	555.127
maker-LG09-exonerate_protein2genome-gene-33.6	1006.67	0.610328	0.245287	2.48823	0.0128382	0.175051	754.645	838.945	1203.54	1229.54
maker-LG20-exonerate_protein2genome-gene-26.37	434.172	-0.769602	0.309668	-2.48525	0.0129461	0.176189	633.16	461.331	348.578	293.621
maker-LG11-exonerate_protein2genome-gene-15.20	1448.1	0.663432	0.267167	2.48321	0.0130205	0.176868	961.58	1279.79	1807.66	1743.37
maker-LG01-exonerate_est2genome-gene-32.0	1096.01	-0.776691	0.313175	-2.48005	0.0131362	0.17777	1706.96	1061.6	787.833	827.644
maker-LG02-exonerate_protein2genome-gene-20.1	1107.96	-0.618709	0.249455	-2.48024	0.0131293	0.17777	1237.49	1446.33	864.379	883.615
maker-LG16-exonerate_est2genome-gene-19.3	766.307	0.666303	0.269065	2.47636	0.0132729	0.179284	521.971	662.606	937.392	943.257
maker-LG10-exonerate_protein2genome-gene-25.31	270.53	0.835627	0.337674	2.47466	0.0133365	0.179806	157.518	230.665	370.953	322.983
maker-LG01-exonerate_est2genome-gene-21.6	3800.47	0.89712	0.362963	2.47166	0.0134489	0.180262	1741.96	3568.63	4603.35	5287.93
maker-LG03-exonerate_est2genome-gene-11.21	51.9112	2.56029	1.03721	2.46844	0.0135702	0.180262	25.7382	4.453	163.69	13.7635
maker-LG05-exonerate_protein2genome-gene-13.9	556.046	-0.696388	0.282107	-2.46853	0.0135671	0.180262	684.637	690.215	480.472	368.861
maker-LG09-est_gff_StringTie-gene-18.2	383.61	-0.727752	0.294683	-2.46961	0.0135261	0.180262	537.414	419.473	288.519	289.033
maker-LG12-exonerate_protein2genome-gene-59.9	42.3664	-1.3773	0.557622	-2.46996	0.0135129	0.180262	60.7422	61.4514	27.0854	20.1864
maker-LG21-exonerate_protein2genome-gene-36.21	51.7474	1.2687	0.51334	2.47146	0.0134561	0.180262	35.004	25.8274	71.8353	74.3228
maker-LG21-exonerate_protein2genome-gene-4.23	140.744	1.06792	0.432409	2.4697	0.0135227	0.180262	63.8308	117.559	215.506	166.079
maker-LG23-exonerate_protein2genome-gene-38.49	828.349	0.61864	0.250252	2.47207	0.0134332	0.180262	668.164	638.56	1055.15	951.515
maker-LG14-exonerate_protein2genome-gene-15.21	1270.61	0.647572	0.263082	2.46148	0.0138365	0.183461	903.926	1075.84	1696.96	1405.71
maker-LG17-exonerate_est2genome-gene-45.6	313.201	-1.09732	0.446302	-2.45869	0.0139446	0.184554	248.116	605.608	182.532	216.545
maker-LG18-exonerate_protein2genome-gene-22.12	45.9763	1.38988	0.565926	2.45594	0.0140516	0.185631	18.5315	32.0616	71.8353	61.4769
maker-LG01-exonerate_est2genome-gene-8.8	127.613	-1.15399	0.470024	-2.45517	0.0140818	0.185689	232.674	119.34	94.2102	64.2296
maker-LG15-exonerate_protein2genome-gene-41.27	709.628	0.653118	0.26646	2.45109	0.0142425	0.187124	517.853	585.124	940.925	794.611
maker-LG22-exonerate_est2genome-gene-60.11	23.6279	-1.80285	0.735409	-2.45149	0.0142264	0.187124	35.004	38.2958	12.9539	8.25809
maker-LG21-exonerate_est2genome-gene-71.0	68.7734	1.11753	0.456366	2.44875	0.0143351	0.187998	43.2402	43.6394	83.6116	104.602
maker-LG16-exonerate_est2genome-gene-54.7	39.2793	-1.49916	0.612711	-2.44676	0.0144145	0.188355	63.8308	52.5454	14.1315	26.6094
maker-LG19-exonerate_est2genome-gene-17.10	302.07	-0.727477	0.297258	-2.44729	0.0143934	0.188355	359.306	393.645	246.124	209.205
maker-LG05-exonerate_est2genome-gene-8.3	171.161	0.825921	0.338133	2.44259	0.0145821	0.1902	121.484	125.575	199.019	238.567
maker-LG23-exonerate_est2genome-gene-13.8	104.732	-0.973239	0.399322	-2.43723	0.0148002	0.192697	145.164	132.699	61.2367	79.8282
maker-LG08-exonerate_protein2genome-gene-51.13	255.526	1.00847	0.413977	2.43607	0.014848	0.19297	109.13	229.775	363.887	319.313
maker-LG09-est_gff_StringTie-gene-48.11	980.158	0.624086	0.25627	2.43527	0.0148809	0.19305	810.239	732.964	1092.84	1284.59
maker-LG05-exonerate_protein2genome-gene-29.44	75.3705	1.08545	0.44626	2.43234	0.0150018	0.19427	41.1812	55.2172	105.987	99.097
maker-LG09-exonerate_protein2genome-gene-29.5	3466.95	0.614647	0.252815	2.43121	0.0150483	0.194522	2398.8	3079.7	4121.7	4267.6
maker-LG02-exonerate_protein2genome-gene-1.10	101.316	-1.17415	0.483703	-2.42741	0.015207	0.194828	183.256	97.966	50.638	73.4052
maker-LG03-exonerate_est2genome-gene-40.8	94.4085	-0.990188	0.407707	-2.42867	0.0151542	0.194828	120.455	130.918	56.5261	69.735
maker-LG14-exonerate_est2genome-gene-30.2	182.121	-0.819383	0.337207	-2.42991	0.0151025	0.194828	210.024	254.712	138.96	124.789
maker-LG15-exonerate_protein2genome-gene-48.41	499.657	0.757589	0.312051	2.42778	0.0151917	0.194828	444.756	298.351	645.34	610.181
maker-LG17-exonerate_est2genome-gene-25.0	178.611	-0.846357	0.348401	-2.42926	0.0151296	0.194828	260.471	198.604	134.25	121.119
maker-LG09-est_gff_StringTie-gene-35.2	58.5084	-1.32259	0.545641	-2.42392	0.0153541	0.196016	106.041	61.4514	27.0854	39.4553
maker-LG10-exonerate_est2genome-gene-25.9	229.872	0.746913	0.308065	2.42453	0.0153283	0.196016	176.049	167.433	273.21	302.797
maker-LG13-exonerate_est2genome-gene-69.3	267.183	0.731537	0.302136	2.42121	0.0154687	0.197131	184.286	217.306	328.558	338.582
maker-LG06-exonerate_protein2genome-gene-12.15	26.6814	-1.89109	0.781684	-2.41925	0.0155526	0.197502	53.5355	30.2804	16.4868	6.42296
maker-LG17-exonerate_est2genome-gene-52.9	84.1143	1.1894	0.491529	2.4198	0.0155292	0.197502	68.9784	33.8428	118.94	114.696
maker-LG11-exonerate_est2genome-gene-20.0	166.864	-0.874494	0.361815	-2.41697	0.0156504	0.197829	214.142	218.197	96.5655	138.552
maker-LG15-exonerate_protein2genome-gene-37.26	171.459	-1.00953	0.417725	-2.41673	0.0156607	0.197829	296.504	162.089	102.454	124.789
maker-LG22-exonerate_est2genome-gene-42.6	376.097	0.800753	0.331258	2.41731	0.0156358	0.197829	333.567	215.525	453.387	501.908
maker-LG04-exonerate_protein2genome-gene-7.1	437.589	-0.671756	0.278548	-2.41163	0.0158813	0.200266	584.772	490.721	334.446	340.417
maker-LG10-exonerate_protein2genome-gene-43.2	1148.23	-0.93405	0.38746	-2.4107	0.0159219	0.200428	2068.32	946.708	842.004	735.887
maker-LG14-exonerate_est2genome-gene-18.17	290.59	0.782115	0.324589	2.40955	0.0159721	0.200575	187.374	239.571	413.347	322.065
maker-LG18-exonerate_est2genome-gene-31.10	1561.13	0.784641	0.325691	2.40916	0.0159893	0.200575	864.804	1428.52	1749.96	2201.24
maker-LG01-exonerate_est2genome-gene-41.2	380.454	-1.05522	0.439053	-2.40339	0.0162438	0.202711	731.995	295.679	239.058	255.083
maker-LG01-exonerate_protein2genome-gene-25.3	130.479	0.890013	0.370256	2.40378	0.0162266	0.202711	102.953	80.154	167.223	171.585
maker-LG08-exonerate_protein2genome-gene-56.9	101.952	-1.00852	0.419539	-2.40388	0.0162221	0.202711	111.189	161.199	64.7695	70.6525
maker-LG22-exonerate_est2genome-gene-0.0	937.453	0.708167	0.295458	2.39684	0.016537	0.206013	594.038	829.149	1282.44	1044.19
maker-LG01-exonerate_est2genome-gene-17.3	342.505	-0.699466	0.292821	-2.38872	0.0169072	0.209584	381.955	465.784	262.611	259.671
maker-LG01-exonerate_protein2genome-gene-13.32	2187.24	0.606244	0.253937	2.38738	0.0169689	0.209584	1526.79	1941.51	2672.04	2608.64
maker-LG02-exonerate_protein2genome-gene-15.8	495.356	-1.03195	0.432062	-2.38843	0.0169206	0.209584	947.166	383.849	302.65	347.757
maker-LG06-exonerate_est2genome-gene-17.22	91.1576	-0.970063	0.406242	-2.3879	0.0169451	0.209584	126.632	114.887	58.8814	64.2296
maker-LG06-exonerate_est2genome-gene-7.25	45.0337	-1.52958	0.640365	-2.38861	0.0169121	0.209584	94.7166	39.1864	22.3749	23.8567
maker-LG03-exonerate_protein2genome-gene-20.21	304.704	0.762749	0.319689	2.38591	0.017037	0.209706	191.492	260.055	412.17	355.098
maker-LG18-exonerate_est2genome-gene-41.22	201.774	-0.864685	0.362352	-2.38631	0.0170183	0.209706	306.8	214.635	126.006	159.656
maker-LG17-exonerate_protein2genome-gene-22.11	92.1333	-0.984465	0.412948	-2.38399	0.017126	0.210443	132.809	112.216	56.5261	66.9823
maker-LG04-exonerate_est2genome-gene-3.12	481.642	0.664954	0.279185	2.38176	0.0172299	0.211359	332.538	412.348	593.524	588.159
maker-LG06-exonerate_protein2genome-gene-9.18	386.178	0.661026	0.277687	2.38047	0.0172904	0.211741	282.091	316.163	484.005	462.453
maker-LG17-exonerate_protein2genome-gene-53.2	47.9233	1.22867	0.516291	2.37981	0.0173216	0.211764	28.8268	28.4992	68.3024	66.0647
maker-LG04-exonerate_protein2genome-gene-31.6	109.638	-1.20496	0.506484	-2.37907	0.0173566	0.211833	205.906	99.7472	82.434	50.4661
maker-LG01-exonerate_protein2genome-gene-29.19	698.436	0.621167	0.261393	2.37637	0.0174839	0.212308	505.499	594.921	870.267	823.056
maker-LG07-exonerate_est2genome-gene-55.1	87.6134	-1.00231	0.421769	-2.37644	0.0174805	0.212308	127.662	105.981	63.5919	53.2188
maker-LG21-exonerate_est2genome-gene-6.10	309.149	0.815961	0.343297	2.37684	0.0174618	0.212308	273.855	174.558	369.775	418.41
maker-LG24-exonerate_protein2genome-gene-49.1	5227.7	0.812681	0.34209	2.37564	0.0175187	0.212374	2609.86	4975.78	6458.11	6867.06
maker-LG09-est_gff_StringTie-gene-119.0	141.042	-1.61288	0.679583	-2.37333	0.0176284	0.213143	208.994	215.525	121.296	18.3513
maker-LG18-exonerate_est2genome-gene-42.4	745.101	0.703126	0.296295	2.37306	0.0176413	0.213143	462.258	671.512	899.708	946.927
maker-LG06-exonerate_est2genome-gene-1.27	41.7303	-1.43386	0.60546	-2.36822	0.0178739	0.215176	77.2147	44.53	25.9078	19.2689
maker-LG09-est_gff_StringTie-gene-29.1	2346.08	0.898559	0.379507	2.3677	0.017899	0.215176	2253.64	1023.3	2979.4	3127.98
maker-LG10-exonerate_est2genome-gene-7.2	79.2239	-1.44425	0.609807	-2.36838	0.0178662	0.215176	175.02	56.9984	35.3288	49.5485
maker-LG13-exonerate_est2genome-gene-30.16	106.617	-0.968348	0.409256	-2.36612	0.0179758	0.215739	118.396	163.87	67.1248	77.0755
maker-LG06-exonerate_est2genome-gene-27.21	818.74	0.591022	0.24995	2.36456	0.0180513	0.215927	688.755	618.076	984.497	983.63
maker-LG08-exonerate_protein2genome-gene-75.2	51.5906	-1.53035	0.647156	-2.36473	0.0180431	0.215927	113.248	40.077	28.2631	24.7743
maker-LG17-exonerate_protein2genome-gene-36.21	221.408	-1.09185	0.461908	-2.36378	0.0180895	0.216026	175.02	427.488	151.914	131.212
maker-LG08-exonerate_protein2genome-gene-80.16	19.5131	1.92182	0.814048	2.36081	0.0182349	0.217174	8.23623	8.0154	38.8617	22.9391
maker-LG12-exonerate_protein2genome-gene-46.0	528.995	-1.00823	0.42713	-2.36048	0.0182515	0.217174	1004.82	408.785	342.69	359.686
maker-LG16-exonerate_protein2genome-gene-29.7	1147.27	-0.61332	0.259884	-2.35998	0.018276	0.217174	1545.32	1229.92	909.129	904.719
maker-LG13-exonerate_protein2genome-gene-41.4	159.457	-0.844438	0.358161	-2.3577	0.0183884	0.218151	200.758	209.291	96.5655	131.212
maker-LG19-exonerate_protein2genome-gene-12.19	424.579	0.708854	0.300987	2.3551	0.0185178	0.219324	292.386	351.787	593.524	460.618
maker-LG17-exonerate_protein2genome-gene-66.0	985.948	0.599902	0.254856	2.35388	0.0185784	0.219682	764.94	802.431	1291.86	1084.56
maker-LG02-exonerate_est2genome-gene-10.12	323.187	0.880677	0.374837	2.34949	0.018799	0.221926	160.606	293.898	451.031	387.213
maker-LG23-exonerate_est2genome-gene-20.6	101.022	-1.23026	0.525518	-2.34103	0.0192304	0.226649	148.252	134.481	88.3221	33.0323
maker-LG04-exonerate_protein2genome-gene-28.28	625.811	0.94911	0.405762	2.33908	0.0193314	0.227285	260.471	593.14	892.642	756.991
maker-LG19-exonerate_protein2genome-gene-13.29	48.0854	-1.3002	0.555934	-2.33877	0.0193475	0.227285	82.3623	54.3266	31.796	23.8567
maker-LG10-exonerate_protein2genome-gene-24.18	88.2051	-1.0626	0.454972	-2.33552	0.0195163	0.228525	95.7462	142.496	65.9472	48.631
maker-LG23-exonerate_est2genome-gene-8.15	368.541	0.785547	0.336291	2.33592	0.0194957	0.228525	229.585	311.71	385.084	547.786
maker-LG14-exonerate_est2genome-gene-8.28	47.8549	1.40861	0.60349	2.3341	0.0195903	0.229019	16.4725	35.624	82.434	56.889
maker-LG09-exonerate_protein2genome-gene-77.0	68.5436	-1.07289	0.459928	-2.33273	0.0196621	0.229293	102.953	82.8258	47.1051	41.2904
maker-LG18-exonerate_est2genome-gene-20.11	90.4223	1.524	0.653392	2.33244	0.0196773	0.229293	28.8268	64.1232	207.263	61.4769
maker-LG06-exonerate_protein2genome-gene-10.20	1972.72	0.662861	0.284513	2.32981	0.0198162	0.230539	1817.12	1237.93	2440.05	2395.76
maker-LG12-exonerate_protein2genome-gene-26.4	3158.73	-0.52568	0.225803	-2.32805	0.0199094	0.23125	3741.31	3714.69	2535.43	2643.51
maker-LG03-exonerate_protein2genome-gene-27.3	22.661	1.72633	0.742067	2.32638	0.019998	0.231712	10.2953	10.6872	41.217	28.4445
maker-LG09-exonerate_protein2genome-gene-20.5	174.05	0.762794	0.327929	2.3261	0.0200134	0.231712	131.78	126.465	213.151	224.803
maker-LG16-exonerate_protein2genome-gene-46.69	1209.56	0.596354	0.256461	2.32532	0.0200549	0.231821	1037.76	888.819	1347.21	1564.45
maker-LG13-exonerate_protein2genome-gene-4.15	1563.52	-0.598121	0.257761	-2.32044	0.0203169	0.234099	2015.82	1750.92	1121.1	1366.25
maker-LG22-exonerate_protein2genome-gene-45.77	125.099	0.936022	0.403309	2.32086	0.0202945	0.234099	97.8052	73.9198	191.953	136.717
maker-LG10-exonerate_est2genome-gene-42.1	943.361	0.595901	0.257366	2.31539	0.0205917	0.236633	678.459	823.805	1135.23	1135.95
maker-LG11-exonerate_est2genome-gene-0.6	75.5444	-1.18824	0.513235	-2.31519	0.0206024	0.236633	138.986	71.248	42.3946	49.5485
maker-LG24-exonerate_protein2genome-gene-57.6	2411.84	0.656214	0.28352	2.31452	0.0206392	0.236678	1564.88	2180.19	2661.44	3240.84
maker-LG14-exonerate_protein2genome-gene-6.26	483.11	-0.714476	0.308921	-2.31281	0.0207329	0.237375	698.021	503.189	332.091	399.141
maker-LG04-exonerate_est2genome-gene-1.0	201.577	0.749007	0.324179	2.31047	0.020862	0.238475	144.134	156.746	231.993	273.434
maker-LG16-exonerate_protein2genome-gene-51.38	65.7028	1.23487	0.534622	2.3098	0.0208993	0.238523	24.7087	53.436	88.3221	96.3443
maker-LG05-exonerate_est2genome-gene-25.9	115.743	0.89594	0.38805	2.30883	0.0209531	0.238759	70.008	91.7318	142.493	158.739
maker-LG07-exonerate_est2genome-gene-49.2	2919.11	0.526197	0.228115	2.30672	0.0210705	0.239719	2456.46	2328.92	3362.13	3528.96
maker-LG07-exonerate_protein2genome-gene-21.9	408.142	0.764367	0.331816	2.30359	0.0212458	0.241333	368.571	236.9	471.051	556.045
maker-LG09-exonerate_protein2genome-gene-64.11	317.476	-0.690724	0.300281	-2.30026	0.0214334	0.242699	431.373	352.678	255.545	230.309
maker-LG13-exonerate_est2genome-gene-66.13	1029.18	0.563236	0.244806	2.30075	0.021406	0.242699	794.796	866.554	1267.13	1188.25
maker-LG17-exonerate_protein2genome-gene-60.3	35.9802	1.35714	0.590434	2.29855	0.0215305	0.243035	22.6496	17.812	52.9933	50.4661
maker-LG19-exonerate_protein2genome-gene-0.36	70.5714	-1.1545	0.502258	-2.29861	0.0215268	0.243035	124.573	70.3574	42.3946	44.9607
maker-LG10-exonerate_est2genome-gene-29.2	47.105	-1.21697	0.529609	-2.29786	0.0215696	0.243096	58.6831	73.0292	28.2631	28.4445
maker-LG16-exonerate_est2genome-gene-33.0	93.1693	-0.944445	0.411438	-2.29548	0.0217058	0.243869	129.721	115.778	56.5261	70.6525
maker-LG23-exonerate_protein2genome-gene-30.43	1754.77	0.771478	0.336058	2.29567	0.0216948	0.243869	1663.72	929.786	2049.07	2376.49
maker-LG06-exonerate_protein2genome-gene-17.3	28.5706	1.66506	0.726462	2.29201	0.0219052	0.244228	10.2953	16.9214	57.7038	29.3621
maker-LG12-est_gff_StringTie-gene-38.1	43.2633	-1.31281	0.572465	-2.29326	0.0218328	0.244228	67.9489	55.2172	30.6183	19.2689
maker-LG14-exonerate_est2genome-gene-17.14	95.0035	0.932665	0.406926	2.29198	0.021907	0.244228	64.8603	65.9044	110.697	138.552
maker-LG18-exonerate_est2genome-gene-43.6	27.3224	-1.79135	0.78126	-2.2929	0.0218536	0.244228	61.7717	23.1556	10.5987	13.7635
maker-LG19-exonerate_est2genome-gene-4.41	259.69	0.687398	0.299869	2.29233	0.0218866	0.244228	211.053	187.026	316.782	323.901
maker-LG12-exonerate_protein2genome-gene-42.0	262.336	-0.763161	0.333129	-2.29089	0.0219698	0.244549	272.825	387.411	187.243	201.864
maker-LG04-exonerate_protein2genome-gene-11.17	818.844	0.569835	0.24893	2.28914	0.0220714	0.244935	647.574	670.622	1022.18	934.999
maker-LG15-exonerate_est2genome-gene-36.8	133.629	-1.61163	0.704038	-2.28912	0.0220723	0.244935	340.774	62.342	42.3946	89.0038
maker-LG24-exonerate_protein2genome-gene-18.7	60.3147	1.19982	0.525265	2.28423	0.0223581	0.247725	26.7677	46.3112	71.8353	96.3443
maker-LG01-exonerate_protein2genome-gene-16.15	1280.97	0.57703	0.252695	2.28351	0.0224006	0.247815	928.635	1127.5	1501.48	1566.28
maker-LG20-exonerate_protein2genome-gene-15.0	346.488	0.639408	0.280117	2.28264	0.0224513	0.247996	281.061	260.946	414.525	429.421
maker-LG11-exonerate_protein2genome-gene-29.19	1690.13	1.0697	0.470522	2.27344	0.0229996	0.253664	514.764	1666.31	2205.7	2373.74
maker-LG08-exonerate_protein2genome-gene-77.0	219.833	-0.945212	0.415894	-2.27272	0.0230428	0.253753	373.719	204.838	177.822	122.954
maker-LG07-exonerate_est2genome-gene-1.4	159.194	0.774849	0.341105	2.27158	0.0231116	0.254122	123.543	111.325	211.973	189.936
maker-LG24-exonerate_protein2genome-gene-46.8	1353.87	0.550935	0.242786	2.26922	0.0232552	0.255311	1162.34	1034.88	1555.65	1662.63
maker-LG07-exonerate_protein2genome-gene-52.13	188.472	0.787707	0.347451	2.2671	0.0233839	0.255946	119.425	156.746	260.256	217.463
maker-LG19-exonerate_protein2genome-gene-15.25	55.2832	-1.17165	0.516801	-2.26713	0.0233824	0.255946	87.5099	65.9044	28.2631	39.4553
maker-LG09-est_gff_StringTie-gene-107.2	63.8779	1.13486	0.50166	2.26222	0.023684	0.257414	30.8859	48.983	76.5458	99.097
maker-LG11-exonerate_protein2genome-gene-21.20	503.559	-1.05524	0.466405	-2.26249	0.0236669	0.257414	1009.97	350.006	345.045	309.219
maker-LG17-exonerate_protein2genome-gene-42.6	486.955	-0.891404	0.394075	-2.26201	0.0236965	0.257414	859.657	406.114	346.223	335.829
maker-LG19-exonerate_protein2genome-gene-22.0	175.626	-0.892342	0.394211	-2.26361	0.023598	0.257414	284.15	172.776	110.697	134.882
maker-LG19-exonerate_protein2genome-gene-22.17	48.5908	1.16713	0.515915	2.26225	0.023682	0.257414	27.7973	32.0616	64.7695	69.735
maker-LG09-exonerate_protein2genome-gene-90.5	1737.98	0.553904	0.245149	2.25945	0.0238551	0.258748	1291.03	1525.6	2010.21	2125.08
maker-LG09-exonerate_protein2genome-gene-18.0	77.8366	-1.34545	0.596889	-2.25411	0.0241895	0.26198	160.606	63.2326	30.6183	56.889
maker-LG01-exonerate_protein2genome-gene-16.13	878.772	0.57649	0.256333	2.24899	0.0245133	0.26509	646.544	764.135	1082.24	1022.17
maker-LG19-exonerate_protein2genome-gene-10.4	115.617	0.96472	0.431323	2.23665	0.025309	0.273284	57.6536	98.8566	138.96	166.997
maker-LG01-exonerate_protein2genome-gene-40.43	77.4197	0.967509	0.433131	2.23375	0.0254993	0.274397	57.6536	47.2018	104.809	100.015
maker-LG08-exonerate_est2genome-gene-79.6	166.118	0.779144	0.348978	2.23264	0.0255724	0.274397	108.101	136.262	223.749	196.359
maker-LG15-exonerate_protein2genome-gene-43.37	62.5766	-1.08082	0.484164	-2.23234	0.0255925	0.274397	71.0375	98.8566	40.0393	40.3729
maker-LG18-exonerate_est2genome-gene-8.5	534.186	-0.590633	0.264598	-2.23219	0.0256022	0.274397	610.511	673.294	442.788	410.152
maker-LG19-exonerate_est2genome-gene-22.56	18.1955	-2.95177	1.3222	-2.23248	0.0255833	0.274397	2.05906	62.342	4.71051	3.67026
maker-LG07-exonerate_est2genome-gene-59.3	249.753	-0.695299	0.31196	-2.22881	0.0258268	0.276393	295.475	322.397	171.934	209.205
maker-LG02-exonerate_protein2genome-gene-30.21	157.238	-1.14297	0.513096	-2.2276	0.0259071	0.276841	319.154	113.997	93.0326	102.767
maker-LG03-exonerate_protein2genome-gene-45.17	116.725	-0.836945	0.375915	-2.22642	0.0259861	0.276935	147.223	152.293	76.5458	90.839
maker-LG04-exonerate_protein2genome-gene-8.6	170.964	-0.781165	0.350892	-2.22623	0.025999	0.276935	195.61	236.9	111.875	139.47
maker-LG14-exonerate_est2genome-gene-6.11	79.5477	-0.988739	0.444228	-2.22575	0.026031	0.276935	89.569	122.012	50.638	55.9715
maker-LG02-exonerate_protein2genome-gene-15.11	66.3874	-1.35293	0.609251	-2.22064	0.0263751	0.27995	140.016	50.7642	43.5722	31.1972
maker-LG14-exonerate_est2genome-gene-6.0	252.858	-1.06713	0.480604	-2.22039	0.0263921	0.27995	500.351	184.354	178.999	147.728
maker-LG07-exonerate_est2genome-gene-45.1	230.599	-0.75134	0.338477	-2.21977	0.0264347	0.27999	246.057	332.194	187.243	156.904
maker-LG18-exonerate_protein2genome-gene-52.6	120.241	0.941161	0.42436	2.21784	0.0265659	0.280968	62.8013	101.528	178.999	137.635
maker-LG18-exonerate_protein2genome-gene-16.3	271.689	0.678745	0.306314	2.21585	0.026702	0.281993	190.463	227.103	354.466	314.725
maker-LG21-exonerate_protein2genome-gene-46.14	2440.25	0.532232	0.2405	2.21303	0.0268958	0.283625	1954.05	2035.91	3118.36	2652.68
maker-LG14-exonerate_protein2genome-gene-31.13	303.977	-0.641388	0.290261	-2.20969	0.0271265	0.28564	384.014	357.131	226.105	248.66
maker-LG08-exonerate_protein2genome-gene-19.11	231.169	-0.768343	0.347976	-2.20803	0.0272419	0.286438	307.829	274.305	204.907	137.635
maker-LG23-exonerate_est2genome-gene-45.11	312.407	0.865862	0.392553	2.20572	0.0274036	0.287718	165.754	276.977	313.249	493.65
maker-LG06-exonerate_protein2genome-gene-3.35	794.161	0.678336	0.307661	2.20482	0.0274669	0.287963	489.026	732.073	1056.33	899.214
maker-LG10-exonerate_est2genome-gene-39.1	1057.49	0.533362	0.24199	2.20407	0.0275195	0.288096	828.771	899.506	1256.53	1245.14
maker-LG15-exonerate_protein2genome-gene-36.11	61.6138	-1.03487	0.469713	-2.20319	0.0275815	0.288327	78.2442	87.2788	42.3946	38.5377
maker-LG21-exonerate_protein2genome-gene-66.42	88.8771	-1.00503	0.456631	-2.20096	0.0277388	0.289551	96.7757	140.715	48.2827	69.735
maker-LG13-exonerate_protein2genome-gene-70.9	216.824	0.723224	0.329031	2.19804	0.027946	0.290872	145.164	181.682	290.874	249.578
maker-LG23-exonerate_protein2genome-gene-30.21	119.634	0.841464	0.382808	2.19814	0.0279394	0.290872	95.7462	75.701	164.868	142.223
maker-LG14-exonerate_protein2genome-gene-29.1	50.6799	1.12981	0.514318	2.19672	0.0280402	0.291432	36.0335	27.6086	73.0129	66.0647
maker-LG06-exonerate_protein2genome-gene-13.22	136.216	0.997799	0.454345	2.19613	0.0280829	0.291456	57.6536	123.793	187.243	176.173
maker-LG13-exonerate_est2genome-gene-86.15	70.2022	-1.02848	0.468465	-2.19543	0.0281329	0.291556	105.012	83.7164	38.8617	53.2188
maker-LG01-exonerate_protein2genome-gene-13.24	413.275	0.715406	0.326128	2.19363	0.0282618	0.291844	245.028	380.286	524.044	503.743
maker-LG03-exonerate_est2genome-gene-45.9	1974.02	-0.610965	0.278553	-2.19335	0.0282821	0.291844	2800.32	1971.79	1519.14	1604.82
maker-LG09-est_gff_StringTie-gene-3.2	57.4841	1.12157	0.511264	2.19371	0.0282561	0.291844	43.2402	29.3898	68.3024	89.0038
maker-LG08-exonerate_protein2genome-gene-22.3	18.537	2.26143	1.03149	2.19239	0.0283512	0.292139	1.02953	11.5778	37.6841	23.8567
maker-LG04-exonerate_est2genome-gene-5.9	2955.16	-0.620943	0.283421	-2.19088	0.0284603	0.292844	4155.18	3008.45	2074.98	2582.03
maker-LG07-exonerate_protein2genome-gene-30.23	343.87	-0.671839	0.3071	-2.18769	0.0286921	0.29481	482.849	362.474	256.723	273.434
maker-LG07-exonerate_est2genome-gene-11.3	67.3066	-1.04936	0.480312	-2.18475	0.0289075	0.295759	93.6871	88.1694	34.1512	53.2188
maker-LG11-exonerate_protein2genome-gene-7.5	63.162	1.3559	0.62062	2.18476	0.0289067	0.295759	28.8268	41.8582	134.25	47.7134
maker-LG20-exonerate_est2genome-gene-1.26	271.857	0.664388	0.304092	2.18482	0.0289017	0.295759	212.083	208.4	365.065	301.879
maker-LG06-exonerate_protein2genome-gene-14.4	1509.15	-0.813322	0.372462	-2.18364	0.028989	0.296172	2607.8	1239.72	1091.66	1097.41
maker-LG15-exonerate_protein2genome-gene-42.18	237.265	-1.03786	0.475572	-2.18233	0.0290851	0.296734	175.02	463.112	144.848	166.079
maker-LG06-exonerate_protein2genome-gene-7.11	69.6429	-1.26924	0.581951	-2.181	0.0291833	0.297315	137.957	58.7796	50.638	31.1972
maker-LG09-est_gff_StringTie-gene-59.10	295.776	0.68051	0.312378	2.17848	0.02937	0.298795	238.851	215.525	412.17	316.56
maker-LG09-est_gff_StringTie-gene-8.1	148.11	0.74847	0.343704	2.17766	0.0294315	0.298999	114.278	106.872	181.355	189.936
maker-LG04-exonerate_protein2genome-gene-17.8	193.198	-0.931934	0.428653	-2.1741	0.0296979	0.300576	340.774	166.542	126.006	139.47
maker-LG08-exonerate_est2genome-gene-95.2	17.3697	-1.97884	0.910265	-2.17391	0.0297118	0.300576	32.9449	22.265	10.5987	3.67026
maker-LG08-exonerate_protein2genome-gene-51.14	294401	-0.773927	0.355923	-2.17442	0.0296733	0.300576	498080	244972	227597	206957
maker-LG04-exonerate_est2genome-gene-29.7	343.45	0.614039	0.282985	2.16987	0.0300171	0.303239	261.5	281.43	396.861	434.008
maker-LG20-exonerate_est2genome-gene-19.12	197.903	-0.916098	0.422348	-2.16906	0.0300782	0.303433	339.744	178.12	117.763	155.986
maker-LG08-exonerate_protein2genome-gene-38.1	37.3942	-1.42828	0.659565	-2.16549	0.0303501	0.305747	40.1516	68.5762	27.0854	13.7635
maker-LG07-exonerate_protein2genome-gene-56.17	329.518	-0.66296	0.306463	-2.16326	0.0305208	0.307039	354.158	453.315	272.032	238.567
maker-LG22-exonerate_protein2genome-gene-0.38	669.48	0.544823	0.251997	2.16202	0.0306164	0.307572	539.473	549.5	817.274	771.672
maker-LG01-exonerate_est2genome-gene-10.10	741.898	-0.602009	0.27853	-2.16138	0.0306661	0.307642	1011	778.384	557.018	621.192
maker-LG01-exonerate_est2genome-gene-32.9	40.547	-1.24227	0.576106	-2.15632	0.0310587	0.30774	66.9194	47.2018	22.3749	25.6918
maker-LG01-exonerate_protein2genome-gene-19.11	1330.49	0.620579	0.287593	2.15784	0.0309406	0.30774	890.542	1206.76	1430.82	1793.84
maker-LG05-exonerate_est2genome-gene-16.11	631.409	0.593774	0.275369	2.15629	0.0310612	0.30774	441.668	564.64	751.327	768.002
maker-LG07-exonerate_est2genome-gene-24.1	987.966	0.524641	0.243026	2.15879	0.0308668	0.30774	794.796	825.586	1204.71	1126.77
maker-LG08-exonerate_protein2genome-gene-25.5	45.1462	1.33983	0.62061	2.1589	0.0308581	0.30774	14.4134	36.5146	63.5919	66.0647
maker-LG13-exonerate_protein2genome-gene-19.0	20.9918	1.70916	0.792836	2.15576	0.0311025	0.30774	6.17717	13.359	34.1512	30.2797
maker-LG15-exonerate_protein2genome-gene-41.29	1365.06	0.535088	0.247891	2.15856	0.0308843	0.30774	1140.72	1089.2	1481.46	1748.88
maker-LG16-exonerate_est2genome-gene-21.4	333.898	0.619203	0.287127	2.15655	0.0310411	0.30774	281.061	245.806	392.15	416.575
maker-LG21-exonerate_protein2genome-gene-18.18	272.639	0.645065	0.299154	2.1563	0.0310601	0.30774	221.349	203.947	353.288	311.972
maker-LG23-exonerate_est2genome-gene-31.3	269.773	-0.651214	0.301879	-2.1572	0.0309902	0.30774	327.39	332.194	191.953	227.556
maker-LG10-exonerate_est2genome-gene-58.9	227.543	-0.740507	0.343865	-2.15348	0.0312809	0.309081	331.508	237.79	184.888	155.986
maker-LG13-exonerate_est2genome-gene-27.10	146.178	-0.806091	0.374581	-2.15198	0.0313986	0.309819	156.488	215.525	98.9207	113.778
maker-LG11-exonerate_protein2genome-gene-0.21	6978.09	0.731598	0.340177	2.15064	0.0315048	0.310443	3614.68	6876.32	8719.16	8702.19
maker-LG10-exonerate_protein2genome-gene-39.7	114.125	0.903393	0.420254	2.14963	0.0315842	0.3108	60.7422	97.966	160.157	137.635
maker-LG15-exonerate_est2genome-gene-50.9	392.515	-0.795106	0.370327	-2.14704	0.0317904	0.312404	645.515	350.896	270.854	302.797
maker-LG06-exonerate_protein2genome-gene-16.12	2599.1	0.491888	0.229342	2.14478	0.0319706	0.313489	2086.85	2233.62	2986.46	3089.44
maker-LG21-exonerate_protein2genome-gene-18.20	452.648	0.605602	0.28239	2.14456	0.0319878	0.313489	387.103	331.303	504.025	588.159
maker-LG09-exonerate_protein2genome-gene-8.2	241.5	-0.654224	0.305612	-2.1407	0.0322981	0.3161	306.8	284.101	177.822	197.277
maker-LG05-exonerate_protein2genome-gene-1.19	408.658	0.659933	0.308575	2.13865	0.032464	0.317148	269.737	363.365	546.419	455.112
maker-LG15-exonerate_protein2genome-gene-23.29	546.972	-0.595736	0.278603	-2.13829	0.0324931	0.317148	582.713	733.854	426.301	445.019
maker-LG16-exonerate_protein2genome-gene-49.15	248.682	-0.698651	0.32697	-2.13674	0.032619	0.317947	262.53	352.678	197.841	181.678
maker-LG09-exonerate_protein2genome-gene-123.6	577.563	-0.585881	0.27435	-2.13553	0.0327181	0.318483	617.717	768.588	465.163	458.783
maker-LG11-exonerate_protein2genome-gene-33.23	1688.51	-0.706893	0.331281	-2.13382	0.0328575	0.319409	2678.83	1509.57	1317.77	1247.89
maker-LG05-exonerate_protein2genome-gene-12.30	534.577	0.558748	0.261957	2.13298	0.0329264	0.319648	414.9	449.753	619.432	654.224
maker-LG05-exonerate_est2genome-gene-17.32	74.9001	-0.957284	0.449552	-2.12942	0.0332198	0.322062	112.219	85.4976	54.1709	47.7134
maker-LG15-exonerate_est2genome-gene-30.7	1037.8	-0.91234	0.428604	-2.12863	0.0332846	0.322258	1824.32	886.147	939.747	500.991
maker-LG03-exonerate_protein2genome-gene-38.10	109.428	-0.970801	0.457226	-2.12324	0.0337337	0.322354	101.923	187.917	67.1248	80.7457
maker-LG06-exonerate_est2genome-gene-6.24	96.4085	0.927972	0.436846	2.12425	0.0336489	0.322354	82.3623	50.7642	121.296	131.212
maker-LG08-exonerate_protein2genome-gene-53.1	2492.48	0.54325	0.25587	2.12315	0.0337414	0.322354	1770.79	2286.17	3000.6	2912.35
maker-LG08-exonerate_protein2genome-gene-59.15	159.419	0.724609	0.340677	2.12696	0.033423	0.322354	111.189	129.137	195.486	201.864
maker-LG10-exonerate_est2genome-gene-50.5	387.471	-0.603779	0.284347	-2.12339	0.0337213	0.322354	425.195	509.423	309.716	305.549
maker-LG17-exonerate_est2genome-gene-17.18	20.6127	-1.76611	0.831289	-2.12454	0.0336252	0.322354	31.9154	32.0616	4.71051	13.7635
maker-LG19-exonerate_protein2genome-gene-8.16	228.287	0.659052	0.309904	2.12663	0.0334508	0.322354	189.433	164.761	279.098	279.857
maker-LG21-exonerate_protein2genome-gene-31.12	367.645	0.694976	0.327114	2.12457	0.0336226	0.322354	224.437	336.647	482.827	426.668
maker-LG21-exonerate_protein2genome-gene-8.27	253.715	0.852551	0.401375	2.12408	0.0336636	0.322354	240.91	121.122	342.69	310.137
maker-LG23-exonerate_protein2genome-gene-35.38	182.919	-0.810753	0.381182	-2.12694	0.033425	0.322354	282.091	184.354	116.585	148.646
maker-LG19-exonerate_protein2genome-gene-14.9	637.895	-0.570954	0.269267	-2.1204	0.033972	0.324127	823.623	701.793	479.295	546.869
maker-LG21-exonerate_protein2genome-gene-55.15	41.376	-1.45651	0.687596	-2.11826	0.0341529	0.325423	43.2402	78.3728	11.7763	32.1148
maker-LG08-exonerate_protein2genome-gene-81.34	118.153	-0.887586	0.419187	-2.1174	0.0342261	0.325689	137.957	169.214	63.5919	101.85
maker-LG20-exonerate_est2genome-gene-25.26	50.9176	1.16108	0.548636	2.1163	0.0343197	0.32615	23.6792	39.1864	60.059	80.7457
maker-LG09-exonerate_protein2genome-gene-116.18	127.969	-0.764465	0.361585	-2.1142	0.0344979	0.326983	164.725	157.636	89.4997	100.015
maker-LG24-exonerate_protein2genome-gene-43.0	102.869	0.892315	0.421991	2.11453	0.0344697	0.326983	56.6241	87.2788	127.184	140.387
maker-LG09-est_gff_StringTie-gene-87.2	686.214	0.537962	0.254603	2.11295	0.0346053	0.32757	541.532	577.999	778.412	846.913
maker-LG19-exonerate_protein2genome-gene-25.47	296.511	-0.627837	0.297469	-2.1106	0.0348069	0.329046	357.246	362.474	254.368	211.958
maker-LG03-exonerate_est2genome-gene-44.5	45.6127	-1.46821	0.696554	-2.10781	0.0350472	0.330021	102.953	31.171	23.5526	24.7743
maker-LG06-exonerate_protein2genome-gene-5.1	1225.99	-0.498242	0.236367	-2.10791	0.0350384	0.330021	1431.04	1440.1	1028.07	1004.73
maker-LG11-exonerate_protein2genome-gene-18.3	842.446	0.576846	0.273551	2.10873	0.0349679	0.330021	765.969	586.905	972.721	1044.19
maker-LG07-exonerate_est2genome-gene-66.7	119.851	-0.784177	0.372347	-2.10604	0.035201	0.331036	141.045	162.089	91.855	84.416
maker-LG16-exonerate_est2genome-gene-43.0	346.625	0.643551	0.306168	2.10195	0.0355574	0.333518	241.939	299.242	379.196	466.123
maker-LG24-exonerate_est2genome-gene-0.7	17.7422	1.77167	0.842681	2.10242	0.0355161	0.333518	6.17717	9.7966	32.9736	22.0216
maker-LG22-exonerate_protein2genome-gene-27.11	381.928	-0.587223	0.279559	-2.10053	0.0356823	0.334255	442.697	474.69	287.341	322.983
maker-LG02-exonerate_protein2genome-gene-12.8	1011.78	-0.507362	0.241698	-2.09915	0.0358035	0.334522	1152.04	1223.68	829.05	842.325
maker-LG15-exonerate_est2genome-gene-50.11	314.707	-0.785715	0.374233	-2.09953	0.0357698	0.334522	508.587	288.554	208.44	253.248
maker-LG03-exonerate_est2genome-gene-43.14	406.848	0.600432	0.286324	2.09704	0.0359902	0.335831	320.183	326.85	438.078	542.281
maker-LG01-exonerate_est2genome-gene-36.28	261.926	0.645716	0.308125	2.09563	0.0361149	0.336184	187.374	220.869	340.334	299.126
maker-LG09-exonerate_protein2genome-gene-113.5	21.6891	-1.62085	0.77347	-2.09556	0.0361213	0.336184	35.004	30.2804	14.1315	7.34052
maker-LG09-est_gff_StringTie-gene-109.5	182.215	-0.731746	0.349413	-2.09421	0.0362409	0.336824	194.581	260.055	144.848	129.377
maker-LG19-exonerate_protein2genome-gene-15.21	152.081	-0.712538	0.340319	-2.09374	0.0362834	0.336824	186.345	191.479	113.052	117.448
maker-LG01-exonerate_est2genome-gene-6.31	189.84	-0.68758	0.3287	-2.09182	0.0364549	0.337535	250.175	218.197	154.269	136.717
maker-LG03-exonerate_protein2genome-gene-18.25	164.112	0.701395	0.335395	2.09125	0.0365057	0.337535	129.721	120.231	211.973	194.524
maker-LG03-exonerate_protein2genome-gene-18.41	469.807	-0.628836	0.300792	-2.0906	0.0365642	0.337535	658.898	482.705	348.578	389.048
maker-LG15-exonerate_est2genome-gene-52.9	106.724	1.2247	0.585455	2.09189	0.0364487	0.337535	27.7973	99.7472	167.223	132.129
maker-LG21-exonerate_protein2genome-gene-11.33	256.524	0.800781	0.3831	2.09027	0.036594	0.337535	175.02	199.494	233.17	418.41
maker-LG08-exonerate_protein2genome-gene-98.3	38.7075	1.22898	0.588112	2.08971	0.0366437	0.337562	18.5315	27.6086	60.059	48.631
maker-LG01-exonerate_est2genome-gene-17.18	19.8869	-1.65696	0.793441	-2.08833	0.0367683	0.338277	32.9449	27.6086	7.06577	11.9283
maker-LG01-exonerate_est2genome-gene-17.19	86.0659	-0.90414	0.433459	-2.08587	0.0369901	0.338589	99.8643	124.684	51.8156	67.8998
maker-LG14-exonerate_protein2genome-gene-20.18	320.015	-0.59213	0.283946	-2.08536	0.0370369	0.338589	389.162	380.286	263.789	246.825
maker-LG18-exonerate_est2genome-gene-34.9	700.6	0.536231	0.257124	2.08549	0.0370245	0.338589	610.511	533.469	816.096	842.325
maker-LG21-exonerate_est2genome-gene-38.3	537.539	0.549709	0.263575	2.08559	0.037016	0.338589	449.904	423.035	606.478	670.74
maker-LG21-exonerate_protein2genome-gene-74.61	10959.3	0.674421	0.323292	2.0861	0.0369692	0.338589	6100.99	10785.2	14049.1	12901.9
maker-LG04-exonerate_est2genome-gene-5.12	73378.4	0.496569	0.238691	2.08038	0.0374908	0.341617	66739.2	55007.9	82903.8	88862.5
maker-LG04-exonerate_protein2genome-gene-3.38	33.9497	1.24642	0.59929	2.07983	0.0375411	0.341617	21.6201	18.7026	45.9275	49.5485
maker-LG11-exonerate_protein2genome-gene-9.1	80.4759	-0.993784	0.477529	-2.0811	0.0374251	0.341617	113.248	100.638	69.48	38.5377
maker-LG18-exonerate_est2genome-gene-30.11	57.4366	1.01467	0.487905	2.07965	0.0375575	0.341617	36.0335	40.077	68.3024	85.3336
maker-LG01-exonerate_protein2genome-gene-38.24	17.0463	-2.40853	1.16031	-2.07577	0.037915	0.342151	50.4469	7.1248	2.35526	8.25809
maker-LG02-exonerate_est2genome-gene-27.17	331.456	0.650412	0.313609	2.07396	0.038083	0.342151	217.231	298.351	423.946	386.295
maker-LG02-exonerate_protein2genome-gene-18.10	509.558	-0.547282	0.263893	-2.07388	0.0380905	0.342151	633.16	577.109	408.637	419.327
maker-LG06-exonerate_protein2genome-gene-14.6	38.7386	-1.18937	0.573347	-2.07444	0.0380383	0.342151	59.7127	48.0924	22.3749	24.7743
maker-LG07-exonerate_protein2genome-gene-7.17	90.8104	-0.935884	0.450408	-2.07786	0.0377224	0.342151	146.193	92.6224	56.5261	67.8998
maker-LG08-exonerate_est2genome-gene-51.24	519.259	0.591911	0.285267	2.07494	0.0379923	0.342151	367.542	460.44	670.07	578.984
maker-LG08-exonerate_protein2genome-gene-33.29	86.0927	-1.05137	0.50598	-2.07788	0.0377202	0.342151	120.455	111.325	77.7234	34.8675
maker-LG10-exonerate_est2genome-gene-11.8	211.943	-0.644425	0.310531	-2.07524	0.0379644	0.342151	260.471	256.493	168.401	162.409
maker-LG10-exonerate_est2genome-gene-58.13	34.0095	1.27576	0.614236	2.07698	0.0378034	0.342151	17.502	22.265	41.217	55.0539
maker-LG20-exonerate_protein2genome-gene-20.0	115.789	-1.15515	0.556177	-2.07695	0.0378063	0.342151	228.555	90.8412	94.2102	49.5485
maker-LG05-exonerate_protein2genome-gene-27.0	376.607	0.717854	0.34629	2.07298	0.0381738	0.342472	256.353	313.491	360.354	576.231
maker-LG09-exonerate_protein2genome-gene-96.2	994.779	-0.654233	0.31616	-2.06931	0.0385171	0.345123	1488.7	944.927	707.754	837.737
maker-LG07-exonerate_est2genome-gene-20.3	17.1384	1.77141	0.857116	2.0667	0.0387621	0.346887	10.2953	5.3436	23.5526	29.3621
maker-LG16-exonerate_est2genome-gene-61.11	1289.24	0.490026	0.237252	2.06542	0.038883	0.347538	1036.74	1107.91	1503.83	1508.48
maker-LG10-exonerate_protein2genome-gene-25.15	42.2236	-1.5368	0.744463	-2.06431	0.0389885	0.347619	98.8348	26.718	25.9078	17.4337
maker-LG19-exonerate_protein2genome-gene-11.12	1426.77	0.569405	0.275793	2.06461	0.0389601	0.347619	1303.38	994.8	1546.23	1862.66
maker-LG11-exonerate_est2genome-gene-23.9	531.855	-0.660661	0.321016	-2.05803	0.0395868	0.352518	771.117	532.579	360.354	463.37
maker-LG15-exonerate_protein2genome-gene-21.16	47.1961	-1.10003	0.535257	-2.05514	0.0398655	0.354562	71.0375	57.889	25.9078	33.9499
maker-LG17-exonerate_est2genome-gene-66.26	24.1067	1.47851	0.719669	2.05443	0.0399342	0.354735	10.2953	15.1402	30.6183	40.3729
maker-LG18-exonerate_protein2genome-gene-47.17	249.083	-0.743705	0.362379	-2.05228	0.0401421	0.356144	387.103	236.9	186.065	186.266
maker-LG05-exonerate_est2genome-gene-23.16	479.063	0.553541	0.270176	2.04882	0.0404796	0.358697	373.719	402.551	604.123	535.858
maker-LG03-exonerate_protein2genome-gene-41.11	1514.39	0.495777	0.24224	2.04663	0.0406942	0.360156	1257.05	1256.64	1646.32	1897.52
maker-LG01-exonerate_protein2genome-gene-14.30	299.892	-0.757379	0.370791	-2.0426	0.0410916	0.362841	275.914	477.362	242.591	203.699
maker-LG09-est_gff_StringTie-gene-102.4	46.2842	1.41032	0.690473	2.04254	0.0410982	0.362841	10.2953	40.077	65.9472	68.8174
maker-LG15-exonerate_est2genome-gene-2.14	261.479	-0.668138	0.327631	-2.0393	0.0414204	0.365239	370.63	271.633	190.776	212.875
maker-LG23-exonerate_protein2genome-gene-11.9	1252.53	0.581651	0.285368	2.03825	0.0415252	0.365716	1161.31	846.07	1364.87	1637.85
maker-LG06-exonerate_protein2genome-gene-1.12	38.9662	-1.17271	0.575834	-2.03655	0.0416954	0.36632	48.3879	59.6702	21.1973	26.6094
maker-LG06-exonerate_protein2genome-gene-12.10	638.051	0.519883	0.255261	2.03667	0.0416831	0.36632	532.266	516.548	720.708	782.683
maker-LG13-exonerate_protein2genome-gene-1.28	81.2204	3.66922	1.8022	2.03596	0.041754	0.366388	10.2953	13.359	292.052	9.17565
maker-LG19-exonerate_protein2genome-gene-7.36	62.9988	1.00716	0.495367	2.03316	0.0420362	0.368417	31.9154	51.6548	81.2563	87.1687
maker-LG14-exonerate_est2genome-gene-1.23	28.4467	-1.90468	0.93766	-2.03131	0.0422236	0.36961	78.2442	11.5778	12.9539	11.0108
maker-LG20-exonerate_protein2genome-gene-7.9	714.785	0.531325	0.261659	2.03061	0.0422951	0.369787	532.266	636.779	843.182	846.913
maker-LG11-exonerate_protein2genome-gene-34.9	4480.33	-0.586536	0.288962	-2.02981	0.0423764	0.370049	6495.3	4262.41	3644.76	3518.86
maker-LG01-exonerate_protein2genome-gene-41.47	211.394	3.53503	1.74635	2.02424	0.0429459	0.373835	2.05906	65.0138	359.177	419.327
maker-LG10-exonerate_protein2genome-gene-55.19	99.546	0.795504	0.392949	2.02444	0.0429244	0.373835	67.9489	77.4822	130.717	122.036
maker-LG20-exonerate_protein2genome-gene-17.12	376.645	-0.593937	0.29344	-2.02405	0.0429653	0.373835	403.575	502.298	314.427	286.28
maker-LG03-exonerate_est2genome-gene-21.17	99.7951	-0.787203	0.389888	-2.01905	0.043482	0.374714	130.75	122.012	73.0129	73.4052
maker-LG06-exonerate_est2genome-gene-1.40	123.96	0.802087	0.39705	2.02011	0.0433715	0.374714	76.1851	104.2	177.822	137.635
maker-LG07-exonerate_est2genome-gene-29.0	53.6633	-1.68198	0.83252	-2.02035	0.043347	0.374714	143.104	20.4838	31.796	19.2689
maker-LG13-exonerate_est2genome-gene-21.11	720.837	0.537062	0.265923	2.01961	0.0434234	0.374714	531.237	644.794	887.931	819.386
maker-LG17-exonerate_est2genome-gene-13.12	777.605	0.499369	0.247037	2.02143	0.0432348	0.374714	647.574	641.232	890.287	931.329
maker-LG20-exonerate_protein2genome-gene-11.13	160.422	-0.720786	0.356595	-2.0213	0.0432485	0.374714	227.526	171.886	124.829	117.448
maker-LG20-exonerate_protein2genome-gene-6.13	705.669	0.612277	0.302934	2.02116	0.0432634	0.374714	493.144	622.529	990.385	716.618
maker-LG22-exonerate_protein2genome-gene-59.58	86.6227	-0.833796	0.412895	-2.01939	0.0434467	0.374714	106.041	115.778	65.9472	58.7242
maker-LG05-exonerate_est2genome-gene-3.24	30.9415	-1.3224	0.656475	-2.01439	0.0439688	0.377556	54.565	33.8428	18.842	16.5162
maker-LG09-est_gff_StringTie-gene-116.2	19.2709	1.62119	0.804556	2.01501	0.0439032	0.377556	8.23623	10.6872	22.3749	35.785
maker-LG10-exonerate_protein2genome-gene-58.20	7168.37	0.46588	0.231261	2.01452	0.0439551	0.377556	5981.56	6060.53	7726.42	8904.97
maker-LG05-exonerate_protein2genome-gene-13.11	136.231	-0.829785	0.412109	-2.01351	0.0440612	0.3779	165.754	183.464	71.8353	123.871
maker-LG23-exonerate_protein2genome-gene-30.40	43.1884	-1.11472	0.553912	-2.01245	0.0441728	0.378407	62.8013	55.2172	31.796	22.9391
maker-LG05-exonerate_est2genome-gene-0.37	81.7127	0.890711	0.44272	2.01191	0.0442297	0.378445	62.8013	51.6548	122.473	89.9214
maker-LG08-exonerate_protein2genome-gene-72.1	973.46	-0.516582	0.256986	-2.01016	0.0444145	0.379576	1037.76	1253.96	785.478	816.633
maker-LG07-exonerate_est2genome-gene-51.3	100.336	-0.943477	0.469909	-2.00778	0.0446661	0.380629	98.8348	164.761	83.6116	54.1363
maker-LG21-exonerate_est2genome-gene-44.7	595.759	0.600058	0.298877	2.00771	0.0446746	0.380629	435.491	511.204	832.583	603.758
maker-LG24-exonerate_est2genome-gene-12.6	45.9719	-1.07775	0.53686	-2.0075	0.0446961	0.380629	67.9489	56.9984	25.9078	33.0323
maker-LG08-exonerate_protein2genome-gene-103.42	278.181	0.591283	0.294694	2.00643	0.0448106	0.380706	234.733	209.291	335.624	333.076
maker-LG20-exonerate_est2genome-gene-27.4	235.383	0.615747	0.306826	2.00682	0.0447684	0.380706	173.99	197.713	282.631	287.198
maker-LG02-exonerate_protein2genome-gene-17.10	73.8227	-0.88796	0.442734	-2.00563	0.044896	0.380982	86.4804	105.091	54.1709	49.5485
maker-LG08-exonerate_protein2genome-gene-30.9	340.111	-0.577431	0.288011	-2.00489	0.0449744	0.381199	395.339	419.473	252.012	293.621
maker-LG04-exonerate_est2genome-gene-0.12	99.709	-0.827213	0.413042	-2.00273	0.0452058	0.381385	107.071	147.84	74.1906	69.735
maker-LG06-exonerate_protein2genome-gene-3.29	4062.22	0.467036	0.233096	2.00362	0.0451106	0.381385	3209.04	3611.38	4888.33	4540.11
maker-LG11-exonerate_est2genome-gene-27.5	35.9194	-1.41452	0.706063	-2.00339	0.0451355	0.381385	27.7973	76.5916	20.0197	19.2689
maker-LG19-exonerate_est2genome-gene-18.30	20.0115	1.73051	0.864082	2.00272	0.0452078	0.381385	4.11812	14.2496	34.1512	27.527
maker-LG06-exonerate_protein2genome-gene-1.9	419.17	0.578458	0.288941	2.00199	0.0452855	0.381594	295.475	376.724	509.913	494.568
maker-LG03-exonerate_est2genome-gene-19.9	27.4603	-1.40321	0.701989	-1.9989	0.0456193	0.38351	28.8268	50.7642	16.4868	13.7635
maker-LG03-exonerate_protein2genome-gene-36.23	778.037	0.758626	0.379453	1.99926	0.0455801	0.38351	777.294	379.396	885.576	1069.88
maker-LG06-exonerate_protein2genome-gene-31.2	18.1207	-1.6821	0.841837	-1.99813	0.0457023	0.383588	20.5906	34.7334	7.06577	10.0932
maker-LG09-est_gff_StringTie-gene-12.1	27.8075	-1.50383	0.75273	-1.99783	0.0457349	0.383588	53.5355	28.4992	20.0197	9.17565
maker-LG02-exonerate_protein2genome-gene-7.23	109.418	-0.795313	0.398396	-1.99629	0.0459029	0.384137	158.547	119.34	75.3682	84.416
maker-LG17-exonerate_protein2genome-gene-47.19	1079.39	0.502712	0.251828	1.99625	0.0459068	0.384137	821.564	964.52	1308.34	1223.11
maker-LG01-exonerate_protein2genome-gene-18.15	779.247	0.502345	0.251843	1.99468	0.0460783	0.384419	608.451	681.309	903.241	923.988
maker-LG04-exonerate_protein2genome-gene-23.22	609.227	0.5157	0.258461	1.99528	0.0460128	0.384419	501.381	501.408	756.037	678.081
maker-LG21-exonerate_est2genome-gene-51.2	67.0789	-0.930356	0.466467	-1.99447	0.0461004	0.384419	91.6281	84.607	38.8617	53.2188
maker-LG22-exonerate_protein2genome-gene-0.40	3808.93	-0.848848	0.425756	-1.99374	0.04618	0.384638	7148.02	2648.64	2799.22	2639.84
maker-LG22-exonerate_protein2genome-gene-23.4	306.457	-0.879487	0.441306	-1.99292	0.0462702	0.384945	544.621	249.368	260.256	171.585
maker-LG03-exonerate_protein2genome-gene-29.13	2667.41	0.490166	0.246224	1.99073	0.0465106	0.385168	2047.73	2389.48	2901.68	3330.76
maker-LG07-exonerate_protein2genome-gene-59.6	2098.38	0.54479	0.273565	1.99144	0.0464321	0.385168	1832.56	1581.71	2117.37	2861.89
maker-LG08-exonerate_est2genome-gene-88.7	55.4887	-1.01183	0.508199	-1.99102	0.0464792	0.385168	67.9489	80.154	43.5722	30.2797
maker-LG11-exonerate_protein2genome-gene-16.30	264.202	-0.59891	0.300832	-1.99085	0.0464977	0.385168	302.681	333.975	199.019	221.133
maker-LG17-exonerate_est2genome-gene-2.9	88.3016	-0.922996	0.463879	-1.98973	0.0466203	0.385633	99.8643	130.918	76.5458	45.8783
maker-LG13-exonerate_est2genome-gene-79.16	17.8378	-1.87946	0.945051	-1.98874	0.0467296	0.385653	38.0926	17.812	11.7763	3.67026
maker-LG19-exonerate_est2genome-gene-8.4	958.273	-0.796641	0.400531	-1.98896	0.0467056	0.385653	1693.57	739.198	744.261	656.059
maker-LG13-exonerate_est2genome-gene-7.7	17.6654	-2.10778	1.06051	-1.98751	0.0468662	0.386147	49.4174	8.0154	5.88814	7.34052
maker-LG22-exonerate_est2genome-gene-46.14	20.3391	1.61227	0.811315	1.98723	0.0468966	0.386147	9.26576	10.6872	41.217	20.1864
maker-LG01-exonerate_protein2genome-gene-2.45	36.6757	-1.20672	0.608511	-1.98307	0.0473598	0.389073	57.6536	44.53	27.0854	17.4337
maker-LG06-exonerate_est2genome-gene-21.18	47.3762	-1.12191	0.565652	-1.9834	0.0473232	0.389073	68.9784	60.5608	38.8617	21.104
maker-LG10-exonerate_est2genome-gene-30.12	1055.16	-0.711299	0.359319	-1.97957	0.0477515	0.391845	1732.7	887.928	776.057	823.974
maker-LG09-exonerate_protein2genome-gene-6.6	113.338	-0.842492	0.426029	-1.97755	0.0479801	0.392046	110.16	180.792	78.9011	83.4984
maker-LG11-exonerate_est2genome-gene-13.9	539.307	0.53381	0.26993	1.97758	0.0479756	0.392046	434.461	447.081	582.926	692.762
maker-LG13-exonerate_est2genome-gene-71.7	833.03	-0.676801	0.342042	-1.9787	0.0478493	0.392046	1313.68	736.526	619.432	662.482
maker-LG13-exonerate_est2genome-gene-72.12	105.943	-0.759166	0.383916	-1.97743	0.0479934	0.392046	140.016	126.465	76.5458	80.7457
maker-LG09-exonerate_protein2genome-gene-104.16	350.652	0.62094	0.314379	1.97513	0.0482531	0.393722	237.821	314.382	468.696	381.707
maker-LG15-exonerate_est2genome-gene-9.4	189.069	1.10195	0.558488	1.9731	0.0484841	0.395159	49.4174	190.588	252.012	264.259
maker-LG03-exonerate_protein2genome-gene-15.61	128.33	1.05472	0.535291	1.97036	0.0487968	0.397153	47.3583	119.34	123.651	222.968
maker-LG19-exonerate_protein2genome-gene-2.32	19.0729	1.56955	0.796727	1.97	0.0488389	0.397153	10.2953	8.906	34.1512	22.9391
maker-LG21-exonerate_protein2genome-gene-70.32	179.591	-0.676939	0.343742	-1.96932	0.0489159	0.397332	192.522	249.368	134.25	142.223
maker-LG06-exonerate_protein2genome-gene-1.17	355.921	-0.57482	0.292125	-1.96772	0.0491005	0.398383	441.668	410.567	256.723	314.725
maker-LG15-exonerate_protein2genome-gene-38.7	410.142	-0.902827	0.459104	-1.9665	0.0492409	0.398633	773.176	295.679	328.558	243.155
maker-LG21-exonerate_protein2genome-gene-52.5	2322.56	-0.513263	0.261004	-1.96649	0.0492419	0.398633	2947.54	2515.95	1693.43	2133.34
maker-LG01-exonerate_protein2genome-gene-0.3	125.793	-0.725477	0.369084	-1.96562	0.0493429	0.398693	150.311	162.98	103.631	86.2511
maker-LG13-exonerate_protein2genome-gene-70.8	196.366	-0.633302	0.322303	-1.96493	0.0494224	0.398693	240.91	236.9	142.493	165.162
maker-LG24-exonerate_protein2genome-gene-3.1	373.005	-1.11294	0.566522	-1.96451	0.0494705	0.398693	830.83	189.698	223.749	247.743
maker-LG24-exonerate_protein2genome-gene-9.2	5085.8	-0.446144	0.227005	-1.96535	0.0493739	0.398693	5816.84	5915.37	4099.32	4511.67
maker-LG16-exonerate_protein2genome-gene-31.11	24.4258	1.41093	0.718763	1.963	0.0496459	0.399661	12.3543	14.2496	43.5722	27.527
maker-LG01-exonerate_protein2genome-gene-34.15	144.986	-0.821512	0.418828	-1.96145	0.049826	0.400217	146.193	224.431	83.6116	125.706
maker-LG09-est_gff_StringTie-gene-105.2	30.3621	1.23911	0.631578	1.96193	0.0497709	0.400217	16.4725	19.5932	45.9275	39.4553
maker-LG15-exonerate_est2genome-gene-21.7	94.9241	-0.789002	0.402356	-1.96096	0.0498841	0.400238	113.248	127.356	64.7695	74.3228
maker-LG03-exonerate_protein2genome-gene-48.68	39.0428	-1.2069	0.615664	-1.96033	0.0499575	0.400382	43.2402	65.9044	17.6644	29.3621
maker-LG08-exonerate_est2genome-gene-92.22	25.4881	1.96304	1.0025	1.95814	0.0502132	0.401539	1.02953	19.5932	40.0393	41.2904
maker-LG18-exonerate_protein2genome-gene-12.4	225.782	0.625897	0.319596	1.9584	0.0501828	0.401539	197.67	157.636	274.387	273.434
maker-LG19-exonerate_protein2genome-gene-23.17	232.394	-0.624543	0.31928	-1.9561	0.0504533	0.403012	250.175	313.491	186.065	179.843
maker-LG11-exonerate_est2genome-gene-5.18	63.2634	-1.35148	0.691567	-1.95423	0.0506736	0.404324	146.193	35.624	40.0393	31.1972
maker-LG02-exonerate_protein2genome-gene-7.28	9159.48	0.772609	0.39574	1.95232	0.0509008	0.405688	4358	9169.62	8977.06	14133.3
maker-LG10-exonerate_protein2genome-gene-50.24	49.1384	-1.17569	0.603016	-1.94968	0.0512146	0.407289	93.6871	42.7488	27.0854	33.0323
maker-LG18-exonerate_protein2genome-gene-51.15	43.5976	1.17005	0.600042	1.94994	0.0511829	0.407289	19.561	33.8428	74.1906	46.7958
maker-LG02-exonerate_protein2genome-gene-8.12	56.9331	-0.987878	0.507047	-1.9483	0.0513796	0.408151	87.5099	64.1232	32.9736	43.1256
maker-LG19-exonerate_protein2genome-gene-8.17	111.465	-0.786937	0.404231	-1.94675	0.0515646	0.40917	141.045	141.605	65.9472	97.2619
maker-LG08-exonerate_est2genome-gene-79.7	44.9871	1.3195	0.678588	1.94447	0.0518382	0.410889	40.1516	11.5778	61.2367	66.9823
maker-LG09-exonerate_protein2genome-gene-0.4	140.146	0.693135	0.356925	1.94196	0.0521415	0.412839	108.101	105.981	189.598	156.904
maker-LG21-exonerate_est2genome-gene-66.5	1252.36	0.46164	0.237909	1.9404	0.0523307	0.413883	1017.17	1090.09	1449.66	1452.51
maker-LG01-exonerate_protein2genome-gene-42.8	19.6853	-1.54834	0.798821	-1.93828	0.0525888	0.415469	26.7677	32.0616	7.06577	12.8459
maker-LG18-exonerate_est2genome-gene-21.8	17.6183	1.9741	1.01914	1.93702	0.0527434	0.416234	6.17717	8.0154	47.1051	9.17565
maker-LG10-exonerate_est2genome-gene-25.6	167.55	-0.649175	0.335303	-1.93609	0.0528571	0.416676	202.817	206.619	121.296	139.47
maker-LG12-est_gff_StringTie-gene-15.3	218.293	-0.934587	0.482977	-1.93506	0.0529835	0.417018	154.429	418.582	154.269	145.893
maker-LG16-exonerate_est2genome-gene-18.12	102.407	0.95113	0.491594	1.93479	0.0530162	0.417018	43.2402	96.1848	122.473	147.728
maker-LG03-exonerate_protein2genome-gene-19.25	23.2903	-1.39858	0.724074	-1.93154	0.0534162	0.418677	39.1221	28.4992	11.7763	13.7635
maker-LG07-exonerate_est2genome-gene-9.1	398.092	-0.800174	0.414209	-1.93181	0.0533828	0.418677	700.08	311.71	281.453	299.126
maker-LG10-exonerate_protein2genome-gene-17.22	127.166	-0.699429	0.362175	-1.93119	0.0534593	0.418677	162.666	152.293	91.855	101.85
maker-LG16-exonerate_protein2genome-gene-54.15	32.7434	-1.60275	0.829588	-1.93199	0.0533607	0.418677	47.3583	50.7642	28.2631	4.58783
maker-LG12-exonerate_protein2genome-gene-3.5	152.395	-0.699316	0.362381	-1.92978	0.0536344	0.419593	215.172	162.089	121.296	111.025
maker-LG06-exonerate_est2genome-gene-26.20	37.941	-1.48054	0.767576	-1.92885	0.0537494	0.419949	88.5395	23.1556	23.5526	16.5162
maker-LG08-exonerate_est2genome-gene-26.21	1103.02	0.748428	0.388094	1.92847	0.0537964	0.419949	764.94	880.803	1898.34	868.017
maker-LG08-exonerate_protein2genome-gene-53.5	202.294	0.617124	0.320109	1.92785	0.0538733	0.420095	156.488	162.98	227.282	262.424
maker-LG16-exonerate_protein2genome-gene-60.82	400.137	-0.522172	0.271042	-1.92654	0.0540374	0.42092	478.731	464.893	323.848	333.076
maker-LG01-exonerate_est2genome-gene-1.37	35.1773	-1.14883	0.59695	-1.92449	0.0542928	0.4211	46.3288	50.7642	18.842	24.7743
maker-LG08-exonerate_protein2genome-gene-62.11	4558.85	0.467037	0.242682	1.92448	0.054294	0.4211	4211.8	3443.06	5385.29	5195.25
maker-LG09-est_gff_StringTie-gene-0.9	39.9393	-1.07596	0.558895	-1.92515	0.0542104	0.4211	57.6536	50.7642	24.7302	26.6094
maker-LG09-est_gff_StringTie-gene-109.9	286.219	-0.559565	0.290714	-1.92479	0.0542551	0.4211	334.597	347.334	239.058	223.886
maker-LG16-exonerate_est2genome-gene-19.8	715.977	0.54782	0.284882	1.92297	0.0544835	0.422115	493.144	669.731	884.399	816.633
maker-LG17-exonerate_protein2genome-gene-51.8	65.8779	-0.890387	0.463267	-1.92197	0.0546092	0.422636	94.7166	76.5916	43.5722	48.631
maker-LG06-exonerate_protein2genome-gene-28.14	645.537	0.530307	0.276106	1.92066	0.0547743	0.423458	461.229	594.921	760.748	765.249
maker-LG08-exonerate_protein2genome-gene-57.9	19.9145	-1.59798	0.832524	-1.91944	0.0549291	0.424201	41.1812	18.7026	10.5987	9.17565
maker-LG07-exonerate_est2genome-gene-56.14	87.7235	-0.906894	0.472802	-1.91813	0.055095	0.424573	128.691	100.638	43.5722	77.993
maker-LG17-exonerate_est2genome-gene-61.12	504.976	-0.50436	0.262922	-1.91829	0.0550744	0.424573	615.658	569.093	420.413	414.739
maker-LG14-exonerate_est2genome-gene-3.19	49.2789	1.05517	0.550343	1.91729	0.0552015	0.424577	25.7382	38.2958	54.1709	78.9106
maker-LG16-exonerate_est2genome-gene-42.4	916.924	-0.481461	0.251128	-1.91719	0.0552133	0.424577	1095.42	1042	713.643	816.633
maker-LG14-exonerate_protein2genome-gene-3.46	114.89	0.73603	0.384271	1.91539	0.0554426	0.425887	75.1556	97.0754	146.026	141.305
maker-LG08-exonerate_est2genome-gene-45.13	26.4734	-1.47956	0.773659	-1.91242	0.0558225	0.42669	56.6241	21.3744	14.1315	13.7635
maker-LG14-exonerate_est2genome-gene-22.15	666.291	0.524233	0.273974	1.91344	0.0556921	0.42669	494.174	598.483	846.714	725.794
maker-LG14-exonerate_protein2genome-gene-30.28	62.5124	-0.891328	0.466112	-1.91226	0.055843	0.42669	75.1556	87.2788	43.5722	44.0431
maker-LG14-exonerate_protein2genome-gene-30.31	168.881	-0.635696	0.332366	-1.91264	0.0557945	0.42669	215.172	195.932	129.539	134.882
maker-LG19-exonerate_est2genome-gene-10.19	518.839	0.49737	0.259984	1.91308	0.0557377	0.42669	431.373	429.269	593.524	621.192
maker-LG10-exonerate_protein2genome-gene-2.22	210.265	0.673557	0.35237	1.91151	0.0559395	0.426975	129.721	194.151	252.012	265.176
maker-LG01-exonerate_est2genome-gene-34.1	35.4224	1.1132	0.583647	1.90731	0.0564803	0.427104	21.6201	23.1556	48.2827	48.631
maker-LG01-exonerate_est2genome-gene-9.5	112.762	-1.02701	0.54056	-1.8999	0.0574456	0.427104	223.408	79.2634	77.7234	70.6525
maker-LG02-exonerate_protein2genome-gene-27.0	32.6615	-1.21535	0.640237	-1.89829	0.0576582	0.427104	56.6241	34.7334	20.0197	19.2689
maker-LG02-exonerate_protein2genome-gene-7.19	67.7282	0.933573	0.48971	1.90638	0.0566013	0.427104	41.1812	51.6548	108.342	69.735
maker-LG03-exonerate_protein2genome-gene-21.10	954.704	-0.544028	0.285118	-1.90808	0.0563804	0.427104	1316.77	948.489	814.919	738.64
maker-LG04-exonerate_est2genome-gene-0.1	826.502	0.493971	0.259956	1.90021	0.0574059	0.427104	620.806	751.666	977.431	956.103
maker-LG04-exonerate_est2genome-gene-20.22	275.758	-0.63934	0.334721	-1.91007	0.0561243	0.427104	282.091	389.192	239.058	192.689
maker-LG06-exonerate_protein2genome-gene-1.2	52.5582	0.944218	0.495494	1.90561	0.056701	0.427104	38.0926	33.8428	69.48	68.8174
maker-LG07-exonerate_protein2genome-gene-67.10	46.3894	-1.11452	0.585813	-1.90251	0.0571043	0.427104	82.3623	44.53	32.9736	25.6918
maker-LG07-exonerate_protein2genome-gene-8.54	530.948	0.508115	0.26758	1.89892	0.0575744	0.427104	404.605	472.018	624.143	623.027
maker-LG08-exonerate_est2genome-gene-75.19	42.5677	-1.09534	0.57365	-1.90942	0.0562084	0.427104	46.3288	69.4668	30.6183	23.8567
maker-LG08-exonerate_protein2genome-gene-88.34	365.19	0.543322	0.286235	1.89817	0.0576736	0.427104	271.796	322.397	446.321	420.245
maker-LG09-est_gff_StringTie-gene-83.3	237.26	-1.12448	0.589882	-1.90628	0.0566143	0.427104	338.715	312.601	51.8156	245.907
maker-LG09-exonerate_protein2genome-gene-110.19	903.333	0.488606	0.257029	1.90098	0.0573049	0.427104	816.416	687.543	1017.47	1091.9
maker-LG09-exonerate_protein2genome-gene-99.3	19.0754	-1.68514	0.884481	-1.90523	0.0567505	0.427104	41.1812	16.9214	11.7763	6.42296
maker-LG10-exonerate_protein2genome-gene-0.21	201.86	0.627495	0.330523	1.89849	0.0576316	0.427104	138.986	178.12	242.591	247.743
maker-LG12-est_gff_StringTie-gene-0.0	55.4621	1.04752	0.549802	1.90526	0.0567463	0.427104	25.7382	46.3112	88.3221	61.4769
maker-LG15-exonerate_protein2genome-gene-33.8	138.003	0.746507	0.39219	1.90343	0.0569844	0.427104	80.3032	125.575	175.467	170.667
maker-LG17-exonerate_est2genome-gene-26.10	427.607	0.527415	0.277063	1.90359	0.0569633	0.427104	369.601	331.303	474.584	534.941
maker-LG17-exonerate_protein2genome-gene-30.4	293.512	-0.610217	0.319424	-1.91037	0.0560862	0.427104	298.563	410.567	235.526	229.391
maker-LG17-exonerate_protein2genome-gene-56.7	282.749	0.724557	0.380102	1.90622	0.0566221	0.427104	266.648	160.308	292.052	411.987
maker-LG19-exonerate_protein2genome-gene-16.6	220.101	-0.949763	0.500045	-1.89935	0.0575179	0.427104	432.402	147.84	154.269	145.893
maker-LG19-exonerate_protein2genome-gene-17.21	2743.35	0.480662	0.252745	1.90177	0.0572016	0.427104	2030.23	2550.68	3057.12	3335.35
maker-LG19-exonerate_protein2genome-gene-25.37	111.002	0.821176	0.430594	1.90708	0.0565108	0.427104	58.6831	101.528	142.493	141.305
maker-LG20-exonerate_protein2genome-gene-14.12	213.099	-0.612479	0.32214	-1.90128	0.0572649	0.427104	235.762	279.648	158.98	178.008
maker-LG20-exonerate_protein2genome-gene-9.0	1983	0.466555	0.245159	1.90307	0.0570314	0.427104	1517.53	1812.37	2362.32	2239.78
maker-LG21-exonerate_protein2genome-gene-15.44	6723.58	0.57643	0.302786	1.90375	0.0569423	0.427104	4322.99	6472.88	6966.85	9131.61
maker-LG21-exonerate_protein2genome-gene-47.13	994.082	-0.462915	0.242671	-1.90758	0.0564457	0.427104	1192.19	1112.36	826.695	845.078
maker-LG23-exonerate_protein2genome-gene-53.8	75.5294	0.87966	0.463118	1.89943	0.0575081	0.427104	41.1812	65.0138	97.7431	98.1795
maker-LG16-exonerate_est2genome-gene-26.0	697.947	-0.489664	0.258093	-1.89724	0.0577961	0.427573	862.745	767.697	605.301	556.045
maker-LG18-exonerate_est2genome-gene-25.13	77.5633	-0.939274	0.495238	-1.89661	0.0578795	0.427751	131.78	72.1386	57.7038	48.631
maker-LG04-exonerate_est2genome-gene-9.41	279.278	0.675824	0.356755	1.89436	0.0581767	0.42863	180.168	249.368	408.637	278.94
maker-LG10-exonerate_est2genome-gene-20.1	211.126	-0.680241	0.359001	-1.89482	0.0581167	0.42863	311.947	208.4	150.736	173.42
maker-LG11-exonerate_est2genome-gene-33.1	144.756	0.854882	0.451216	1.89462	0.0581429	0.42863	67.9489	138.043	160.157	212.875
maker-LG01-exonerate_est2genome-gene-21.10	246.069	-0.744479	0.393179	-1.89348	0.0582934	0.428707	399.457	217.306	168.401	199.112
maker-LG04-exonerate_protein2genome-gene-10.16	64.1361	-0.938619	0.495735	-1.89339	0.058306	0.428707	96.7757	72.1386	35.3288	52.3012
maker-LG21-exonerate_est2genome-gene-38.5	1158.41	-0.453265	0.239606	-1.89171	0.0585293	0.429473	1291.03	1386.66	983.319	972.619
maker-LG23-exonerate_protein2genome-gene-8.27	325.015	0.553737	0.292709	1.89177	0.0585221	0.429473	272.825	253.821	419.236	354.18
maker-LG12-est_gff_StringTie-gene-13.0	33.2663	-1.19049	0.629943	-1.88984	0.0587792	0.430868	53.5355	39.1864	16.4868	23.8567
maker-LG03-exonerate_protein2genome-gene-44.19	834.659	-0.618691	0.327892	-1.88688	0.059177	0.432904	1259.11	763.244	608.834	707.443
maker-LG15-exonerate_protein2genome-gene-49.11	119.109	0.850407	0.450682	1.88693	0.0591695	0.432904	113.248	56.9984	156.625	149.563
maker-LG15-exonerate_protein2genome-gene-11.15	148.445	0.661879	0.351105	1.88513	0.0594121	0.433992	119.425	110.434	197.841	166.079
maker-LG24-exonerate_protein2genome-gene-36.2	76.3613	0.92895	0.492843	1.88488	0.0594461	0.433992	40.1516	65.0138	80.0787	120.201
maker-LG15-exonerate_protein2genome-gene-44.12	1225.3	0.451035	0.239608	1.88238	0.0597839	0.436018	1057.33	1013.5	1361.34	1469.02
maker-LG05-exonerate_protein2genome-gene-29.27	41.0429	-1.0402	0.553029	-1.88092	0.0599835	0.437031	59.7127	50.7642	27.0854	26.6094
maker-LG05-exonerate_protein2genome-gene-1.0	354.373	0.532014	0.283194	1.87862	0.0602963	0.437222	308.859	270.742	428.657	409.234
maker-LG06-exonerate_est2genome-gene-24.17	1828.04	0.43557	0.231774	1.87929	0.0602052	0.437222	1530.91	1577.25	2155.06	2048.92
maker-LG08-exonerate_est2genome-gene-52.11	454.195	0.591751	0.314818	1.87966	0.0601542	0.437222	430.343	294.789	509.913	581.736
maker-LG17-exonerate_protein2genome-gene-7.1	388.608	0.685239	0.364543	1.87972	0.0601462	0.437222	234.733	360.693	578.215	380.79
maker-LG18-exonerate_protein2genome-gene-39.8	707.866	-0.578187	0.307792	-1.8785	0.0603127	0.437222	1019.23	676.856	541.709	593.665
maker-LG01-exonerate_protein2genome-gene-22.5	86.1653	-0.819872	0.43673	-1.8773	0.0604772	0.437723	124.573	95.2942	70.6577	54.1363
maker-LG02-exonerate_protein2genome-gene-3.13	598.512	0.535147	0.285091	1.87711	0.0605032	0.437723	423.136	553.953	748.971	667.987
maker-LG16-exonerate_est2genome-gene-46.6	20.1641	1.62276	0.865196	1.8756	0.0607105	0.438783	15.4429	4.453	34.1512	26.6094
maker-LG19-exonerate_protein2genome-gene-4.12	467.965	-0.625175	0.333653	-1.87373	0.0609683	0.440168	696.991	439.066	340.334	395.471
maker-LG24-exonerate_protein2genome-gene-17.1	21.4937	-1.51504	0.808746	-1.87332	0.0610243	0.440168	42.2107	21.3744	14.1315	8.25809
maker-LG15-exonerate_protein2genome-gene-52.84	86.9414	0.806102	0.430797	1.87119	0.0613191	0.441853	52.506	73.9198	104.809	116.531
maker-LG03-exonerate_protein2genome-gene-48.49	139.605	0.822942	0.43996	1.87049	0.0614158	0.442108	66.9194	134.481	170.756	186.266
maker-LG13-exonerate_est2genome-gene-18.10	44.2787	-1.35266	0.723564	-1.86944	0.0615619	0.442718	99.8643	27.6086	21.1973	28.4445
maker-LG02-exonerate_protein2genome-gene-11.14	19.8429	1.48047	0.792456	1.86821	0.0617328	0.443314	9.26576	11.5778	36.5065	22.0216
maker-LG03-exonerate_protein2genome-gene-46.10	140.37	-0.661662	0.354547	-1.86622	0.0620112	0.443314	160.606	183.464	103.631	113.778
maker-LG06-exonerate_protein2genome-gene-3.36	62.569	-0.914238	0.48978	-1.86663	0.0619531	0.443314	85.4509	78.3728	34.1512	52.3012
maker-LG08-exonerate_protein2genome-gene-44.7	712.163	0.477945	0.255987	1.86707	0.0618922	0.443314	604.333	586.015	882.043	776.26
maker-LG09-est_gff_StringTie-gene-103.6	68.3349	-0.87291	0.467836	-1.86584	0.0620633	0.443314	97.8052	79.2634	41.217	55.0539
maker-LG11-exonerate_protein2genome-gene-20.15	688.502	0.901879	0.483498	1.86532	0.0621364	0.443314	233.703	725.839	1045.73	748.733
maker-LG17-exonerate_est2genome-gene-43.3	589.129	-0.577142	0.309368	-1.86555	0.0621047	0.443314	575.507	835.383	434.545	511.084
maker-LG19-exonerate_protein2genome-gene-1.29	25.1688	2.11462	1.13301	1.86638	0.061988	0.443314	0	18.7026	47.1051	34.8675
maker-LG01-exonerate_est2genome-gene-26.1	196.106	0.594766	0.319168	1.86349	0.0623939	0.444271	164.725	147.84	237.881	233.979
maker-LG23-exonerate_est2genome-gene-48.5	42.6668	8.9203	4.78607	1.86381	0.0623491	0.444271	0	0	0	170.667
maker-LG03-exonerate_protein2genome-gene-18.47	50.707	0.972471	0.52252	1.86112	0.0627276	0.446208	32.9449	35.624	55.3485	78.9106
maker-LG10-exonerate_est2genome-gene-22.1	34.7123	-1.15019	0.618178	-1.86062	0.0627979	0.446267	41.1812	54.3266	25.9078	17.4337
maker-LG01-exonerate_est2genome-gene-22.21	286.91	0.614245	0.330286	1.85974	0.0629223	0.446554	184.286	268.961	335.624	358.768
maker-LG15-exonerate_est2genome-gene-44.6	82.3531	0.782908	0.42104	1.85946	0.062962	0.446554	59.7127	61.4514	95.3879	112.861
maker-LG18-exonerate_est2genome-gene-43.5	32.1788	-1.23059	0.662337	-1.85794	0.0631769	0.447638	56.6241	33.8428	15.3092	22.9391
maker-LG01-exonerate_protein2genome-gene-11.14	839.623	0.540369	0.29127	1.85522	0.0635651	0.447698	798.914	569.984	927.971	1061.62
maker-LG01-exonerate_protein2genome-gene-8.11	408.041	-0.643573	0.346686	-1.85636	0.0634027	0.447698	624.924	370.49	315.604	321.148
maker-LG02-exonerate_protein2genome-gene-6.16	817.919	0.467781	0.252215	1.85469	0.0636405	0.447698	642.426	730.292	962.122	936.834
maker-LG03-exonerate_est2genome-gene-37.28	91.6977	-0.7867	0.423766	-1.85645	0.0633893	0.447698	119.425	113.106	55.3485	78.9106
maker-LG06-exonerate_est2genome-gene-26.26	24.5116	-1.58668	0.854364	-1.85715	0.0632901	0.447698	57.6536	16.0308	10.5987	13.7635
maker-LG08-exonerate_protein2genome-gene-52.6	1363.88	0.564991	0.304676	1.8544	0.063682	0.447698	890.542	1309.18	1825.32	1430.48
maker-LG10-exonerate_protein2genome-gene-55.22	64.7363	-0.952958	0.513889	-1.8544	0.0636814	0.447698	106.041	65.0138	36.5065	51.3837
maker-LG11-exonerate_protein2genome-gene-25.16	911.238	0.646121	0.348263	1.85527	0.0635583	0.447698	924.517	496.955	1126.99	1096.49
maker-LG17-exonerate_est2genome-gene-11.8	22.2381	1.64532	0.88909	1.85056	0.0642327	0.450813	14.4134	7.1248	51.8156	15.5986
maker-LG22-exonerate_est2genome-gene-0.1	206.574	0.578921	0.312856	1.85044	0.0642501	0.450813	164.725	166.542	255.545	239.485
maker-LG23-exonerate_est2genome-gene-13.4	107.278	-0.717818	0.388086	-1.84964	0.0643659	0.451187	137.957	129.137	73.0129	89.0038
maker-LG24-exonerate_est2genome-gene-14.10	860.344	0.465031	0.251512	1.84894	0.0644664	0.451453	674.341	771.26	989.207	1006.57
maker-LG04-exonerate_est2genome-gene-29.16	473.175	-0.49423	0.267465	-1.84783	0.0646267	0.451879	527.119	579.781	383.907	401.894
maker-LG15-exonerate_est2genome-gene-35.7	81.109	-1.11296	0.602365	-1.84765	0.0646526	0.451879	167.813	54.3266	43.5722	58.7242
maker-LG15-exonerate_protein2genome-gene-36.30	130.3	0.674628	0.36523	1.84713	0.0647282	0.451969	95.7462	105.091	146.026	174.337
maker-LG18-exonerate_est2genome-gene-25.17	102.259	-0.74443	0.403398	-1.8454	0.0649798	0.45285	120.455	135.371	87.1445	66.0647
maker-LG20-exonerate_protein2genome-gene-10.11	273.767	0.582146	0.315391	1.84579	0.0649226	0.45285	191.492	246.696	348.578	308.302
maker-LG07-exonerate_protein2genome-gene-55.7	81.223	-0.800515	0.434042	-1.84433	0.0651356	0.453497	101.923	104.2	68.3024	50.4661
maker-LG02-exonerate_protein2genome-gene-30.18	55.3726	-0.967577	0.525063	-1.84278	0.0653606	0.45444	90.5985	56.1078	35.3288	39.4553
maker-LG03-exonerate_est2genome-gene-19.17	87.837	-0.782883	0.424895	-1.84253	0.0653971	0.45444	95.7462	126.465	61.2367	67.8998
maker-LG05-exonerate_protein2genome-gene-16.30	1678.26	0.485637	0.264106	1.83879	0.0659455	0.45737	1378.54	1417.84	2229.25	1687.4
maker-LG22-exonerate_protein2genome-gene-54.30	47.1433	-0.972836	0.528971	-1.83911	0.0658989	0.45737	54.565	70.3574	30.6183	33.0323
maker-LG05-exonerate_protein2genome-gene-16.22	399.532	-0.549963	0.299243	-1.83785	0.0660849	0.457897	417.989	531.688	297.94	350.51
maker-LG17-exonerate_protein2genome-gene-52.2	608.63	-0.731186	0.398399	-1.83531	0.0664599	0.460053	1035.71	483.596	508.735	406.481
maker-LG06-exonerate_est2genome-gene-0.24	26.5545	-1.85107	1.00892	-1.8347	0.0665495	0.460231	75.1556	8.0154	12.9539	10.0932
maker-LG24-exonerate_est2genome-gene-16.8	502.606	-0.506203	0.275989	-1.83414	0.066633	0.460368	581.684	598.483	373.308	456.947
maker-LG02-exonerate_est2genome-gene-20.15	142.148	-0.668523	0.364897	-1.83209	0.0669383	0.461749	155.459	193.26	118.94	100.932
maker-LG03-exonerate_est2genome-gene-29.4	1560.88	0.428824	0.2341	1.8318	0.0669815	0.461749	1293.09	1367.96	1817.08	1765.4
maker-LG17-exonerate_protein2genome-gene-43.2	348.417	-0.81128	0.443062	-1.83108	0.0670891	0.461749	634.19	253.821	249.657	256.001
maker-LG19-exonerate_est2genome-gene-13.9	24.0118	-1.29111	0.705	-1.83137	0.0670459	0.461749	29.8563	38.2958	14.1315	13.7635
maker-LG02-exonerate_protein2genome-gene-12.5	156.227	0.619317	0.338493	1.82963	0.0673055	0.462496	122.514	123.793	197.841	180.76
maker-LG04-exonerate_est2genome-gene-0.15	372.763	0.505575	0.276347	1.82949	0.0673258	0.462496	295.475	320.616	442.788	432.173
maker-LG03-exonerate_est2genome-gene-14.6	371.591	-0.506025	0.276789	-1.8282	0.0675201	0.462949	445.786	426.597	295.585	318.395
maker-LG10-exonerate_est2genome-gene-16.5	110.088	1.37317	0.751047	1.82835	0.0674976	0.462949	83.3918	39.1864	275.565	42.208
maker-LG09-est_gff_StringTie-gene-95.9	137.71	-0.695769	0.381445	-1.82404	0.0681463	0.466799	185.315	154.964	122.473	88.0863
maker-LG03-exonerate_protein2genome-gene-3.37	105.018	0.767788	0.421351	1.82221	0.0684238	0.467473	60.7422	94.4036	140.138	124.789
maker-LG04-exonerate_est2genome-gene-18.10	79.9317	-0.784632	0.430677	-1.82186	0.0684766	0.467473	108.101	94.4036	52.9933	64.2296
maker-LG08-exonerate_est2genome-gene-76.19	526.083	-0.543515	0.298368	-1.82163	0.0685118	0.467473	527.119	720.495	455.742	400.976
maker-LG11-exonerate_protein2genome-gene-27.8	52.0112	-1.13459	0.622551	-1.82249	0.0683802	0.467473	86.4804	56.1078	47.1051	18.3513
maker-LG19-exonerate_protein2genome-gene-2.34	118.95	1.02921	0.565111	1.82125	0.0685687	0.467473	35.004	121.122	163.69	155.986
maker-LG01-exonerate_protein2genome-gene-19.4	685.634	-0.658187	0.361618	-1.82012	0.0687411	0.467858	1098.51	580.671	498.137	565.22
maker-LG06-exonerate_est2genome-gene-16.24	533.15	-0.520559	0.286017	-1.82003	0.068755	0.467858	683.607	573.546	390.972	484.474
maker-LG04-exonerate_est2genome-gene-23.3	215.133	0.703858	0.387142	1.81809	0.069051	0.468988	131.78	195.041	322.67	211.04
maker-LG15-exonerate_protein2genome-gene-39.13	479.832	0.60853	0.334677	1.81826	0.0690247	0.468988	457.111	303.695	496.959	661.565
maker-LG06-exonerate_est2genome-gene-6.15	20.8366	-1.86128	1.02588	-1.81433	0.0696277	0.47246	56.6241	8.906	5.88814	11.9283
maker-LG01-exonerate_est2genome-gene-27.3	372.601	-0.640394	0.3535	-1.81158	0.0700508	0.474205	571.388	336.647	306.183	276.187
maker-LG06-exonerate_protein2genome-gene-20.1	916.588	-0.458953	0.2533	-1.8119	0.0700017	0.474205	1137.63	985.004	745.438	798.282
maker-LG15-exonerate_est2genome-gene-30.0	71.1994	-0.910986	0.502924	-1.81138	0.0700822	0.474205	116.337	69.4668	57.7038	41.2904
maker-LG14-exonerate_est2genome-gene-13.35	623.501	0.505808	0.279451	1.81	0.0702953	0.474543	448.875	581.562	706.577	756.991
maker-LG14-exonerate_est2genome-gene-8.29	283.235	-0.540805	0.29893	-1.80914	0.0704297	0.474543	362.394	309.038	236.703	224.803
maker-LG16-exonerate_est2genome-gene-7.13	497.383	0.490231	0.271069	1.80851	0.0705268	0.474543	380.926	446.191	593.524	568.89
maker-LG16-exonerate_protein2genome-gene-3.55	78.7969	-0.975137	0.539091	-1.80885	0.0704736	0.474543	138.986	70.3574	38.8617	66.9823
maker-LG20-exonerate_protein2genome-gene-1.39	4047.72	0.476894	0.263582	1.80929	0.0704066	0.474543	2874.44	3894.59	4837.7	4584.16
maker-LG22-exonerate_est2genome-gene-47.6	29.5753	1.28386	0.709412	1.80975	0.0703342	0.474543	10.2953	24.0462	35.3288	48.631
maker-LG02-exonerate_est2genome-gene-29.25	39.5227	1.14834	0.635634	1.80661	0.0708238	0.474769	26.7677	22.265	74.1906	34.8675
maker-LG16-exonerate_est2genome-gene-51.10	98.9303	-0.784105	0.433984	-1.80676	0.0707997	0.474769	97.8052	152.293	77.7234	67.8998
maker-LG22-exonerate_est2genome-gene-18.1	53.8341	-0.985313	0.545259	-1.80706	0.0707535	0.474769	58.6831	84.607	27.0854	44.9607
maker-LG22-exonerate_est2genome-gene-26.10	338.407	-0.516654	0.285966	-1.8067	0.0708098	0.474769	373.719	423.035	269.677	287.198
maker-LG08-exonerate_protein2genome-gene-104.23	256.426	-0.631782	0.35035	-1.80329	0.071343	0.476923	251.205	372.271	180.177	222.051
maker-LG13-exonerate_protein2genome-gene-48.0	346.675	0.556591	0.308537	1.80397	0.0712359	0.476923	236.792	324.178	410.992	414.739
maker-LG17-exonerate_protein2genome-gene-63.20	30.341	-1.13971	0.632018	-1.80329	0.0713433	0.476923	38.0926	45.4206	17.6644	20.1864
maker-LG24-exonerate_protein2genome-gene-19.2	1021.96	-0.56554	0.313857	-1.8019	0.0715608	0.477934	1495.91	944.036	772.524	875.357
maker-LG24-exonerate_protein2genome-gene-56.0	1133.39	-0.519318	0.288288	-1.80139	0.0716415	0.47803	1525.76	1145.31	821.984	1040.52
maker-LG13-exonerate_est2genome-gene-80.0	18.6098	1.81163	1.0064	1.80011	0.0718436	0.478935	2.05906	14.2496	38.8617	19.2689
maker-LG12-exonerate_protein2genome-gene-79.3	37.5847	1.09871	0.610981	1.79828	0.0721329	0.48042	17.502	30.2804	44.7499	57.8066
maker-LG11-exonerate_est2genome-gene-15.13	285.58	-0.554885	0.308694	-1.79753	0.0722522	0.48077	347.981	331.303	260.256	202.782
maker-LG16-exonerate_est2genome-gene-63.9	54.546	1.09487	0.610423	1.79362	0.0728733	0.484456	49.4174	20.4838	56.5261	91.7565
maker-LG03-exonerate_est2genome-gene-17.25	21.3449	-1.51809	0.847449	-1.79136	0.073235	0.486413	46.3288	16.9214	12.9539	9.17565
maker-LG03-exonerate_est2genome-gene-7.2	54.4825	0.91612	0.511678	1.79042	0.0733859	0.486967	45.2993	30.2804	75.3682	66.9823
maker-LG06-exonerate_protein2genome-gene-13.16	922.473	0.448122	0.25065	1.78784	0.0738023	0.488381	726.847	833.602	1083.42	1046.02
maker-LG08-exonerate_est2genome-gene-73.6	1317.3	0.467317	0.26138	1.78789	0.0737941	0.488381	1027.47	1183.61	1686.36	1371.76
maker-LG23-exonerate_est2genome-gene-59.7	142.413	0.825139	0.461326	1.78862	0.0736756	0.488381	99.8643	105.981	114.23	249.578
maker-LG16-exonerate_est2genome-gene-59.11	708.306	-0.470936	0.26349	-1.7873	0.0738887	0.488505	874.07	772.15	551.13	635.873
maker-LG13-exonerate_est2genome-gene-11.2	26.9417	-1.19164	0.666962	-1.78667	0.0739905	0.48873	41.1812	33.8428	15.3092	17.4337
maker-LG05-exonerate_est2genome-gene-16.0	85.2538	-0.863906	0.483671	-1.78614	0.074076	0.488847	135.898	84.607	47.1051	73.4052
maker-LG09-est_gff_StringTie-gene-71.7	56.2403	-0.924626	0.51877	-1.78234	0.0746933	0.491124	63.8308	83.7164	30.6183	46.7958
maker-LG15-exonerate_est2genome-gene-21.3	17.3527	-1.45017	0.813528	-1.78257	0.0746557	0.491124	26.7677	24.0462	9.42102	9.17565
maker-LG15-exonerate_protein2genome-gene-44.11	111.176	0.670916	0.376366	1.78262	0.0746487	0.491124	90.5985	81.0446	135.427	137.635
maker-LG17-exonerate_est2genome-gene-48.0	134.587	0.679819	0.381174	1.78349	0.0745071	0.491124	87.5099	119.34	150.736	180.76
maker-LG08-exonerate_protein2genome-gene-61.5	828.346	0.446746	0.25078	1.78143	0.0748426	0.49121	743.32	659.044	958.589	952.433
maker-LG13-exonerate_est2genome-gene-38.6	26.1208	-1.30952	0.734961	-1.78175	0.0747904	0.49121	50.4469	24.0462	15.3092	14.681
maker-LG12-exonerate_protein2genome-gene-20.7	297.268	0.585593	0.329291	1.77835	0.0753469	0.49407	196.64	278.758	327.381	386.295
maker-LG12-exonerate_protein2genome-gene-64.1	64.0992	-0.868433	0.488524	-1.77767	0.0754587	0.494354	99.8643	65.9044	44.7499	45.8783
maker-LG02-exonerate_protein2genome-gene-18.3	968.149	0.50075	0.281853	1.77663	0.0756284	0.494884	745.379	857.648	1302.46	967.114
maker-LG12-exonerate_protein2genome-gene-103.3	756.359	-0.468415	0.263697	-1.77634	0.0756768	0.494884	946.137	810.446	593.524	675.328
maker-LG19-exonerate_protein2genome-gene-22.12	22.9465	-1.43604	0.809321	-1.77438	0.0760002	0.495651	43.2402	24.0462	7.06577	17.4337
maker-LG20-exonerate_est2genome-gene-25.42	227.878	0.55193	0.311005	1.77467	0.0759525	0.495651	186.345	183.464	250.835	290.868
maker-LG20-exonerate_est2genome-gene-26.20	184.585	-0.607244	0.342108	-1.775	0.0758973	0.495651	198.699	246.696	158.98	133.965
maker-LG16-exonerate_est2genome-gene-49.7	80.2755	0.788787	0.445018	1.77248	0.0763145	0.496354	68.9784	48.983	93.0326	110.108
maker-LG18-exonerate_protein2genome-gene-37.4	323.946	0.511865	0.288778	1.77252	0.0763078	0.496354	282.091	252.04	399.216	362.438
maker-LG19-exonerate_est2genome-gene-4.23	2.11553e+06	0.475279	0.268022	1.77329	0.0761815	0.496354	1.5142e+06	2.02615e+06	2.69448e+06	2.22727e+06
maker-LG06-exonerate_est2genome-gene-19.1	114.221	-1.17642	0.663999	-1.77172	0.076441	0.496679	263.559	53.436	60.059	79.8282
maker-LG19-exonerate_protein2genome-gene-12.16	486.179	0.536223	0.302786	1.77097	0.0765665	0.496679	328.42	464.893	593.524	557.88
maker-LG22-exonerate_est2genome-gene-39.0	60.191	-0.860457	0.485876	-1.77094	0.0765711	0.496679	68.9784	86.3882	37.6841	47.7134
maker-LG06-exonerate_est2genome-gene-6.31	42.9025	1.08327	0.611961	1.77016	0.0767003	0.49707	17.502	37.4052	50.638	66.0647
maker-LG02-exonerate_protein2genome-gene-13.11	1278.42	0.485213	0.274504	1.7676	0.077128	0.497536	907.015	1223.68	1416.69	1566.28
maker-LG05-exonerate_protein2genome-gene-23.30	215.065	-0.734266	0.415367	-1.76775	0.0771027	0.497536	179.138	358.021	154.269	168.832
maker-LG08-exonerate_protein2genome-gene-52.1	24.9113	1.23334	0.697704	1.76771	0.077109	0.497536	16.4725	13.359	29.4407	40.3729
maker-LG09-est_gff_StringTie-gene-98.1	202.262	0.619107	0.35002	1.76878	0.0769308	0.497536	132.809	186.135	224.927	265.176
maker-LG18-exonerate_protein2genome-gene-22.8	65.0037	-0.860292	0.486797	-1.76725	0.0771861	0.497536	100.894	66.795	48.2827	44.0431
maker-LG20-exonerate_protein2genome-gene-6.28	111.857	-0.686856	0.388643	-1.76732	0.0771747	0.497536	125.603	150.511	77.7234	93.5917
maker-LG02-exonerate_protein2genome-gene-12.0	471.445	0.47843	0.270979	1.76557	0.0774689	0.498674	406.664	381.177	584.103	513.837
maker-LG08-exonerate_est2genome-gene-19.0	333.633	0.513936	0.29112	1.76537	0.0775009	0.498674	250.175	299.242	401.571	383.542
maker-LG08-exonerate_est2genome-gene-57.2	116.799	-0.666253	0.378196	-1.76166	0.0781266	0.501359	142.075	144.277	100.098	80.7457
maker-LG15-exonerate_protein2genome-gene-52.70	1562.25	0.48164	0.273397	1.76169	0.0781222	0.501359	1111.89	1495.32	1936.02	1705.75
maker-LG19-exonerate_protein2genome-gene-3.36	63.4843	0.852824	0.483906	1.76238	0.0780057	0.501359	36.0335	54.3266	80.0787	83.4984
maker-LG12-exonerate_protein2genome-gene-82.8	249.949	0.526413	0.299133	1.7598	0.0784418	0.502934	212.083	197.713	290.874	299.126
maker-LG08-exonerate_protein2genome-gene-61.6	472.628	-0.481908	0.274127	-1.75798	0.0787516	0.503048	515.794	586.015	372.13	416.575
maker-LG12-exonerate_protein2genome-gene-53.4	873.459	0.457283	0.260053	1.75842	0.0786759	0.503048	770.088	702.683	920.905	1100.16
maker-LG14-exonerate_est2genome-gene-19.14	86.3774	-0.854785	0.486047	-1.75865	0.0786374	0.503048	78.2442	144.277	54.1709	68.8174
maker-LG17-exonerate_est2genome-gene-6.2	17.6614	1.44218	0.82052	1.75764	0.0788083	0.503048	8.23623	10.6872	30.6183	21.104
maker-LG23-exonerate_est2genome-gene-44.1	88.6347	-0.808156	0.459413	-1.75911	0.0785596	0.503048	132.809	92.6224	77.7234	51.3837
maker-LG17-exonerate_protein2genome-gene-66.2	398.641	0.494401	0.281456	1.75658	0.078989	0.503755	303.711	358.021	480.472	452.36
maker-LG01-exonerate_est2genome-gene-0.18	748.527	0.601505	0.343164	1.75282	0.0796328	0.503872	454.022	734.745	1049.27	756.074
maker-LG01-exonerate_est2genome-gene-16.0	207.439	0.571676	0.326309	1.75195	0.0797832	0.503872	154.429	179.011	269.677	226.639
maker-LG01-exonerate_est2genome-gene-6.25	397.107	-0.51695	0.29493	-1.75279	0.0796381	0.503872	406.664	528.126	329.736	323.901
maker-LG07-exonerate_est2genome-gene-63.1	109.67	0.88562	0.505679	1.75135	0.0798861	0.503872	44.2697	109.544	130.717	154.151
maker-LG10-exonerate_est2genome-gene-58.5	176.859	-0.577415	0.328824	-1.756	0.079088	0.503872	221.349	202.166	147.203	136.717
maker-LG11-exonerate_protein2genome-gene-20.13	172.231	0.625628	0.357536	1.74983	0.0801471	0.503872	112.219	158.527	202.552	215.628
maker-LG12-exonerate_protein2genome-gene-32.3	723.148	-0.744343	0.425545	-1.74915	0.0802646	0.503872	1295.15	516.548	511.091	569.808
maker-LG13-exonerate_est2genome-gene-16.17	356.581	0.500517	0.285601	1.75251	0.079687	0.503872	319.154	271.633	426.301	409.234
maker-LG13-exonerate_protein2genome-gene-56.10	114.375	0.654064	0.373552	1.75093	0.079958	0.503872	90.5985	87.2788	131.894	147.728
maker-LG14-exonerate_est2genome-gene-11.8	1058.16	0.437288	0.249298	1.75408	0.0794173	0.503872	837.007	960.957	1177.63	1257.06
maker-LG14-exonerate_est2genome-gene-31.20	73.9931	-0.764862	0.436957	-1.75043	0.0800446	0.503872	86.4804	99.7472	56.5261	53.2188
maker-LG16-exonerate_est2genome-gene-24.0	122.91	-0.647637	0.369945	-1.75063	0.080009	0.503872	159.577	140.715	89.4997	101.85
maker-LG16-exonerate_est2genome-gene-64.22	326.789	0.503142	0.286927	1.75356	0.0795068	0.503872	280.032	260.946	361.532	404.646
maker-LG16-exonerate_protein2genome-gene-39.11	60.0312	-0.943959	0.538991	-1.75134	0.0798866	0.503872	100.894	56.9984	48.2827	33.9499
maker-LG18-exonerate_protein2genome-gene-9.2	101.061	0.690679	0.394863	1.74916	0.0802634	0.503872	83.3918	71.248	133.072	116.531
maker-LG20-exonerate_protein2genome-gene-17.13	150.038	0.605942	0.346367	1.74942	0.0802186	0.503872	112.219	125.575	190.776	171.585
maker-LG23-exonerate_est2genome-gene-58.4	238.534	0.542562	0.309686	1.75198	0.079778	0.503872	193.551	195.041	259.078	306.467
maker-LG24-exonerate_protein2genome-gene-1.23	19.5089	1.49356	0.852425	1.75213	0.0797518	0.503872	5.14764	15.1402	32.9736	24.7743
maker-LG20-exonerate_protein2genome-gene-9.8	103.77	0.884191	0.505829	1.748	0.0804635	0.504681	43.2402	102.419	118.94	150.481
maker-LG03-exonerate_est2genome-gene-45.7	132.911	-0.737275	0.422046	-1.74691	0.0806534	0.504994	123.543	208.4	110.697	89.0038
maker-LG24-exonerate_est2genome-gene-15.5	108.288	-0.804124	0.460304	-1.74694	0.0806475	0.504994	181.197	94.4036	77.7234	79.8282
maker-LG09-est_gff_StringTie-gene-34.2	83.1276	0.843797	0.483451	1.74536	0.0809222	0.506237	41.1812	77.4822	116.585	97.2619
maker-LG23-exonerate_est2genome-gene-25.0	200.473	-0.56706	0.326097	-1.73893	0.0820469	0.512829	236.792	242.243	144.848	178.008
maker-LG21-exonerate_protein2genome-gene-0.24	568.53	0.451409	0.259674	1.73837	0.0821458	0.513002	458.14	502.298	667.715	645.966
maker-LG04-exonerate_protein2genome-gene-12.2	279.622	0.64925	0.37363	1.73768	0.0822672	0.513316	280.032	155.855	332.091	350.51
maker-LG24-exonerate_protein2genome-gene-11.10	533.799	-0.459562	0.264556	-1.73711	0.0823686	0.513504	639.337	596.702	473.406	425.75
maker-LG09-exonerate_protein2genome-gene-33.1	85.459	-0.713717	0.411359	-1.73502	0.0827372	0.514912	109.13	103.31	62.4143	66.9823
maker-LG10-exonerate_protein2genome-gene-40.35	361.079	0.517374	0.298179	1.73511	0.0827208	0.514912	267.677	325.96	461.63	389.048
maker-LG01-exonerate_est2genome-gene-41.12	129.123	0.63895	0.368431	1.73424	0.0828746	0.515323	112.219	89.9506	151.914	162.409
maker-LG16-exonerate_protein2genome-gene-3.61	64.7921	-0.897493	0.517646	-1.7338	0.0829541	0.515373	109.13	59.6702	43.5722	46.7958
maker-LG08-exonerate_protein2genome-gene-55.5	933.263	-0.798662	0.460904	-1.73282	0.0831285	0.515717	1768.73	602.046	613.544	748.733
maker-LG11-exonerate_protein2genome-gene-16.25	160.975	-0.674897	0.389511	-1.73268	0.0831525	0.515717	237.821	158.527	107.164	140.387
maker-LG06-exonerate_protein2genome-gene-19.23	665.492	0.52387	0.302689	1.73072	0.083502	0.516996	440.638	651.029	761.925	808.375
maker-LG21-exonerate_protein2genome-gene-5.25	602.394	0.547159	0.3161	1.73097	0.0834578	0.516996	381.955	596.702	712.465	718.454
maker-LG17-exonerate_protein2genome-gene-52.0	7052.57	0.478934	0.277304	1.72711	0.0841481	0.520549	4821.28	6963.6	7840.65	8584.74
maker-LG01-exonerate_est2genome-gene-27.4	88.6046	-0.790827	0.458361	-1.72534	0.0844666	0.521178	141.045	83.7164	63.5919	66.0647
maker-LG09-exonerate_protein2genome-gene-60.5	319.125	-0.601981	0.348842	-1.72565	0.0844096	0.521178	476.672	293.007	259.078	247.743
maker-LG23-exonerate_est2genome-gene-53.1	1004.13	-0.417832	0.242149	-1.72552	0.0844337	0.521178	1183.96	1113.25	846.714	872.605
maker-LG07-exonerate_est2genome-gene-44.6	103.007	-0.666718	0.386708	-1.72409	0.0846921	0.522123	131.78	121.122	76.5458	82.5809
maker-LG08-exonerate_protein2genome-gene-101.32	53.154	-0.912931	0.530097	-1.7222	0.0850339	0.523336	85.4509	53.436	38.8617	34.8675
maker-LG08-exonerate_protein2genome-gene-22.4	17.6019	-1.78698	1.03744	-1.7225	0.0849795	0.523336	9.26576	45.4206	4.71051	11.0108
maker-LG04-exonerate_est2genome-gene-17.20	66.768	-0.790308	0.459032	-1.72168	0.0851268	0.523461	80.3032	89.06	43.5722	54.1363
maker-LG06-exonerate_est2genome-gene-17.17	118.308	0.683725	0.397579	1.71972	0.0854833	0.524758	105.012	76.5916	161.335	130.294
maker-LG23-exonerate_protein2genome-gene-24.26	67.6669	0.774373	0.450237	1.71992	0.0854464	0.524758	46.3288	53.436	88.3221	82.5809
maker-LG16-exonerate_est2genome-gene-64.25	142.567	-0.714455	0.415746	-1.71849	0.0857072	0.525686	223.408	130.918	117.763	98.1795
maker-LG09-exonerate_protein2genome-gene-42.7	1833.03	0.418905	0.243915	1.71742	0.0859018	0.525979	1442.37	1694.81	2159.77	2035.16
maker-LG17-exonerate_est2genome-gene-10.3	53.3095	-0.885412	0.515518	-1.71752	0.0858843	0.525979	81.3328	56.9984	40.0393	34.8675
maker-LG19-exonerate_est2genome-gene-15.14	170.715	0.582324	0.339146	1.71703	0.0859738	0.525979	125.603	147.84	191.953	217.463
maker-LG13-exonerate_est2genome-gene-84.0	104.724	-0.716868	0.417743	-1.71605	0.0861526	0.526626	112.219	147.84	91.855	66.9823
maker-LG01-exonerate_protein2genome-gene-2.35	53.3598	-0.961349	0.560649	-1.71471	0.086399	0.526901	48.3879	92.6224	32.9736	39.4553
maker-LG02-exonerate_protein2genome-gene-15.6	136.28	0.637099	0.3716	1.71447	0.0864416	0.526901	111.189	102.419	142.493	189.018
maker-LG03-exonerate_protein2genome-gene-20.15	679.995	0.449067	0.26186	1.71491	0.0863617	0.526901	540.503	609.17	832.583	737.722
maker-LG04-exonerate_protein2genome-gene-4.3	334.879	0.578238	0.33732	1.71421	0.0864897	0.526901	210.024	326.85	422.768	379.872
maker-LG11-exonerate_est2genome-gene-29.13	327.901	0.82383	0.481027	1.71265	0.0867772	0.528056	156.488	317.054	259.078	578.984
maker-LG18-exonerate_est2genome-gene-54.4	74.0453	-0.809914	0.472974	-1.71238	0.0868259	0.528056	86.4804	102.419	41.217	66.0647
maker-LG08-exonerate_protein2genome-gene-28.15	113.4	-0.665871	0.389118	-1.71123	0.0870383	0.528903	121.484	156.746	83.6116	91.7565
maker-LG23-exonerate_est2genome-gene-40.0	223.818	0.590032	0.344983	1.71032	0.0872059	0.52915	150.311	206.619	297.94	240.402
maker-LG24-exonerate_protein2genome-gene-12.19	287.278	-0.519657	0.303854	-1.71022	0.0872258	0.52915	302.681	374.052	240.236	232.144
maker-LG09-exonerate_protein2genome-gene-91.0	142.561	0.6424	0.375997	1.70853	0.0875387	0.530589	121.484	101.528	147.203	200.029
maker-LG18-exonerate_est2genome-gene-51.3	357.292	-0.737704	0.431875	-1.70814	0.0876101	0.530589	629.042	264.508	281.453	254.166
maker-LG10-exonerate_est2genome-gene-40.16	89.2212	-0.742225	0.434698	-1.70745	0.0877389	0.530738	90.5985	132.699	64.7695	68.8174
maker-LG21-exonerate_est2genome-gene-0.8	350.403	0.475652	0.278613	1.70722	0.0877818	0.530738	286.209	300.132	396.861	418.41
maker-LG18-exonerate_est2genome-gene-57.6	50.8742	-1.01751	0.596642	-1.70539	0.0881215	0.532068	93.6871	42.7488	29.4407	37.6202
maker-LG19-exonerate_protein2genome-gene-25.66	7902.67	0.439179	0.257547	1.70524	0.0881494	0.532068	5917.73	7499.74	9854.39	8338.83
maker-LG01-exonerate_protein2genome-gene-34.16	60.6544	0.850041	0.500744	1.69756	0.0895917	0.533722	32.9449	53.436	80.0787	76.1579
maker-LG03-exonerate_est2genome-gene-45.14	115.52	0.637235	0.375402	1.69747	0.0896072	0.533722	86.4804	94.4036	130.717	150.481
maker-LG03-exonerate_protein2genome-gene-5.0	892.146	-0.436111	0.256206	-1.70219	0.0887205	0.533722	935.842	1115.92	760.748	756.074
maker-LG04-exonerate_protein2genome-gene-32.0	526.28	0.478747	0.281371	1.70148	0.0888527	0.533722	494.174	385.63	604.123	621.192
maker-LG09-exonerate_protein2genome-gene-14.3	224.423	-0.581507	0.341789	-1.70136	0.0888747	0.533722	314.006	224.431	168.401	190.854
maker-LG09-exonerate_protein2genome-gene-20.11	175.466	0.583063	0.342563	1.70206	0.0887441	0.533722	140.016	140.715	236.703	184.431
maker-LG10-exonerate_est2genome-gene-64.6	67.8971	0.774795	0.455785	1.69991	0.0891475	0.533722	48.3879	51.6548	95.3879	76.1579
maker-LG11-exonerate_protein2genome-gene-22.2	1227.7	0.422391	0.248476	1.69993	0.0891445	0.533722	1117.04	981.441	1479.1	1333.22
maker-LG12-exonerate_protein2genome-gene-27.4	55.7964	-0.892123	0.525269	-1.69841	0.0894304	0.533722	74.1261	71.248	28.2631	49.5485
maker-LG13-exonerate_protein2genome-gene-32.5	349.976	-0.49422	0.290272	-1.70261	0.0886412	0.533722	414.9	403.442	319.137	262.424
maker-LG14-exonerate_est2genome-gene-19.15	108.131	0.687747	0.405061	1.69789	0.089529	0.533722	73.0965	92.6224	115.408	151.398
maker-LG16-exonerate_est2genome-gene-60.24	21.4035	-1.27447	0.748691	-1.70226	0.088706	0.533722	25.7382	34.7334	14.1315	11.0108
maker-LG16-exonerate_protein2genome-gene-51.21	394.265	-0.611486	0.359847	-1.6993	0.0892631	0.533722	342.833	610.061	316.782	307.384
maker-LG17-exonerate_protein2genome-gene-16.9	540.912	-0.459173	0.270391	-1.69818	0.0894729	0.533722	640.367	611.842	495.781	415.657
maker-LG19-exonerate_protein2genome-gene-18.13	47.7588	-0.919111	0.541054	-1.69874	0.0893681	0.533722	75.1556	49.8736	32.9736	33.0323
maker-LG21-exonerate_est2genome-gene-47.6	122.391	-0.787469	0.463111	-1.70039	0.0890578	0.533722	195.61	114.887	67.1248	111.943
maker-LG13-exonerate_protein2genome-gene-35.3	163.059	-0.675117	0.398169	-1.69555	0.0899705	0.535444	211.053	190.588	91.855	158.739
maker-LG09-est_gff_StringTie-gene-17.6	1173.21	0.48913	0.288611	1.69477	0.0901192	0.535886	803.032	1148.87	1450.84	1290.1
maker-LG08-exonerate_est2genome-gene-8.6	25.7476	-1.79995	1.06247	-1.69411	0.0902445	0.536189	49.4174	30.2804	22.3749	0.917565
maker-LG07-exonerate_protein2genome-gene-22.19	404.998	0.480737	0.283956	1.693	0.0904556	0.537001	304.741	371.38	463.985	479.887
maker-LG23-exonerate_est2genome-gene-0.0	149.096	0.607846	0.359313	1.69169	0.0907052	0.53804	112.219	123.793	202.552	157.821
maker-LG09-est_gff_StringTie-gene-79.9	449.744	0.545014	0.322346	1.69078	0.0908797	0.538127	306.8	424.816	458.097	609.263
maker-LG18-exonerate_est2genome-gene-39.13	162.233	-0.58117	0.343798	-1.69044	0.0909438	0.538127	191.492	197.713	116.585	143.14
maker-LG23-exonerate_protein2genome-gene-40.9	852.393	-0.42311	0.250231	-1.69088	0.0908607	0.538127	1030.56	922.662	711.287	745.063
maker-LG16-exonerate_est2genome-gene-7.4	50.6705	0.894579	0.529451	1.68964	0.0910975	0.538595	28.8268	41.8582	74.1906	57.8066
maker-LG10-exonerate_est2genome-gene-28.3	108.089	-0.643092	0.380862	-1.68852	0.0913119	0.538979	138.986	124.684	82.434	86.2511
maker-LG23-exonerate_est2genome-gene-38.1	1403.09	0.597921	0.354063	1.68874	0.0912685	0.538979	756.704	1475.72	1676.94	1703
maker-LG06-exonerate_protein2genome-gene-4.6	629.562	0.496184	0.294043	1.68745	0.0915167	0.539305	610.511	434.613	712.465	760.662
maker-LG15-exonerate_est2genome-gene-47.9	91.6572	-0.772928	0.458035	-1.68748	0.0915102	0.539305	91.6281	139.824	55.3485	79.8282
maker-LG16-exonerate_est2genome-gene-58.12	782.697	0.45868	0.272214	1.685	0.0919894	0.541649	693.902	625.201	799.609	1012.07
maker-LG09-est_gff_StringTie-gene-11.10	226.069	0.613506	0.364525	1.68303	0.0923698	0.54326	163.695	193.26	334.446	212.875
maker-LG19-exonerate_protein2genome-gene-22.33	54.1328	0.831252	0.493969	1.6828	0.0924138	0.54326	43.2402	34.7334	70.6577	67.8998
maker-LG05-exonerate_protein2genome-gene-11.10	26.1555	1.17616	0.699326	1.68185	0.0925975	0.543455	12.3543	19.5932	42.3946	30.2797
maker-LG21-exonerate_est2genome-gene-6.14	178.564	0.550228	0.327132	1.68198	0.092573	0.543455	142.075	147.84	201.374	222.968
maker-LG04-exonerate_est2genome-gene-7.9	66.093	0.833487	0.496102	1.68007	0.0929431	0.545039	57.6536	37.4052	97.7431	71.5701
maker-LG06-exonerate_est2genome-gene-2.18	29.1063	-1.31726	0.784937	-1.67818	0.0933121	0.546759	62.8013	20.4838	12.9539	20.1864
maker-LG01-exonerate_est2genome-gene-39.25	22.4309	-1.2622	0.753215	-1.67576	0.093786	0.547859	25.7382	37.4052	16.4868	10.0932
maker-LG02-exonerate_protein2genome-gene-0.11	2863.79	0.519936	0.310358	1.67528	0.0938796	0.547859	1769.76	2936.31	3388.04	3361.04
maker-LG04-exonerate_est2genome-gene-27.8	16.9376	-1.38068	0.824069	-1.67544	0.0938475	0.547859	25.7382	23.1556	10.5987	8.25809
maker-LG16-exonerate_protein2genome-gene-21.18	1218.74	0.589218	0.351515	1.67622	0.0936944	0.547859	673.312	1272.67	1562.71	1366.25
maker-LG21-exonerate_protein2genome-gene-44.19	19.7382	-1.53794	0.917483	-1.67626	0.0936877	0.547859	45.2993	13.359	12.9539	7.34052
maker-LG06-exonerate_est2genome-gene-31.57	47.6531	0.98232	0.587541	1.67192	0.094541	0.550078	41.1812	23.1556	48.2827	77.993
maker-LG09-exonerate_protein2genome-gene-106.8	82.6302	-1.11299	0.665846	-1.67154	0.094615	0.550078	184.286	41.8582	52.9933	51.3837
maker-LG10-exonerate_protein2genome-gene-27.12	99.6839	-0.810403	0.484863	-1.67141	0.0946412	0.550078	164.725	89.06	87.1445	57.8066
maker-LG12-est_gff_StringTie-gene-114.0	278.251	0.526058	0.314636	1.67196	0.0945329	0.550078	216.201	239.571	370.953	286.28
maker-LG20-exonerate_protein2genome-gene-4.0	235.986	-0.539951	0.322933	-1.67202	0.0945195	0.550078	248.116	310.819	206.085	178.925
maker-LG23-exonerate_protein2genome-gene-24.10	34.5495	-1.02774	0.615096	-1.67087	0.0947477	0.550254	45.2993	47.2018	28.2631	17.4337
maker-LG02-exonerate_protein2genome-gene-22.17	51.2107	-0.858354	0.514106	-1.66961	0.0949972	0.550941	75.1556	56.9984	34.1512	38.5377
maker-LG09-est_gff_StringTie-gene-109.2	196.248	0.614693	0.36819	1.6695	0.0950188	0.550941	179.138	130.918	276.743	198.194
maker-LG13-exonerate_est2genome-gene-84.2	43.9084	-0.921901	0.55353	-1.66549	0.0958145	0.553468	65.8898	48.983	34.1512	26.6094
maker-LG16-exonerate_est2genome-gene-6.9	128.225	0.594979	0.357177	1.66578	0.0957566	0.553468	101.923	102.419	150.736	157.821
maker-LG20-exonerate_protein2genome-gene-27.32	21.8438	1.26376	0.758299	1.66658	0.0955985	0.553468	11.3248	14.2496	38.8617	22.9391
maker-LG21-exonerate_protein2genome-gene-15.54	47.9966	1.14282	0.686223	1.66537	0.0958382	0.553468	21.6201	38.2958	32.9736	99.097
maker-LG22-exonerate_est2genome-gene-4.13	90.7738	-1.26942	0.762202	-1.66547	0.0958198	0.553468	225.467	31.171	62.4143	44.0431
maker-LG22-exonerate_protein2genome-gene-3.71	97.1408	-0.674511	0.40516	-1.6648	0.0959525	0.553684	118.396	120.231	84.7892	65.1471
maker-LG20-exonerate_protein2genome-gene-17.23	258.041	-0.554685	0.333311	-1.66416	0.0960795	0.553974	356.217	258.274	191.953	225.721
maker-LG07-exonerate_protein2genome-gene-38.14	595.115	0.434058	0.261127	1.66225	0.0964632	0.555603	473.583	538.813	677.136	690.927
maker-LG23-exonerate_est2genome-gene-1.26	713.906	0.454231	0.273307	1.66198	0.096516	0.555603	543.591	660.825	891.464	759.744
maker-LG20-exonerate_protein2genome-gene-16.25	173.105	-0.592259	0.35657	-1.66099	0.0967156	0.556308	203.847	212.853	114.23	161.491
maker-LG01-exonerate_protein2genome-gene-33.24	91.5967	-0.838327	0.50489	-1.66041	0.0968311	0.556528	159.577	75.701	57.7038	73.4052
maker-LG04-exonerate_protein2genome-gene-9.7	743.368	0.420542	0.253467	1.65916	0.0970842	0.557538	598.156	673.294	843.182	858.841
maker-LG13-exonerate_est2genome-gene-85.29	957.584	0.403377	0.243326	1.65777	0.0973649	0.558557	795.826	853.195	1102.26	1079.06
maker-LG15-exonerate_est2genome-gene-39.6	20.1392	-1.25998	0.760166	-1.65751	0.0974164	0.558557	31.9154	24.9368	11.7763	11.9283
maker-LG20-exonerate_protein2genome-gene-1.44	92.4281	-0.709772	0.428431	-1.65668	0.0975844	0.559076	94.7166	134.481	75.3682	65.1471
maker-LG21-exonerate_protein2genome-gene-51.34	659.364	0.423314	0.25568	1.65564	0.0977943	0.559834	569.329	557.516	715.998	794.611
maker-LG13-exonerate_est2genome-gene-74.6	163.42	0.550835	0.332911	1.6546	0.0980052	0.560152	130.75	134.481	188.42	200.029
maker-LG15-exonerate_est2genome-gene-50.12	373.529	-0.729177	0.440639	-1.65482	0.0979616	0.560152	665.076	267.18	267.322	294.538
maker-LG04-exonerate_protein2genome-gene-23.18	3801.65	-0.476025	0.287884	-1.65353	0.0982226	0.560506	5328.84	3517.87	3179.6	3180.28
maker-LG23-exonerate_est2genome-gene-3.11	31.8847	-1.01033	0.610961	-1.65368	0.0981923	0.560506	44.2697	40.9676	21.1973	21.104
maker-LG20-exonerate_protein2genome-gene-9.2	487.019	-0.501922	0.303673	-1.65284	0.0983644	0.560871	669.194	472.909	392.15	413.822
maker-LG07-exonerate_protein2genome-gene-51.16	1125.27	-0.549606	0.332778	-1.65157	0.0986223	0.561898	1702.84	971.645	887.931	938.669
maker-LG23-exonerate_est2genome-gene-4.8	24.972	-1.19556	0.724113	-1.65106	0.098726	0.562045	25.7382	43.6394	17.6644	12.8459
maker-LG19-exonerate_protein2genome-gene-18.8	1193.74	-0.44552	0.270054	-1.64975	0.0989949	0.563131	1498.99	1254.86	896.175	1124.93
maker-LG03-exonerate_est2genome-gene-43.7	51.1772	-1.17565	0.713183	-1.64845	0.0992606	0.564197	110.16	32.0616	21.1973	41.2904
maker-LG13-exonerate_protein2genome-gene-80.37	44.7302	3.13468	1.90249	1.64767	0.09942	0.564214	3.08859	15.1402	154.269	6.42296
maker-LG17-exonerate_protein2genome-gene-50.9	177.859	0.562561	0.341409	1.64776	0.0994015	0.564214	128.691	158.527	196.664	227.556
maker-LG21-exonerate_protein2genome-gene-37.19	26.2917	1.09485	0.664866	1.64673	0.0996136	0.564869	17.502	16.0308	37.6841	33.9499
maker-LG08-exonerate_protein2genome-gene-30.11	69.3684	0.793771	0.482546	1.64497	0.099977	0.566412	38.0926	63.2326	87.1445	89.0038
maker-LG10-exonerate_est2genome-gene-59.11	24.7301	-1.21881	0.741074	-1.64465	0.100043	0.566412	43.2402	25.8274	18.842	11.0108
maker-LG18-exonerate_est2genome-gene-48.3	27.4942	1.07516	0.653996	1.64398	0.10018	0.566743	18.5315	16.9214	34.1512	40.3729
maker-LG05-exonerate_protein2genome-gene-16.33	112.093	0.622237	0.379696	1.63878	0.10126	0.571192	80.3032	96.1848	134.25	137.635
maker-LG07-exonerate_protein2genome-gene-21.5	82.8155	-0.707256	0.431488	-1.63911	0.101191	0.571192	117.366	88.1694	62.4143	63.312
maker-LG15-exonerate_est2genome-gene-16.0	147.577	-0.600648	0.366547	-1.63866	0.101283	0.571192	202.817	153.183	109.519	124.789
maker-LG22-exonerate_est2genome-gene-6.7	79.1968	-0.692381	0.422522	-1.63869	0.101279	0.571192	97.8052	97.966	57.7038	63.312
maker-LG02-exonerate_est2genome-gene-11.9	17.575	1.37894	0.842418	1.63688	0.101655	0.5726	13.3839	6.2342	25.9078	24.7743
maker-LG17-exonerate_protein2genome-gene-7.2	656.669	0.437636	0.267388	1.63671	0.101691	0.5726	505.499	610.061	726.596	784.518
maker-LG01-exonerate_protein2genome-gene-6.6	30.375	-1.03729	0.634868	-1.63386	0.102288	0.57506	45.2993	36.5146	17.6644	22.0216
maker-LG20-exonerate_protein2genome-gene-9.6	54.11	0.796085	0.487209	1.63397	0.102265	0.57506	38.0926	40.9676	69.48	67.8998
maker-LG02-exonerate_est2genome-gene-31.48	43.6926	0.926712	0.567696	1.63241	0.102593	0.575512	22.6496	37.4052	62.4143	52.3012
maker-LG03-exonerate_est2genome-gene-19.11	37.7158	1.22972	0.753346	1.63234	0.102608	0.575512	15.4429	29.3898	81.2563	24.7743
maker-LG13-exonerate_protein2genome-gene-7.2	2179.9	0.375763	0.230149	1.63269	0.102534	0.575512	1891.24	1904.1	2383.52	2540.74
maker-LG02-exonerate_est2genome-gene-17.0	662.512	0.640275	0.392548	1.63108	0.102874	0.57656	327.39	708.027	746.616	868.017
maker-LG02-exonerate_protein2genome-gene-29.2	327.096	0.458433	0.281595	1.62799	0.103527	0.576647	268.707	282.32	383.907	373.449
maker-LG02-exonerate_protein2genome-gene-3.8	50.2639	-0.88644	0.544239	-1.62877	0.103362	0.576647	49.4174	81.0446	32.9736	37.6202
maker-LG03-exonerate_est2genome-gene-0.79	192.156	-0.644451	0.395446	-1.62968	0.103169	0.576647	284.15	184.354	178.999	121.119
maker-LG03-exonerate_protein2genome-gene-35.11	573.465	-0.553624	0.339958	-1.62851	0.103418	0.576647	711.404	653.7	341.512	587.242
maker-LG05-exonerate_est2genome-gene-10.14	253.616	-0.597283	0.36731	-1.6261	0.103929	0.576647	238.851	371.38	230.815	173.42
maker-LG05-exonerate_est2genome-gene-23.20	777.349	0.406399	0.249628	1.62802	0.103521	0.576647	688.755	648.357	916.195	856.088
maker-LG06-exonerate_est2genome-gene-10.12	89.1216	-0.691971	0.42548	-1.62633	0.103879	0.576647	127.662	92.6224	68.3024	67.8998
maker-LG08-exonerate_est2genome-gene-44.17	761.596	0.423981	0.260562	1.62718	0.103699	0.576647	590.95	709.808	870.267	875.357
maker-LG08-exonerate_est2genome-gene-96.13	77.7417	1.21463	0.746959	1.6261	0.103929	0.576647	82.3623	11.5778	97.7431	119.283
maker-LG12-exonerate_protein2genome-gene-117.2	96.8603	0.644719	0.395575	1.62983	0.103138	0.576647	70.008	81.0446	118.94	117.448
maker-LG14-exonerate_est2genome-gene-12.23	41.0251	-1.10126	0.675835	-1.62948	0.10321	0.576647	79.2737	32.9522	18.842	33.0323
maker-LG14-exonerate_est2genome-gene-7.19	250.733	-0.65289	0.401316	-1.62687	0.103764	0.576647	310.918	302.804	129.539	259.671
maker-LG23-exonerate_est2genome-gene-30.6	161.852	0.587321	0.360881	1.62747	0.103638	0.576647	123.543	135.371	163.69	224.803
maker-LG11-exonerate_est2genome-gene-3.45	17.9486	-1.34958	0.830911	-1.62422	0.104329	0.578421	19.561	32.0616	8.2434	11.9283
maker-LG07-exonerate_est2genome-gene-66.4	18.7595	-1.30184	0.802987	-1.62125	0.104965	0.578569	32.9449	20.4838	10.5987	11.0108
maker-LG09-exonerate_protein2genome-gene-120.0	562.92	-0.758789	0.467809	-1.62201	0.104802	0.578569	1058.36	357.131	425.124	411.069
maker-LG10-exonerate_protein2genome-gene-54.21	184.222	0.522772	0.322485	1.62107	0.105002	0.578569	149.282	153.183	209.618	224.803
maker-LG14-exonerate_est2genome-gene-15.12	347.877	-0.467113	0.288213	-1.62072	0.105078	0.578569	371.66	435.503	302.65	281.693
maker-LG16-exonerate_protein2genome-gene-51.27	1565.05	0.398913	0.245753	1.62322	0.104542	0.578569	1393.98	1306.51	1639.26	1920.46
maker-LG17-exonerate_protein2genome-gene-17.8	2066.76	0.388537	0.239691	1.62099	0.105019	0.578569	1655.48	1924.59	2326.99	2359.98
maker-LG20-exonerate_protein2genome-gene-26.52	272.252	-0.659524	0.406642	-1.62188	0.104829	0.578569	443.727	223.541	189.598	232.144
maker-LG24-exonerate_est2genome-gene-21.10	88.0751	-0.705183	0.434806	-1.62183	0.104839	0.578569	122.514	96.1848	56.5261	77.0755
maker-LG24-exonerate_protein2genome-gene-54.0	921.054	0.414223	0.25515	1.62345	0.104493	0.578569	777.294	802.431	962.122	1142.37
maker-LG06-exonerate_protein2genome-gene-31.22	284.703	0.495343	0.30582	1.61972	0.105292	0.579309	263.559	209.291	327.381	338.582
maker-LG16-exonerate_est2genome-gene-46.10	1595.34	0.405756	0.250777	1.618	0.105663	0.580904	1233.38	1511.35	1792.35	1844.31
maker-LG15-exonerate_est2genome-gene-4.3	36.137	-1.06529	0.659165	-1.61612	0.106068	0.582686	63.8308	33.8428	29.4407	17.4337
maker-LG14-exonerate_protein2genome-gene-7.8	674.617	0.42759	0.264856	1.61442	0.106436	0.584265	526.089	624.311	806.675	741.393
maker-LG08-exonerate_protein2genome-gene-101.19	140.634	0.566686	0.351471	1.61233	0.106891	0.58604	115.307	111.325	178.999	156.904
maker-LG11-exonerate_est2genome-gene-4.31	19.9081	1.78005	1.10412	1.61218	0.106922	0.58604	8.23623	9.7966	4.71051	56.889
maker-LG04-exonerate_est2genome-gene-11.0	311.893	-0.773397	0.480122	-1.61084	0.107216	0.586312	544.621	243.134	154.269	305.549
maker-LG04-exonerate_protein2genome-gene-5.27	1664.69	0.382546	0.237386	1.6115	0.107072	0.586312	1431.04	1459.69	1780.57	1987.45
maker-LG20-exonerate_protein2genome-gene-26.40	290.517	-0.572995	0.355654	-1.6111	0.107158	0.586312	265.618	429.269	216.684	250.495
maker-LG12-exonerate_protein2genome-gene-49.3	74.8785	-0.718755	0.4469	-1.60831	0.107767	0.587544	98.8348	87.2788	64.7695	48.631
maker-LG17-exonerate_protein2genome-gene-54.0	687.378	-0.539393	0.33532	-1.60859	0.107705	0.587544	1019.23	610.061	514.623	605.593
maker-LG24-exonerate_est2genome-gene-56.29	97.8814	-0.724152	0.450007	-1.6092	0.107573	0.587544	147.223	97.0754	60.059	87.1687
maker-LG24-exonerate_protein2genome-gene-7.0	27.5181	1.33927	0.832546	1.60864	0.107694	0.587544	5.14764	25.8274	42.3946	36.7026
maker-LG08-exonerate_est2genome-gene-34.4	73.7874	0.695927	0.432912	1.60755	0.107934	0.587567	55.5946	56.9984	95.3879	87.1687
maker-LG16-exonerate_protein2genome-gene-17.13	149.081	-0.548361	0.341082	-1.60771	0.107899	0.587567	176.049	178.12	120.118	122.036
maker-LG01-exonerate_est2genome-gene-26.4	30.8211	1.0338	0.643538	1.60644	0.108177	0.58772	15.4429	24.9368	38.8617	44.0431
maker-LG07-exonerate_est2genome-gene-28.6	800.656	-0.545542	0.339692	-1.60599	0.108276	0.58772	759.792	1139.97	780.767	522.095
maker-LG10-exonerate_protein2genome-gene-18.6	20.6948	-1.56593	0.974598	-1.60674	0.108111	0.58772	10.2953	51.6548	7.06577	13.7635
maker-LG10-exonerate_protein2genome-gene-50.11	316.213	-0.461854	0.287591	-1.60594	0.108288	0.58772	349.01	383.849	256.723	275.27
maker-LG03-exonerate_est2genome-gene-22.8	256.123	0.497673	0.310002	1.60539	0.108409	0.587936	189.433	235.118	302.65	297.291
maker-LG22-exonerate_protein2genome-gene-12.54	850.012	0.402275	0.250641	1.60498	0.108497	0.587973	747.438	716.933	1024.54	911.142
maker-LG11-exonerate_est2genome-gene-23.5	226.043	0.861343	0.536892	1.60431	0.108645	0.58833	72.067	248.477	336.802	246.825
maker-LG07-exonerate_est2genome-gene-71.8	59.4567	-0.984768	0.614048	-1.60373	0.108774	0.588585	116.337	41.8582	36.5065	43.1256
maker-LG01-exonerate_protein2genome-gene-21.30	22.2532	-1.23256	0.770393	-1.59991	0.109617	0.589772	41.1812	21.3744	11.7763	14.681
maker-LG06-exonerate_protein2genome-gene-8.15	1115.75	-0.50868	0.317687	-1.6012	0.109333	0.589772	1625.63	995.691	877.333	964.361
maker-LG12-est_gff_StringTie-gene-8.3	3880.37	-0.384985	0.240536	-1.60053	0.10948	0.589772	4701.86	4088.74	3156.04	3574.83
maker-LG13-exonerate_est2genome-gene-17.3	159.063	-0.5484	0.342489	-1.60122	0.109329	0.589772	188.404	189.698	117.763	140.387
maker-LG13-exonerate_est2genome-gene-75.15	218.116	-2.61743	1.638	-1.59794	0.110056	0.589772	715.522	34.7334	50.638	71.5701
maker-LG13-exonerate_est2genome-gene-76.11	339.871	0.468648	0.293113	1.59886	0.109851	0.589772	259.441	310.819	374.486	414.739
maker-LG14-exonerate_protein2genome-gene-7.6	89.1388	-0.73217	0.457734	-1.59956	0.109697	0.589772	83.3918	138.934	71.8353	62.3944
maker-LG18-exonerate_est2genome-gene-46.0	344.352	-0.451322	0.28188	-1.60112	0.109351	0.589772	377.837	417.691	287.341	294.538
maker-LG19-exonerate_protein2genome-gene-12.32	56.085	-0.800611	0.500715	-1.59894	0.109835	0.589772	78.2442	64.1232	47.1051	34.8675
maker-LG20-exonerate_protein2genome-gene-22.0	687.739	-0.40835	0.255537	-1.59801	0.110041	0.589772	829.8	739.198	586.459	595.5
maker-LG21-exonerate_est2genome-gene-43.19	32.7323	-1.42628	0.892544	-1.59799	0.110044	0.589772	22.6496	73.0292	5.88814	29.3621
maker-LG21-exonerate_protein2genome-gene-37.14	140.368	-0.674571	0.4219	-1.59889	0.109846	0.589772	205.906	139.824	83.6116	132.129
maker-LG24-exonerate_protein2genome-gene-55.3	5089.5	0.620986	0.388488	1.59847	0.109939	0.589772	2456.46	5564.47	6761.94	5575.13
maker-LG01-exonerate_protein2genome-gene-2.52	66.9463	0.827868	0.518843	1.59561	0.110577	0.589859	35.004	61.4514	69.48	101.85
maker-LG02-exonerate_protein2genome-gene-26.0	198.638	-0.61274	0.38534	-1.59013	0.111806	0.589859	296.504	184.354	136.605	177.09
maker-LG03-exonerate_protein2genome-gene-19.27	130.928	-0.608682	0.382419	-1.59166	0.11146	0.589859	131.78	184.354	104.809	102.767
maker-LG04-exonerate_est2genome-gene-23.2	100.05	0.617269	0.388276	1.58977	0.111887	0.589859	81.3328	76.5916	124.829	117.448
maker-LG04-exonerate_est2genome-gene-3.13	56.2183	-0.778824	0.489988	-1.58948	0.111953	0.589859	77.2147	65.0138	37.6841	44.9607
maker-LG04-exonerate_protein2genome-gene-0.29	125.393	0.57223	0.35957	1.59143	0.111513	0.589859	101.923	99.7472	153.092	146.81
maker-LG05-exonerate_protein2genome-gene-0.11	408.342	0.502459	0.315356	1.59331	0.111091	0.589859	273.855	401.661	489.893	467.958
maker-LG06-exonerate_protein2genome-gene-31.18	206.024	0.615983	0.387509	1.5896	0.111926	0.589859	118.396	206.619	261.433	237.649
maker-LG08-exonerate_protein2genome-gene-74.6	226.182	-0.714499	0.448661	-1.59251	0.111269	0.589859	393.28	169.214	157.802	184.431
maker-LG08-exonerate_protein2genome-gene-76.10	216.267	-0.84937	0.532722	-1.5944	0.110847	0.589859	423.136	133.59	124.829	183.513
maker-LG09-est_gff_StringTie-gene-52.0	388.262	-0.561147	0.351298	-1.59735	0.110187	0.589859	576.536	349.115	343.867	283.528
maker-LG10-exonerate_protein2genome-gene-52.7	325.673	-0.509036	0.319925	-1.59111	0.111585	0.589859	345.922	418.582	309.716	228.474
maker-LG12-exonerate_protein2genome-gene-61.0	3092.44	0.39061	0.24478	1.59576	0.110543	0.589859	2420.42	2931.86	3635.34	3382.15
maker-LG14-exonerate_est2genome-gene-33.7	145.359	0.582301	0.365303	1.59402	0.110931	0.589859	99.8643	132.699	183.71	165.162
maker-LG14-exonerate_protein2genome-gene-30.35	1442.05	0.400178	0.251144	1.59342	0.111066	0.589859	1121.16	1365.29	1614.53	1667.22
maker-LG14-exonerate_protein2genome-gene-31.1	466.649	0.421565	0.264532	1.59363	0.11102	0.589859	388.132	409.676	539.354	529.435
maker-LG15-exonerate_est2genome-gene-49.6	27.5766	-1.41006	0.884691	-1.59384	0.110972	0.589859	13.3839	66.795	11.7763	18.3513
maker-LG16-exonerate_protein2genome-gene-57.20	28.2422	-1.02645	0.645259	-1.59075	0.111665	0.589859	40.1516	35.624	18.842	18.3513
maker-LG18-exonerate_protein2genome-gene-33.0	1281.97	0.399146	0.250062	1.59619	0.110447	0.589859	1009.97	1201.42	1419.04	1497.47
maker-LG18-exonerate_protein2genome-gene-46.15	48.5677	-0.827547	0.520464	-1.59002	0.111831	0.589859	70.008	54.3266	34.1512	35.785
maker-LG19-exonerate_protein2genome-gene-20.12	43.2842	1.21471	0.761823	1.59447	0.110831	0.589859	8.23623	43.6394	67.1248	54.1363
maker-LG21-exonerate_protein2genome-gene-18.30	26.6695	-1.23864	0.778733	-1.59058	0.111704	0.589859	38.0926	36.5146	24.7302	7.34052
maker-LG21-exonerate_protein2genome-gene-68.39	71.777	0.841551	0.52757	1.59515	0.11068	0.589859	71.0375	32.0616	89.4997	94.5092
maker-LG01-exonerate_est2genome-gene-34.7	91.492	-0.725314	0.45685	-1.58764	0.112367	0.590264	84.4214	143.387	73.0129	65.1471
maker-LG01-exonerate_protein2genome-gene-2.39	4197.78	0.531144	0.334849	1.58622	0.112689	0.590264	2411.16	4455.67	5060.27	4864.01
maker-LG01-exonerate_protein2genome-gene-40.36	514.53	0.451143	0.284086	1.58805	0.112275	0.590264	405.634	464.003	528.755	659.729
maker-LG04-exonerate_est2genome-gene-9.28	918.337	0.450426	0.284464	1.58342	0.113326	0.590264	649.633	902.178	1105.79	1015.74
maker-LG06-exonerate_est2genome-gene-7.22	64.8557	0.759781	0.478858	1.58665	0.112592	0.590264	39.1221	56.9984	87.1445	76.1579
maker-LG09-exonerate_protein2genome-gene-59.7	231.229	-0.487827	0.308073	-1.58348	0.113313	0.590264	285.179	254.712	197.841	187.183
maker-LG09-exonerate_protein2genome-gene-90.10	286.027	-0.504335	0.317654	-1.58769	0.112357	0.590264	285.179	385.63	240.236	233.062
maker-LG10-exonerate_protein2genome-gene-47.22	64.4789	-0.779795	0.49248	-1.5834	0.113329	0.590264	99.8643	63.2326	47.1051	47.7134
maker-LG13-exonerate_protein2genome-gene-29.4	167.746	-0.52921	0.333891	-1.58498	0.112971	0.590264	192.522	203.947	129.539	144.975
maker-LG13-exonerate_protein2genome-gene-41.10	1151.39	0.446087	0.281734	1.58336	0.113339	0.590264	1126.3	823.805	1234.15	1421.31
maker-LG16-exonerate_est2genome-gene-49.0	112.292	-0.655857	0.413571	-1.58584	0.112776	0.590264	124.573	150.511	69.48	104.602
maker-LG17-exonerate_est2genome-gene-38.12	17.2805	-1.39423	0.879711	-1.58487	0.112995	0.590264	33.9744	16.0308	11.7763	7.34052
maker-LG17-exonerate_protein2genome-gene-56.6	541.7	-0.4789	0.301777	-1.58694	0.112527	0.590264	528.148	732.964	486.36	419.327
maker-LG19-exonerate_protein2genome-gene-18.10	55.1476	0.806174	0.508156	1.58647	0.112633	0.590264	39.1221	40.9676	83.6116	56.889
maker-LG21-exonerate_est2genome-gene-46.0	109.94	-0.776046	0.489829	-1.58432	0.113121	0.590264	191.492	86.3882	76.5458	85.3336
maker-LG21-exonerate_est2genome-gene-58.6	343.438	0.617171	0.389398	1.58494	0.112981	0.590264	180.168	361.584	422.768	409.234
maker-LG19-exonerate_protein2genome-gene-2.0	70.2053	1.31488	0.83067	1.58291	0.113441	0.590367	8.23623	72.1386	60.059	140.387
maker-LG08-exonerate_est2genome-gene-79.5	28.0383	1.17698	0.743728	1.58254	0.113526	0.590383	10.2953	24.0462	28.2631	49.5485
maker-LG09-exonerate_protein2genome-gene-20.8	524.062	-0.421141	0.266265	-1.58166	0.113727	0.590577	571.388	628.764	426.301	469.793
maker-LG15-exonerate_protein2genome-gene-26.6	463.524	-0.449549	0.284199	-1.58181	0.113693	0.590577	472.554	597.593	392.15	391.8
maker-LG09-exonerate_protein2genome-gene-22.7	242.724	-0.815171	0.515785	-1.58045	0.114005	0.591594	471.524	147.84	162.513	189.018
maker-LG16-exonerate_protein2genome-gene-33.7	84.991	0.654878	0.414536	1.57979	0.114156	0.591953	60.7422	71.248	102.454	105.52
maker-LG09-exonerate_protein2genome-gene-43.6	1404.31	0.381175	0.241606	1.57767	0.114641	0.594043	1143.81	1295.82	1562.71	1614.91
maker-LG13-exonerate_est2genome-gene-72.4	406.043	-0.478018	0.303092	-1.57714	0.114763	0.594248	545.65	399.879	347.4	331.241
maker-LG08-exonerate_protein2genome-gene-84.16	369.888	-0.434171	0.275382	-1.57661	0.114885	0.594451	413.871	436.394	310.894	318.395
maker-LG03-exonerate_est2genome-gene-10.2	621.053	-0.557392	0.353814	-1.57538	0.115169	0.595066	933.783	545.938	431.012	573.478
maker-LG22-exonerate_protein2genome-gene-29.7	494.867	-0.581165	0.368878	-1.57549	0.115143	0.595066	776.265	410.567	373.308	419.327
maker-LG20-exonerate_protein2genome-gene-16.22	2418.29	0.39659	0.251898	1.57441	0.115393	0.595799	1851.09	2324.47	2827.48	2670.11
maker-LG21-exonerate_est2genome-gene-11.0	5308.78	0.476797	0.303122	1.57295	0.115729	0.597107	5497.68	3381.61	6169.59	6186.22
maker-LG01-exonerate_protein2genome-gene-13.26	129.939	-0.604492	0.385211	-1.56925	0.11659	0.597772	132.809	180.792	94.2102	111.943
maker-LG01-exonerate_protein2genome-gene-14.32	22.2625	-1.28892	0.820576	-1.57075	0.116242	0.597772	46.3288	16.9214	12.9539	12.8459
maker-LG01-exonerate_protein2genome-gene-19.2	1543.85	0.373798	0.23792	1.57111	0.116158	0.597772	1274.56	1415.16	1765.26	1720.43
maker-LG14-exonerate_protein2genome-gene-20.27	209.415	-0.603692	0.384348	-1.57069	0.116255	0.597772	319.154	186.135	175.467	156.904
maker-LG15-exonerate_est2genome-gene-46.5	91.597	-0.643789	0.410204	-1.56944	0.116546	0.597772	119.425	104.2	64.7695	77.993
maker-LG17-exonerate_est2genome-gene-31.9	29209.7	0.463554	0.29541	1.56919	0.116604	0.597772	19030.8	30082.7	32635.6	35089.5
maker-LG18-exonerate_protein2genome-gene-31.3	151.702	0.59446	0.378654	1.56993	0.116432	0.597772	137.957	104.2	155.447	209.205
maker-LG24-exonerate_est2genome-gene-0.13	62.828	-1.13231	0.721389	-1.56963	0.116501	0.597772	29.8563	142.496	45.9275	33.0323
maker-LG24-exonerate_protein2genome-gene-13.0	437.429	-0.441697	0.281084	-1.5714	0.116089	0.597772	501.381	506.751	333.269	408.317
maker-LG21-exonerate_protein2genome-gene-37.10	1000.27	-0.394633	0.251572	-1.56867	0.116725	0.597968	1046	1226.36	856.135	872.605
maker-LG09-exonerate_protein2genome-gene-60.6	151.381	0.542685	0.346351	1.56686	0.117146	0.59885	131.78	114.887	170.756	188.101
maker-LG21-exonerate_protein2genome-gene-48.11	87.8437	-0.647158	0.41297	-1.56708	0.117095	0.59885	112.219	102.419	62.4143	74.3228
maker-LG21-exonerate_protein2genome-gene-8.9	390.832	0.486541	0.310402	1.56746	0.117008	0.59885	268.707	382.067	459.275	453.277
maker-LG07-exonerate_protein2genome-gene-56.26	1383.34	-0.76492	0.488346	-1.56635	0.117267	0.599042	2697.37	786.4	950.346	1099.24
maker-LG08-exonerate_protein2genome-gene-83.4	74.9876	-0.758313	0.484266	-1.5659	0.117372	0.599153	118.396	70.3574	50.638	60.5593
maker-LG04-exonerate_protein2genome-gene-6.0	1183.1	0.467184	0.298893	1.56305	0.118041	0.602145	1188.08	798.868	1271.84	1473.61
maker-LG05-exonerate_est2genome-gene-3.37	58.9289	1.21872	0.780221	1.56202	0.118283	0.602951	8.23623	62.342	87.1445	77.993
maker-LG05-exonerate_est2genome-gene-0.49	21.2788	1.23673	0.791962	1.56161	0.118381	0.603024	17.502	8.0154	24.7302	34.8675
maker-LG11-exonerate_est2genome-gene-25.14	1766.29	0.39941	0.256069	1.55977	0.118813	0.604799	1480.46	1566.57	1774.69	2243.45
maker-LG02-exonerate_est2genome-gene-5.32	569.212	-0.43529	0.279179	-1.55918	0.118954	0.605087	585.802	723.167	452.209	515.672
maker-LG01-exonerate_est2genome-gene-0.32	47.6144	0.808253	0.519071	1.55712	0.119443	0.605368	30.8859	38.2958	58.8814	62.3944
maker-LG11-exonerate_est2genome-gene-26.6	214.949	0.545298	0.350343	1.55647	0.119597	0.605368	140.016	209.291	259.078	251.413
maker-LG14-exonerate_protein2genome-gene-19.18	67.9183	-0.801118	0.51461	-1.55675	0.119531	0.605368	100.894	72.1386	35.3288	63.312
maker-LG14-exonerate_protein2genome-gene-21.6	277.604	-0.478083	0.306805	-1.55826	0.119172	0.605368	296.504	350.006	214.328	249.578
maker-LG16-exonerate_est2genome-gene-64.21	855.488	0.428127	0.274933	1.5572	0.119423	0.605368	650.662	807.774	1071.64	891.873
maker-LG16-exonerate_protein2genome-gene-17.4	127.263	-0.60299	0.387253	-1.5571	0.119447	0.605368	152.37	154.964	82.434	119.283
maker-LG23-exonerate_est2genome-gene-8.11	1021.56	-0.587505	0.377442	-1.55655	0.119578	0.605368	1646.22	807.774	726.596	905.637
maker-LG13-exonerate_est2genome-gene-41.16	553.185	-0.427849	0.275042	-1.55558	0.119808	0.606014	657.869	611.842	422.768	520.259
maker-LG02-exonerate_protein2genome-gene-9.2	552.459	0.414642	0.266668	1.5549	0.11997	0.606408	437.55	509.423	645.34	617.521
maker-LG14-exonerate_est2genome-gene-30.13	1478.2	-0.388688	0.250309	-1.55283	0.120463	0.608474	1693.57	1659.19	1155.25	1404.79
maker-LG05-exonerate_protein2genome-gene-22.27	24.4198	-1.11669	0.719725	-1.55155	0.12077	0.609597	31.9154	34.7334	20.0197	11.0108
maker-LG01-exonerate_protein2genome-gene-38.22	44.2301	-0.821573	0.530021	-1.55008	0.121123	0.610142	58.6831	54.3266	31.796	32.1148
maker-LG09-est_gff_StringTie-gene-59.9	24.3313	-1.07413	0.693418	-1.54904	0.121372	0.610142	32.9449	32.9522	17.6644	13.7635
maker-LG15-exonerate_protein2genome-gene-11.16	116.765	-0.876578	0.565753	-1.5494	0.121285	0.610142	227.526	74.8104	97.7431	66.9823
maker-LG20-exonerate_protein2genome-gene-18.3	486.47	0.480021	0.309602	1.55044	0.121035	0.610142	329.449	482.705	584.103	549.622
maker-LG23-exonerate_est2genome-gene-28.0	57.7944	-1.15403	0.744795	-1.54946	0.121272	0.610142	133.839	25.8274	32.9736	38.5377
maker-LG23-exonerate_protein2genome-gene-56.16	23.0783	-1.39599	0.901232	-1.54898	0.121386	0.610142	54.565	12.4684	10.5987	14.681
maker-LG06-exonerate_protein2genome-gene-10.18	252.289	-0.486114	0.313913	-1.54856	0.121487	0.610225	272.825	316.163	190.776	229.391
maker-LG13-exonerate_est2genome-gene-34.17	990.746	0.411554	0.265901	1.54777	0.121677	0.610381	747.438	952.942	1167.03	1095.57
maker-LG14-exonerate_protein2genome-gene-23.25	789.024	-0.399525	0.258136	-1.54773	0.121687	0.610381	821.564	973.426	683.024	678.081
maker-LG09-exonerate_protein2genome-gene-14.4	146.298	0.569222	0.367902	1.54721	0.121813	0.610467	136.927	98.8566	177.822	171.585
maker-LG12-exonerate_protein2genome-gene-92.3	186.886	0.508486	0.328775	1.54661	0.121958	0.610467	156.488	152.293	200.197	238.567
maker-LG15-exonerate_est2genome-gene-29.4	999.692	0.401907	0.259837	1.54676	0.12192	0.610467	828.771	894.162	1023.36	1252.48
maker-LG12-exonerate_protein2genome-gene-41.5	23.3479	-1.1297	0.730645	-1.54616	0.122065	0.61058	39.1221	24.9368	16.4868	12.8459
maker-LG02-exonerate_protein2genome-gene-21.5	91.4701	-0.946132	0.612649	-1.54433	0.122509	0.611537	188.404	52.5454	67.1248	57.8066
maker-LG04-exonerate_est2genome-gene-0.13	33.7202	-1.04387	0.675751	-1.54475	0.122406	0.611537	37.063	53.436	30.6183	13.7635
maker-LG08-exonerate_protein2genome-gene-84.17	106.649	-0.708009	0.45849	-1.54422	0.122535	0.611537	162.666	102.419	62.4143	99.097
maker-LG18-exonerate_protein2genome-gene-33.8	346.617	-0.445279	0.288399	-1.54397	0.122596	0.611537	366.512	432.832	286.164	300.961
maker-LG01-exonerate_protein2genome-gene-15.24	481.072	0.465676	0.302301	1.54044	0.123453	0.612291	429.313	379.396	468.696	646.883
maker-LG06-exonerate_protein2genome-gene-11.2	1283.38	0.413731	0.268321	1.54192	0.123092	0.612291	957.462	1243.28	1550.94	1381.85
maker-LG08-exonerate_protein2genome-gene-61.1	2869.05	-0.382321	0.247892	-1.54229	0.123004	0.612291	3588.94	2905.14	2562.52	2419.62
maker-LG10-exonerate_protein2genome-gene-46.6	430.498	0.433622	0.281587	1.53992	0.123579	0.612291	337.685	394.536	526.4	463.37
maker-LG11-exonerate_est2genome-gene-26.3	183.465	0.526951	0.342412	1.53894	0.123819	0.612291	164.725	136.262	194.309	238.567
maker-LG12-exonerate_protein2genome-gene-52.0	893.839	-0.535869	0.347899	-1.5403	0.123487	0.612291	1368.24	748.104	690.09	768.92
maker-LG13-exonerate_est2genome-gene-32.7	95.2103	-0.836613	0.543673	-1.53882	0.123849	0.612291	175.02	69.4668	56.5261	79.8282
maker-LG14-exonerate_est2genome-gene-12.18	23.5221	-1.08231	0.701746	-1.54231	0.122999	0.612291	30.8859	32.9522	16.4868	13.7635
maker-LG14-exonerate_est2genome-gene-28.11	19.237	-1.20308	0.780714	-1.54099	0.123318	0.612291	28.8268	24.9368	9.42102	13.7635
maker-LG18-exonerate_est2genome-gene-7.2	1713.08	0.355737	0.230927	1.54047	0.123446	0.612291	1512.38	1493.54	1919.53	1926.89
maker-LG20-exonerate_protein2genome-gene-13.13	17.4659	-1.24817	0.810233	-1.5405	0.123438	0.612291	27.7973	21.3744	10.5987	10.0932
maker-LG21-exonerate_protein2genome-gene-74.56	149.328	0.728849	0.473631	1.53885	0.12384	0.612291	66.9194	157.636	167.223	205.535
maker-LG22-exonerate_est2genome-gene-55.0	457.322	-0.420022	0.272952	-1.53881	0.12385	0.612291	556.975	489.83	406.282	376.202
maker-LG06-exonerate_est2genome-gene-11.19	70.0147	-0.762242	0.496054	-1.53661	0.124389	0.614531	87.5099	89.06	36.5065	66.9823
maker-LG05-exonerate_est2genome-gene-3.25	89.985	1.15697	0.753555	1.53535	0.124698	0.615637	12.3543	98.8566	108.342	140.387
maker-LG07-exonerate_protein2genome-gene-53.15	119.077	-0.827575	0.539264	-1.53464	0.124873	0.615823	226.496	78.3728	82.434	89.0038
maker-LG15-exonerate_protein2genome-gene-34.8	105.65	-0.704075	0.458934	-1.53415	0.124992	0.615823	149.282	113.106	56.5261	103.685
maker-LG21-exonerate_est2genome-gene-65.10	227.494	0.851477	0.55493	1.53439	0.124934	0.615823	101.923	222.65	149.559	435.843
maker-LG24-exonerate_est2genome-gene-39.3	135.251	-0.948671	0.618789	-1.53311	0.125249	0.616669	287.239	69.4668	74.1906	110.108
maker-LG13-exonerate_est2genome-gene-84.1	30.7849	0.961138	0.62728	1.53223	0.125465	0.617312	18.5315	23.1556	44.7499	36.7026
maker-LG13-exonerate_est2genome-gene-15.10	45.1568	-0.849361	0.555225	-1.52976	0.126076	0.617792	70.008	46.3112	29.4407	34.8675
maker-LG15-exonerate_est2genome-gene-26.2	43.0989	-0.822139	0.536952	-1.53112	0.125739	0.617792	56.6241	53.436	32.9736	29.3621
maker-LG18-exonerate_est2genome-gene-9.7	94.425	-0.721251	0.471423	-1.52995	0.12603	0.617792	153.4	81.9352	67.1248	75.2403
maker-LG18-exonerate_protein2genome-gene-34.4	582.203	0.39372	0.257345	1.52993	0.126034	0.617792	523.001	483.596	660.649	661.565
maker-LG23-exonerate_protein2genome-gene-20.14	357.995	-0.465202	0.304088	-1.52983	0.126059	0.617792	359.306	471.127	284.986	316.56
maker-LG24-exonerate_est2genome-gene-11.3	196.303	-0.508816	0.332375	-1.53085	0.125807	0.617792	257.382	203.947	157.802	166.079
maker-LG02-exonerate_protein2genome-gene-5.3	1896.73	0.378094	0.247402	1.52826	0.126448	0.618353	1530.91	1767.84	2286.95	2001.21
maker-LG16-exonerate_est2genome-gene-64.19	105.284	-0.692794	0.453248	-1.52851	0.126386	0.618353	167.813	92.6224	75.3682	85.3336
maker-LG19-exonerate_est2genome-gene-20.37	23.9414	-1.23088	0.805224	-1.52862	0.126358	0.618353	48.3879	18.7026	17.6644	11.0108
maker-LG01-exonerate_protein2genome-gene-41.36	464.385	0.427416	0.279794	1.52761	0.12661	0.618724	390.191	401.661	587.636	478.051
maker-LG20-exonerate_protein2genome-gene-27.39	27.4536	1.0058	0.658722	1.5269	0.126787	0.61917	19.561	16.9214	41.217	32.1148
maker-LG23-exonerate_est2genome-gene-41.4	45.5908	-0.935324	0.612909	-1.52604	0.127	0.619789	82.3623	37.4052	34.1512	28.4445
maker-LG03-exonerate_est2genome-gene-48.10	1934.44	-0.521334	0.341965	-1.52452	0.127378	0.621218	1591.65	2968.37	1638.08	1539.67
maker-LG02-exonerate_protein2genome-gene-10.31	128.92	0.710877	0.466698	1.52321	0.127707	0.6224	60.7422	134.481	167.223	153.233
maker-LG03-exonerate_est2genome-gene-20.6	17.0109	1.57974	1.038	1.52191	0.128031	0.623559	15.4429	1.7812	22.3749	28.4445
maker-LG06-exonerate_protein2genome-gene-9.20	129.818	0.556766	0.366188	1.52044	0.128401	0.624027	103.982	105.981	170.756	138.552
maker-LG07-exonerate_protein2genome-gene-35.5	998.671	-0.624115	0.410367	-1.52087	0.128292	0.624027	1714.17	708.918	767.813	803.787
maker-LG13-exonerate_est2genome-gene-37.13	117.458	-0.788299	0.518567	-1.52015	0.128474	0.624027	214.142	83.7164	76.5458	95.4268
maker-LG18-exonerate_est2genome-gene-45.6	18.6222	-1.50929	0.992685	-1.52041	0.128409	0.624027	46.3288	8.906	8.2434	11.0108
maker-LG16-exonerate_est2genome-gene-51.7	305.661	-0.465723	0.306559	-1.51919	0.128714	0.624773	399.457	309.929	250.835	262.424
maker-LG09-exonerate_protein2genome-gene-8.3	202.503	0.47551	0.313211	1.51818	0.128969	0.625592	167.813	170.995	239.058	232.144
maker-LG14-exonerate_protein2genome-gene-21.11	753.024	0.394955	0.260259	1.51755	0.129128	0.625941	702.139	599.374	819.629	890.956
maker-LG09-exonerate_protein2genome-gene-6.9	51.0112	-0.820717	0.541828	-1.51472	0.129843	0.627506	81.3328	48.983	38.8617	34.8675
maker-LG18-exonerate_est2genome-gene-50.14	51.1194	-0.903491	0.59654	-1.51455	0.129886	0.627506	91.6281	41.8582	30.6183	40.3729
maker-LG19-exonerate_est2genome-gene-22.50	80.9136	-1.05966	0.699298	-1.51531	0.129693	0.627506	183.256	35.624	50.638	54.1363
maker-LG20-exonerate_protein2genome-gene-0.3	21.034	-1.13696	0.750343	-1.51525	0.129709	0.627506	26.7677	31.171	10.5987	15.5986
maker-LG22-exonerate_est2genome-gene-5.2	624.502	-0.633178	0.418049	-1.5146	0.129873	0.627506	1072.77	446.191	511.091	467.958
maker-LG13-exonerate_est2genome-gene-74.8	579.165	0.444279	0.293772	1.51233	0.130451	0.629813	477.701	503.189	776.057	559.715
maker-LG03-exonerate_protein2genome-gene-14.21	248.776	0.73269	0.485463	1.50926	0.131232	0.631908	102.953	270.742	246.124	375.284
maker-LG05-exonerate_est2genome-gene-2.30	29.8706	0.997686	0.661048	1.50925	0.131235	0.631908	25.7382	14.2496	40.0393	39.4553
maker-LG05-exonerate_est2genome-gene-23.15	23.6651	-1.08737	0.720342	-1.50952	0.131167	0.631908	36.0335	28.4992	11.7763	18.3513
maker-LG06-exonerate_protein2genome-gene-27.11	1838.95	0.354797	0.234993	1.50982	0.131089	0.631908	1532.97	1694.81	2056.14	2071.86
maker-LG07-exonerate_est2genome-gene-33.8	34.0642	0.899291	0.596008	1.50886	0.131336	0.631971	22.6496	24.9368	40.0393	48.631
maker-LG20-exonerate_protein2genome-gene-15.12	18.7408	-1.27839	0.847967	-1.5076	0.131658	0.6331	37.063	16.0308	11.7763	10.0932
maker-LG08-exonerate_est2genome-gene-54.4	24.2614	-1.04906	0.696072	-1.50711	0.131783	0.633278	29.8563	35.624	14.1315	17.4337
maker-LG06-exonerate_est2genome-gene-31.53	86.6081	0.635888	0.422311	1.50573	0.132136	0.633286	61.7717	73.9198	94.2102	116.531
maker-LG16-exonerate_est2genome-gene-48.2	730.382	0.40008	0.26557	1.50649	0.131941	0.633286	568.3	691.106	799.609	862.511
maker-LG16-exonerate_protein2genome-gene-64.126	764.691	-0.388912	0.258198	-1.50626	0.132001	0.633286	918.34	815.79	700.689	623.944
maker-LG23-exonerate_protein2genome-gene-50.12	129.389	-0.556944	0.36983	-1.50595	0.132081	0.633286	166.784	141.605	95.3879	113.778
maker-LG09-exonerate_protein2genome-gene-13.0	858.076	-0.549471	0.365015	-1.50534	0.132237	0.633352	1352.8	686.653	668.893	723.959
maker-LG01-exonerate_est2genome-gene-32.8	125.635	-0.626427	0.416568	-1.50378	0.132638	0.633576	187.374	117.559	109.519	88.0863
maker-LG04-exonerate_protein2genome-gene-27.40	173.955	-0.616286	0.410046	-1.50297	0.132848	0.633576	158.547	262.727	113.052	161.491
maker-LG06-exonerate_protein2genome-gene-6.10	1182.54	-0.445761	0.296481	-1.50351	0.132709	0.633576	1161.31	1566.57	860.846	1141.45
maker-LG08-exonerate_protein2genome-gene-57.8	38.6099	-0.849578	0.565231	-1.50306	0.132823	0.633576	50.4469	48.983	24.7302	30.2797
maker-LG08-exonerate_protein2genome-gene-88.33	148.11	0.51765	0.344064	1.50452	0.132449	0.633576	115.307	128.246	175.467	173.42
maker-LG17-exonerate_protein2genome-gene-46.9	20.842	-1.12492	0.748734	-1.50243	0.132987	0.633576	26.7677	30.2804	15.3092	11.0108
maker-LG19-exonerate_est2genome-gene-23.52	131.009	-0.543057	0.361444	-1.50246	0.132978	0.633576	145.164	165.652	101.276	111.943
maker-LG24-exonerate_protein2genome-gene-17.2	2018.04	-0.36908	0.245341	-1.50436	0.13249	0.633576	2243.34	2306.65	1598.04	1924.13
maker-LG08-exonerate_est2genome-gene-55.6	260.423	0.525263	0.349716	1.50197	0.133106	0.633723	165.754	260.946	316.782	298.209
maker-LG15-exonerate_est2genome-gene-31.0	37.8345	-0.885837	0.589976	-1.50148	0.133231	0.633904	40.1516	57.889	29.4407	23.8567
maker-LG01-exonerate_est2genome-gene-3.30	62.4732	0.905955	0.607675	1.49085	0.136	0.63731	64.8603	22.265	93.0326	69.735
maker-LG01-exonerate_protein2genome-gene-13.25	47.2268	-0.831403	0.556758	-1.49329	0.13536	0.63731	73.0965	48.0924	28.2631	39.4553
maker-LG01-exonerate_protein2genome-gene-37.7	275.741	-0.485157	0.325731	-1.48944	0.136371	0.63731	368.571	275.195	209.618	249.578
maker-LG04-exonerate_protein2genome-gene-0.27	58.5607	-0.753592	0.506086	-1.48906	0.136472	0.63731	85.4509	61.4514	50.638	36.7026
maker-LG04-exonerate_protein2genome-gene-28.19	1330.12	0.420152	0.28126	1.49382	0.135223	0.63731	1239.55	1036.66	1295.39	1748.88
maker-LG04-exonerate_protein2genome-gene-5.26	182.92	-0.485548	0.324746	-1.49516	0.134872	0.63731	206.935	219.978	146.026	158.739
maker-LG05-exonerate_est2genome-gene-26.3	72.4507	-0.657221	0.440954	-1.49045	0.136105	0.63731	85.4509	91.7318	61.2367	51.3837
maker-LG05-exonerate_protein2genome-gene-8.16	1818.29	-0.388729	0.260449	-1.49253	0.135559	0.63731	2203.19	1921.02	1395.49	1753.47
maker-LG08-exonerate_est2genome-gene-52.16	58.009	0.721055	0.482777	1.49356	0.135291	0.63731	49.4174	38.2958	71.8353	72.4877
maker-LG08-exonerate_est2genome-gene-77.19	507.074	0.430296	0.289002	1.48891	0.136512	0.63731	492.115	372.271	562.906	601.005
maker-LG08-exonerate_protein2genome-gene-71.3	1788.27	-0.356658	0.239229	-1.49086	0.135998	0.63731	1886.1	2130.32	1522.67	1614
maker-LG09-est_gff_StringTie-gene-112.2	21.7779	1.08984	0.727583	1.49789	0.134161	0.63731	15.4429	12.4684	27.0854	32.1148
maker-LG09-est_gff_StringTie-gene-35.3	173.253	-0.50296	0.337137	-1.49185	0.135737	0.63731	211.053	195.041	156.625	130.294
maker-LG09-exonerate_protein2genome-gene-33.3	23.1302	-1.06267	0.709243	-1.49832	0.134051	0.63731	27.7973	34.7334	15.3092	14.681
maker-LG11-exonerate_protein2genome-gene-24.0	895.253	0.383869	0.257069	1.49325	0.135371	0.63731	844.214	709.808	980.964	1046.02
maker-LG11-exonerate_protein2genome-gene-25.31	505.729	0.391595	0.26209	1.49412	0.135143	0.63731	452.993	422.144	568.794	578.984
maker-LG13-exonerate_protein2genome-gene-30.9	109.775	-0.829546	0.554727	-1.49541	0.134807	0.63731	210.024	71.248	70.6577	87.1687
maker-LG14-exonerate_est2genome-gene-15.11	79.0428	-0.871487	0.582095	-1.49716	0.134353	0.63731	64.8603	139.824	35.3288	76.1579
maker-LG14-exonerate_est2genome-gene-6.5	256.688	-0.458085	0.307083	-1.49173	0.13577	0.63731	317.095	276.977	230.815	201.864
maker-LG14-exonerate_protein2genome-gene-11.22	98.5629	-0.688851	0.460107	-1.49715	0.134353	0.63731	155.459	88.1694	67.1248	83.4984
maker-LG15-exonerate_est2genome-gene-45.7	619.857	-0.418484	0.279775	-1.49579	0.134709	0.63731	615.658	802.431	526.4	534.941
maker-LG15-exonerate_protein2genome-gene-27.7	5353.15	0.399164	0.266939	1.49534	0.134826	0.63731	3878.23	5356.07	5897.56	6280.73
maker-LG16-exonerate_protein2genome-gene-51.67	108.256	-0.573957	0.385574	-1.48858	0.136598	0.63731	117.366	141.605	85.9668	88.0863
maker-LG16-exonerate_protein2genome-gene-63.45	603.795	0.449267	0.301662	1.4893	0.136408	0.63731	428.284	592.249	764.281	630.367
maker-LG19-exonerate_protein2genome-gene-4.20	17.1318	-1.3971	0.937209	-1.49071	0.136038	0.63731	38.0926	11.5778	10.5987	8.25809
maker-LG20-exonerate_est2genome-gene-26.13	126.684	0.546405	0.366814	1.4896	0.136331	0.63731	93.6871	112.216	144.848	155.986
maker-LG21-exonerate_est2genome-gene-4.0	62.0827	-0.695837	0.467251	-1.48921	0.136431	0.63731	74.1261	79.2634	51.8156	43.1256
maker-LG22-exonerate_est2genome-gene-1.9	848.149	0.42622	0.285222	1.49435	0.135085	0.63731	618.747	828.258	1052.8	892.791
maker-LG23-exonerate_est2genome-gene-12.2	96.9661	-0.598021	0.400283	-1.494	0.135177	0.63731	112.219	121.122	84.7892	69.735
maker-LG24-exonerate_est2genome-gene-44.1	39.8063	-1.30183	0.872494	-1.49208	0.135678	0.63731	13.3839	99.7472	25.9078	20.1864
maker-LG09-exonerate_protein2genome-gene-95.8	431.537	-0.402546	0.270677	-1.48718	0.136967	0.637934	485.938	496.955	353.288	389.965
maker-LG16-exonerate_est2genome-gene-39.1	21.7522	-1.25882	0.846511	-1.48707	0.136997	0.637934	46.3288	15.1402	11.7763	13.7635
maker-LG24-exonerate_protein2genome-gene-32.4	206.818	-0.660042	0.443755	-1.4874	0.136909	0.637934	351.069	155.855	154.269	166.079
maker-LG02-exonerate_protein2genome-gene-8.7	119.567	-0.55729	0.37513	-1.48559	0.137388	0.638954	130.75	154.074	90.6773	102.767
maker-LG03-exonerate_protein2genome-gene-31.8	1271.65	0.359028	0.24172	1.4853	0.137463	0.638954	1088.21	1139.97	1505.01	1353.41
maker-LG09-est_gff_StringTie-gene-33.11	57.8653	-0.84891	0.571566	-1.48523	0.137482	0.638954	98.8348	49.8736	50.638	32.1148
maker-LG03-exonerate_est2genome-gene-12.12	115.901	-1.06866	0.719741	-1.48479	0.1376	0.63909	269.737	44.53	52.9933	96.3443
maker-LG01-exonerate_protein2genome-gene-3.1	340.633	-0.437255	0.294616	-1.48415	0.137769	0.639464	405.634	378.505	259.078	319.313
maker-LG01-exonerate_protein2genome-gene-13.28	652.244	0.396417	0.267342	1.48281	0.138126	0.640007	527.119	599.374	684.202	798.282
maker-LG01-exonerate_protein2genome-gene-30.21	27.6438	-0.97885	0.660326	-1.48237	0.138241	0.640007	42.2107	31.171	18.842	18.3513
maker-LG05-exonerate_protein2genome-gene-17.17	103.454	-0.635304	0.428563	-1.4824	0.138233	0.640007	112.219	139.824	63.5919	98.1795
maker-LG06-exonerate_est2genome-gene-1.24	31.0612	0.964521	0.650466	1.48281	0.138124	0.640007	22.6496	19.5932	30.6183	51.3837
maker-LG09-exonerate_protein2genome-gene-122.19	91.2229	0.624273	0.421252	1.48195	0.138354	0.640121	59.7127	83.7164	109.519	111.943
maker-LG18-exonerate_protein2genome-gene-13.5	523.035	-0.398423	0.269024	-1.481	0.138608	0.640883	552.857	636.779	434.545	467.958
maker-LG05-exonerate_protein2genome-gene-13.21	250.581	-0.45049	0.304287	-1.48047	0.138747	0.641114	269.737	309.038	206.085	217.463
maker-LG11-exonerate_est2genome-gene-5.14	497.249	0.471856	0.31895	1.4794	0.139032	0.641613	493.144	340.209	641.807	513.837
maker-LG24-exonerate_protein2genome-gene-21.2	68.0615	-0.660609	0.446464	-1.47965	0.138968	0.641613	80.3032	86.3882	54.1709	51.3837
maker-LG02-exonerate_protein2genome-gene-27.11	184.324	0.63326	0.428195	1.4789	0.139166	0.641817	93.6871	195.041	215.506	233.062
maker-LG05-exonerate_est2genome-gene-29.17	60.4486	0.689172	0.46637	1.47774	0.139478	0.642435	45.2993	47.2018	77.7234	71.5701
maker-LG08-exonerate_protein2genome-gene-91.23	64.2681	-0.67428	0.456197	-1.47805	0.139396	0.642435	82.3623	75.701	49.4604	49.5485
maker-LG06-exonerate_protein2genome-gene-5.11	279.894	0.433064	0.293305	1.4765	0.13981	0.642559	242.969	233.337	336.802	306.467
maker-LG09-exonerate_protein2genome-gene-42.0	156.841	0.530666	0.359284	1.47701	0.139672	0.642559	142.075	114.887	164.868	205.535
maker-LG10-exonerate_est2genome-gene-28.0	174.117	-0.593011	0.401562	-1.47676	0.13974	0.642559	267.677	151.402	134.25	143.14
maker-LG16-exonerate_protein2genome-gene-35.29	133.086	0.845921	0.572998	1.47631	0.139861	0.642559	41.1812	148.73	191.953	150.481
maker-LG02-exonerate_protein2genome-gene-7.24	169.222	-0.486381	0.329686	-1.47528	0.140136	0.643414	201.788	193.26	137.782	144.058
maker-LG02-exonerate_protein2genome-gene-10.24	104.308	0.978802	0.664101	1.47388	0.140515	0.64345	22.6496	117.559	120.118	156.904
maker-LG03-exonerate_est2genome-gene-1.4	367.425	0.412146	0.279446	1.47487	0.140248	0.64345	296.504	333.975	418.058	421.162
maker-LG05-exonerate_protein2genome-gene-13.19	6599	0.390382	0.264918	1.4736	0.14059	0.64345	5178.53	6244	8462.43	6511.04
maker-LG09-exonerate_protein2genome-gene-52.11	830.121	-0.370539	0.251372	-1.47407	0.140463	0.64345	967.757	904.85	685.379	762.497
maker-LG23-exonerate_protein2genome-gene-47.44	322.708	0.426805	0.289633	1.47361	0.140588	0.64345	257.382	293.007	386.262	354.18
maker-LG01-exonerate_protein2genome-gene-20.0	657.666	-0.453876	0.308178	-1.47277	0.140813	0.64387	915.251	605.608	546.419	563.385
maker-LG24-exonerate_protein2genome-gene-15.20	822.93	-0.365822	0.24842	-1.47259	0.140861	0.64387	884.365	968.973	717.175	721.206
maker-LG23-exonerate_est2genome-gene-14.1	43.4227	-0.914693	0.621521	-1.4717	0.141102	0.644563	51.4764	62.342	17.6644	42.208
maker-LG14-exonerate_protein2genome-gene-6.15	18.8287	1.17918	0.801443	1.47132	0.141206	0.644632	13.3839	9.7966	20.0197	32.1148
maker-LG19-exonerate_est2genome-gene-15.9	1054.77	-0.430686	0.292988	-1.46998	0.141567	0.645873	1041.88	1379.54	1018.65	779.013
maker-LG23-exonerate_est2genome-gene-11.0	434.65	0.476268	0.324136	1.46935	0.141739	0.646248	435.491	292.117	460.453	550.539
maker-LG01-exonerate_protein2genome-gene-36.6	386.793	0.408355	0.278165	1.46803	0.142096	0.646379	311.947	352.678	452.209	430.338
maker-LG03-exonerate_protein2genome-gene-45.19	121.361	0.738906	0.503614	1.46721	0.14232	0.646379	51.4764	130.028	167.223	136.717
maker-LG07-exonerate_est2genome-gene-53.1	164.905	0.553797	0.377173	1.46828	0.142027	0.646379	105.012	162.089	186.065	206.452
maker-LG09-est_gff_StringTie-gene-24.8	28.3715	-0.979842	0.66775	-1.46738	0.142273	0.646379	38.0926	37.4052	14.1315	23.8567
maker-LG10-exonerate_est2genome-gene-25.2	307.362	0.419855	0.286161	1.4672	0.142322	0.646379	253.264	272.524	356.821	346.84
maker-LG12-est_gff_StringTie-gene-53.1	323.704	-0.746344	0.508377	-1.46809	0.14208	0.646379	621.835	189.698	227.282	256.001
maker-LG17-exonerate_protein2genome-gene-57.14	651.664	-0.379585	0.258761	-1.46693	0.142395	0.646379	709.345	764.135	598.235	534.941
maker-LG05-exonerate_est2genome-gene-15.14	60.214	0.69441	0.473601	1.46623	0.142585	0.646832	41.1812	50.7642	71.8353	77.0755
maker-LG03-exonerate_protein2genome-gene-18.42	98.9933	-0.592213	0.405389	-1.46085	0.144057	0.647525	133.839	104.2	83.6116	74.3228
maker-LG04-exonerate_protein2genome-gene-28.30	15042.6	0.332324	0.22745	1.46109	0.143992	0.647525	12481	14154.3	16703.5	16831.8
maker-LG05-exonerate_est2genome-gene-23.9	32.1158	-0.964298	0.659447	-1.46228	0.143664	0.647525	55.5946	29.3898	22.3749	21.104
maker-LG06-exonerate_est2genome-gene-17.20	22.4419	1.14174	0.780808	1.46225	0.143673	0.647525	8.23623	19.5932	35.3288	26.6094
maker-LG07-exonerate_est2genome-gene-33.7	346.441	0.472613	0.323354	1.4616	0.143852	0.647525	245.028	334.866	449.854	356.015
maker-LG07-exonerate_est2genome-gene-42.5	26.6336	1.01287	0.691437	1.46487	0.142956	0.647525	16.4725	18.7026	44.7499	26.6094
maker-LG07-exonerate_protein2genome-gene-45.8	124.662	-0.594498	0.406053	-1.46409	0.143169	0.647525	121.484	178.12	111.875	87.1687
maker-LG09-est_gff_StringTie-gene-117.5	161.283	0.532892	0.36496	1.46014	0.144252	0.647525	116.337	146.949	216.684	165.162
maker-LG13-exonerate_protein2genome-gene-32.1	61.4222	-0.730174	0.4991	-1.46298	0.143472	0.647525	59.7127	93.513	44.7499	47.7134
maker-LG14-exonerate_est2genome-gene-20.5	1448.73	0.396486	0.270889	1.46364	0.143291	0.647525	1111.89	1389.34	1818.26	1475.44
maker-LG16-exonerate_est2genome-gene-4.7	75.1534	-0.690904	0.472904	-1.46098	0.14402	0.647525	79.2737	105.981	69.48	45.8783
maker-LG17-exonerate_protein2genome-gene-65.2	46.2468	-0.925848	0.633954	-1.46043	0.144171	0.647525	86.4804	34.7334	35.3288	28.4445
maker-LG18-exonerate_est2genome-gene-44.17	319.599	0.419483	0.28666	1.46335	0.143373	0.647525	257.382	289.445	362.709	368.861
maker-LG19-exonerate_protein2genome-gene-11.18	1326.99	0.353379	0.242127	1.45948	0.144434	0.647525	1125.27	1204.98	1567.42	1410.3
maker-LG20-exonerate_est2genome-gene-11.0	50.177	-0.848175	0.579863	-1.46272	0.143545	0.647525	84.4214	44.53	42.3946	29.3621
maker-LG21-exonerate_est2genome-gene-51.7	321.517	0.661745	0.452642	1.46196	0.143752	0.647525	137.957	359.802	374.486	413.822
maker-LG21-exonerate_protein2genome-gene-38.17	212.324	0.453244	0.309943	1.46235	0.143646	0.647525	182.227	176.339	240.236	250.495
maker-LG22-exonerate_protein2genome-gene-11.7	69.8255	-0.711553	0.487405	-1.45988	0.144323	0.647525	72.067	101.528	42.3946	63.312
maker-LG23-exonerate_protein2genome-gene-44.8	1430.62	-0.363436	0.249024	-1.45944	0.144443	0.647525	1675.04	1545.19	1147.01	1355.24
maker-LG05-exonerate_protein2genome-gene-8.15	26.4114	-1.1118	0.762216	-1.45865	0.144662	0.647703	20.5906	51.6548	14.1315	19.2689
maker-LG16-exonerate_protein2genome-gene-29.6	74.2473	-0.677664	0.464575	-1.45868	0.144654	0.647703	74.1261	108.653	51.8156	62.3944
maker-LG21-exonerate_protein2genome-gene-42.9	36.1929	-0.914868	0.627583	-1.45777	0.144905	0.648388	52.506	41.8582	32.9736	17.4337
maker-LG13-exonerate_protein2genome-gene-4.18	41.6004	-0.808049	0.554578	-1.45705	0.145102	0.648866	59.7127	46.3112	28.2631	32.1148
maker-LG08-exonerate_est2genome-gene-79.8	306.443	0.48683	0.334291	1.45631	0.145308	0.649386	202.817	307.257	369.775	345.922
maker-LG12-exonerate_protein2genome-gene-102.5	147.663	-0.707495	0.486209	-1.45513	0.145635	0.650039	260.471	105.981	117.763	106.438
maker-LG22-exonerate_protein2genome-gene-16.35	3061.58	0.360894	0.247964	1.45543	0.145551	0.650039	2939.3	2422.43	3253.79	3630.81
maker-LG03-exonerate_est2genome-gene-18.10	163.925	-0.581006	0.399454	-1.4545	0.145808	0.650354	246.057	146.949	142.493	120.201
maker-LG11-exonerate_est2genome-gene-30.12	155.478	-0.639852	0.439997	-1.45422	0.145886	0.650354	254.294	124.684	123.651	119.283
maker-LG10-exonerate_est2genome-gene-3.0	19.9869	-1.30894	0.900657	-1.45331	0.146137	0.650957	13.3839	43.6394	8.2434	14.681
maker-LG22-exonerate_est2genome-gene-52.13	81.5846	-0.661857	0.455485	-1.45308	0.146201	0.650957	86.4804	113.106	75.3682	51.3837
maker-LG16-exonerate_protein2genome-gene-15.12	2685.18	-0.411839	0.283529	-1.45254	0.14635	0.651219	3639.38	2492.79	2204.52	2404.02
maker-LG10-exonerate_protein2genome-gene-42.23	22.5802	-1.07413	0.740058	-1.45142	0.146664	0.651245	38.0926	23.1556	15.3092	13.7635
maker-LG11-exonerate_est2genome-gene-24.5	274.258	0.583327	0.401955	1.45122	0.146717	0.651245	268.707	170.995	242.591	414.739
maker-LG11-exonerate_est2genome-gene-4.33	2896.36	-0.342005	0.235565	-1.45185	0.146543	0.651245	3194.63	3281.86	2376.45	2732.51
maker-LG18-exonerate_est2genome-gene-33.11	36629.7	0.517028	0.356121	1.45183	0.146549	0.651245	20161.3	40109.1	47292.4	38956.1
maker-LG10-exonerate_est2genome-gene-40.8	191.624	0.465848	0.321178	1.45044	0.146936	0.651415	167.813	154.074	230.815	213.793
maker-LG16-exonerate_est2genome-gene-41.4	20.4407	-1.13923	0.785417	-1.45048	0.146925	0.651415	32.9449	23.1556	16.4868	9.17565
maker-LG21-exonerate_protein2genome-gene-32.12	377.672	-0.434045	0.299459	-1.44943	0.147218	0.652261	416.959	450.644	365.065	278.022
maker-LG13-exonerate_protein2genome-gene-64.3	2507.84	-0.415111	0.286624	-1.44828	0.147539	0.653285	3379.94	2352.97	1967.82	2330.62
maker-LG12-exonerate_protein2genome-gene-107.0	16.9621	1.29013	0.89136	1.44737	0.147793	0.654008	6.17717	13.359	31.796	16.5162
maker-LG20-exonerate_protein2genome-gene-23.12	763.012	0.402452	0.27834	1.4459	0.148205	0.655429	583.743	730.292	947.99	790.024
maker-LG12-est_gff_StringTie-gene-20.4	111.251	2.3139	1.60171	1.44464	0.148558	0.656325	71.0375	3.5624	164.868	205.535
maker-LG16-exonerate_est2genome-gene-5.1	79.7178	-0.908311	0.628794	-1.44453	0.14859	0.656325	162.666	45.4206	61.2367	49.5485
maker-LG06-exonerate_protein2genome-gene-27.14	60.3885	0.677056	0.468834	1.44413	0.148703	0.656327	48.3879	44.53	78.9011	69.735
maker-LG23-exonerate_protein2genome-gene-27.6	2447.26	0.366128	0.253572	1.44388	0.148772	0.656327	1943.75	2332.48	2979.4	2533.4
maker-LG02-exonerate_protein2genome-gene-10.28	1287.81	0.365418	0.253575	1.44106	0.149567	0.656699	1013.06	1237.93	1420.22	1480.03
maker-LG08-exonerate_protein2genome-gene-37.3	1634.17	0.351382	0.243887	1.44076	0.149653	0.656699	1340.45	1531.83	1747.6	1916.79
maker-LG09-exonerate_protein2genome-gene-4.4	1364.98	-0.410853	0.285148	-1.44084	0.149629	0.656699	1824.32	1292.26	1096.37	1246.97
maker-LG11-exonerate_est2genome-gene-19.11	198.726	-0.520935	0.361065	-1.44277	0.149085	0.656699	273.855	195.041	142.493	183.513
maker-LG13-exonerate_protein2genome-gene-0.22	411.085	0.430145	0.298285	1.44206	0.149286	0.656699	298.563	401.661	473.406	470.711
maker-LG14-exonerate_est2genome-gene-18.22	227.552	-0.463345	0.321583	-1.44083	0.149634	0.656699	294.445	233.337	186.065	196.359
maker-LG15-exonerate_protein2genome-gene-30.11	566.853	-0.404193	0.280542	-1.44076	0.149654	0.656699	684.637	607.389	432.189	543.199
maker-LG17-exonerate_protein2genome-gene-13.3	215.114	-0.460511	0.319649	-1.44068	0.149676	0.656699	242.969	255.602	163.69	198.194
maker-LG20-exonerate_est2genome-gene-15.18	238.498	-0.559451	0.388173	-1.44124	0.149517	0.656699	366.512	202.166	182.532	202.782
maker-LG21-exonerate_est2genome-gene-55.3	631.457	0.375236	0.260546	1.44019	0.149814	0.656903	543.591	555.734	763.103	663.4
maker-LG01-exonerate_protein2genome-gene-22.15	35.667	0.908269	0.631554	1.43815	0.150392	0.658378	16.4725	32.9522	48.2827	44.9607
maker-LG01-exonerate_protein2genome-gene-35.20	55.5924	-0.703677	0.490974	-1.43323	0.151793	0.658378	64.8603	73.0292	37.6841	46.7958
maker-LG04-exonerate_protein2genome-gene-5.22	652.711	0.372854	0.259927	1.43446	0.151441	0.658378	530.207	607.389	717.175	756.074
maker-LG06-exonerate_est2genome-gene-24.4	633.213	-0.368033	0.256335	-1.43575	0.151074	0.658378	741.261	685.762	569.972	535.858
maker-LG07-exonerate_est2genome-gene-39.1	597.232	-0.560853	0.390576	-1.43596	0.151012	0.658378	958.491	465.784	425.124	539.528
maker-LG07-exonerate_protein2genome-gene-8.48	46.4128	-0.815967	0.567189	-1.43862	0.150259	0.658378	67.9489	50.7642	24.7302	42.208
maker-LG08-exonerate_est2genome-gene-30.1	518.381	-0.433333	0.302247	-1.4337	0.151657	0.658378	687.725	504.08	402.749	478.969
maker-LG08-exonerate_protein2genome-gene-48.14	27.5815	1.62989	1.1371	1.43337	0.151752	0.658378	1.02953	25.8274	16.4868	66.9823
maker-LG08-exonerate_protein2genome-gene-81.29	59.7639	-0.968552	0.675316	-1.43422	0.151509	0.658378	122.514	35.624	50.638	30.2797
maker-LG09-exonerate_protein2genome-gene-33.0	356.122	0.418111	0.29135	1.43508	0.151264	0.658378	279.002	330.413	433.367	381.707
maker-LG10-exonerate_est2genome-gene-30.8	57.8768	0.709444	0.494987	1.43326	0.151784	0.658378	37.063	50.7642	64.7695	78.9106
maker-LG14-exonerate_est2genome-gene-4.49	124.656	-0.544157	0.378644	-1.43712	0.150683	0.658378	130.75	164.761	109.519	93.5917
maker-LG14-exonerate_protein2genome-gene-30.30	49.5049	-0.74226	0.517212	-1.43512	0.151254	0.658378	53.5355	70.3574	36.5065	37.6202
maker-LG15-exonerate_est2genome-gene-38.0	232.023	-0.435994	0.303188	-1.43803	0.150425	0.658378	271.796	261.836	199.019	195.441
maker-LG16-exonerate_est2genome-gene-64.18	166.511	0.481828	0.335873	1.43456	0.151414	0.658378	132.809	145.168	182.532	205.535
maker-LG17-exonerate_est2genome-gene-47.5	18.2318	1.12455	0.783644	1.43502	0.151281	0.658378	11.3248	11.5778	27.0854	22.9391
maker-LG19-exonerate_est2genome-gene-22.39	59.6764	0.673264	0.468857	1.43597	0.151011	0.658378	48.3879	43.6394	74.1906	72.4877
maker-LG20-exonerate_protein2genome-gene-17.15	104.763	-0.590753	0.411255	-1.43647	0.15087	0.658378	102.953	148.73	84.7892	82.5809
maker-LG03-exonerate_est2genome-gene-40.25	6364.95	0.323288	0.225844	1.43147	0.152297	0.658956	5795.22	5514.6	6790.2	7359.79
maker-LG17-exonerate_protein2genome-gene-65.1	504.26	-0.500312	0.349546	-1.43132	0.152339	0.658956	753.615	428.379	407.459	427.585
maker-LG18-exonerate_est2genome-gene-52.13	44.3559	0.782893	0.546786	1.43181	0.152198	0.658956	26.7677	38.2958	60.059	52.3012
maker-LG19-exonerate_protein2genome-gene-9.18	22.5503	-1.10758	0.773413	-1.43207	0.152123	0.658956	40.1516	21.3744	17.6644	11.0108
maker-LG21-exonerate_protein2genome-gene-56.10	173.024	0.509696	0.35622	1.43085	0.152474	0.658956	120.455	164.761	217.861	189.018
maker-LG24-exonerate_est2genome-gene-59.14	77.2266	-0.825359	0.576749	-1.43106	0.152414	0.658956	145.164	52.5454	50.638	60.5593
maker-LG20-exonerate_protein2genome-gene-27.43	699.409	0.468395	0.327443	1.43046	0.152584	0.659036	463.288	709.808	924.438	700.102
maker-LG04-exonerate_protein2genome-gene-11.12	94.042	-0.636917	0.445429	-1.4299	0.152747	0.659343	141.045	88.1694	67.1248	79.8282
maker-LG07-exonerate_est2genome-gene-75.6	95.0602	-0.588766	0.412427	-1.42756	0.153418	0.660658	129.721	98.8566	71.8353	79.8282
maker-LG13-exonerate_est2genome-gene-66.18	454.709	-0.403624	0.28257	-1.4284	0.153176	0.660658	461.229	574.437	388.617	394.553
maker-LG20-exonerate_protein2genome-gene-13.15	2087.25	0.507714	0.355612	1.42772	0.153373	0.660658	1157.19	2289.73	2553.1	2348.97
maker-LG22-exonerate_est2genome-gene-3.12	169.297	-0.643121	0.450309	-1.42818	0.153241	0.660658	283.12	130.028	123.651	140.387
maker-LG09-est_gff_StringTie-gene-65.2	33.7673	-0.855655	0.599782	-1.42661	0.153692	0.661051	43.2402	43.6394	27.0854	21.104
maker-LG09-exonerate_protein2genome-gene-48.5	3858.16	-0.325669	0.228245	-1.42684	0.153626	0.661051	4090.32	4493.08	3455.16	3394.07
maker-LG05-exonerate_protein2genome-gene-25.17	474.565	0.392112	0.275191	1.42487	0.154193	0.661556	373.719	447.081	528.755	548.704
maker-LG13-exonerate_est2genome-gene-14.2	1145.66	0.398071	0.279442	1.42452	0.154296	0.661556	834.948	1141.75	1375.47	1230.45
maker-LG13-exonerate_est2genome-gene-7.14	25.223	-1.3668	0.96027	-1.42335	0.154635	0.661556	63.8308	8.906	15.3092	12.8459
maker-LG15-exonerate_est2genome-gene-45.8	334.745	0.481077	0.337417	1.42576	0.153937	0.661556	218.26	340.209	409.815	370.696
maker-LG21-exonerate_est2genome-gene-69.3	45.9152	0.875886	0.614773	1.42473	0.154235	0.661556	45.2993	19.5932	68.3024	50.4661
maker-LG22-exonerate_est2genome-gene-10.5	388.441	-0.670323	0.470946	-1.42336	0.154633	0.661556	699.05	255.602	253.19	345.922
maker-LG22-exonerate_est2genome-gene-6.8	95.0949	0.58776	0.412383	1.42528	0.154077	0.661556	71.0375	81.0446	98.9207	129.377
maker-LG22-exonerate_protein2genome-gene-8.20	48.4222	-1.02798	0.722199	-1.4234	0.15462	0.661556	100.894	29.3898	21.1973	42.208
maker-LG23-exonerate_protein2genome-gene-16.10	824.3	-0.37399	0.262692	-1.42369	0.154538	0.661556	1023.35	838.055	697.156	738.64
maker-LG13-exonerate_protein2genome-gene-65.9	231.848	0.450593	0.31669	1.42282	0.154788	0.661815	178.108	213.744	252.012	283.528
maker-LG01-exonerate_est2genome-gene-24.7	349.147	0.582438	0.410637	1.41838	0.156081	0.662526	385.044	174.558	420.413	416.575
maker-LG02-exonerate_est2genome-gene-1.14	52.8501	-0.982062	0.692355	-1.41844	0.156064	0.662526	109.13	31.171	43.5722	27.527
maker-LG02-exonerate_est2genome-gene-28.2	127.248	-0.606162	0.427132	-1.41915	0.155857	0.662526	193.551	113.997	89.4997	111.943
maker-LG03-exonerate_est2genome-gene-24.12	211.674	-0.482817	0.339572	-1.42184	0.155072	0.662526	274.884	219.088	155.447	197.277
maker-LG05-exonerate_protein2genome-gene-14.20	1169.73	-0.414338	0.291951	-1.4192	0.15584	0.662526	1564.88	1108.8	911.484	1093.74
maker-LG07-exonerate_protein2genome-gene-40.4	2769.01	0.334072	0.235579	1.41809	0.156165	0.662526	2333.94	2565.82	2929.94	3246.35
maker-LG09-exonerate_protein2genome-gene-44.1	739.982	0.351208	0.247515	1.41894	0.155918	0.662526	656.839	643.904	827.872	831.314
maker-LG15-exonerate_est2genome-gene-24.5	74.0027	-0.942848	0.664018	-1.41991	0.155633	0.662526	156.488	38.2958	55.3485	45.8783
maker-LG16-exonerate_protein2genome-gene-31.7	294.874	-0.455242	0.320411	-1.4208	0.155374	0.662526	395.339	286.773	257.901	239.485
maker-LG19-exonerate_est2genome-gene-14.25	312.363	0.421054	0.296648	1.41937	0.15579	0.662526	291.357	243.134	341.512	373.449
maker-LG21-exonerate_est2genome-gene-2.4	66.0791	-0.787394	0.554301	-1.42052	0.155457	0.662526	108.101	59.6702	34.1512	62.3944
maker-LG21-exonerate_est2genome-gene-65.11	60.0523	0.862086	0.608031	1.41783	0.15624	0.662526	31.9154	53.436	44.7499	110.108
maker-LG21-exonerate_protein2genome-gene-21.8	68.7703	-0.685757	0.48361	-1.418	0.156192	0.662526	73.0965	96.1848	63.5919	42.208
maker-LG23-exonerate_est2genome-gene-41.9	2752.88	-0.348295	0.245547	-1.41845	0.15606	0.662526	2806.5	3360.23	2538.97	2305.84
maker-LG08-exonerate_protein2genome-gene-40.9	123.077	-0.512332	0.361549	-1.41705	0.15647	0.662722	145.164	144.277	100.098	102.767
maker-LG09-exonerate_protein2genome-gene-13.6	281.094	-0.419612	0.296107	-1.41709	0.156456	0.662722	310.918	332.194	255.545	225.721
maker-LG03-exonerate_est2genome-gene-44.7	41.856	-0.780784	0.551713	-1.4152	0.15701	0.663188	57.6536	48.0924	34.1512	27.527
maker-LG05-exonerate_est2genome-gene-9.7	306.928	-0.416303	0.293951	-1.41623	0.156707	0.663188	322.243	379.396	267.322	258.753
maker-LG06-exonerate_protein2genome-gene-11.3	197.833	-0.452645	0.319717	-1.41577	0.156843	0.663188	221.349	236.009	157.802	176.173
maker-LG11-exonerate_protein2genome-gene-34.6	1806.98	0.417286	0.294757	1.41569	0.156865	0.663188	1335.3	1758.94	2397.65	1736.03
maker-LG18-exonerate_est2genome-gene-18.2	30.6392	-0.875327	0.618562	-1.4151	0.157039	0.663188	40.1516	39.1864	21.1973	22.0216
maker-LG01-exonerate_protein2genome-gene-35.16	92.9469	-0.635722	0.450221	-1.41202	0.157944	0.663333	84.4214	141.605	74.1906	71.5701
maker-LG03-exonerate_protein2genome-gene-4.15	1884.2	-0.522497	0.36935	-1.41464	0.157175	0.663333	3007.25	1436.54	1520.32	1572.71
maker-LG04-exonerate_protein2genome-gene-2.11	159.242	-0.507075	0.359156	-1.41185	0.157993	0.663333	208.994	164.761	144.848	118.366
maker-LG07-exonerate_est2genome-gene-31.4	52.69	-0.697442	0.49359	-1.413	0.157656	0.663333	61.7717	68.5762	40.0393	40.3729
maker-LG08-exonerate_protein2genome-gene-51.11	21.0558	-1.11285	0.788115	-1.41205	0.157936	0.663333	22.6496	34.7334	17.6644	9.17565
maker-LG20-exonerate_protein2genome-gene-6.19	1698.69	0.392085	0.277357	1.41365	0.157465	0.663333	1651.36	1287.81	1699.32	2156.28
maker-LG21-exonerate_est2genome-gene-8.1	244.912	-0.485102	0.343212	-1.41342	0.157533	0.663333	257.382	314.382	168.401	239.485
maker-LG21-exonerate_protein2genome-gene-6.22	93.5555	-0.979221	0.693241	-1.41253	0.157795	0.663333	199.729	48.983	36.5065	89.0038
maker-LG24-exonerate_protein2genome-gene-34.11	1585.97	0.361781	0.25623	1.41194	0.157969	0.663333	1233.38	1542.52	1851.23	1716.76
maker-LG24-exonerate_protein2genome-gene-51.7	62.3478	-0.663505	0.469614	-1.41287	0.157694	0.663333	84.4214	68.5762	45.9275	50.4661
maker-LG07-exonerate_protein2genome-gene-13.15	2695.42	0.569226	0.40327	1.41153	0.158089	0.663349	2619.12	1721.53	4419.64	2021.4
maker-LG03-exonerate_est2genome-gene-42.21	647.853	-0.522074	0.369985	-1.41107	0.158224	0.663528	1014.09	513.876	519.334	544.116
maker-LG13-exonerate_est2genome-gene-75.6	17.8828	1.17846	0.835436	1.41059	0.158366	0.663737	11.3248	10.6872	16.4868	33.0323
maker-LG11-exonerate_est2genome-gene-14.13	417.663	0.408465	0.289967	1.40866	0.158937	0.665396	316.065	401.661	459.275	493.65
maker-LG24-exonerate_protein2genome-gene-21.6	92.8277	-0.576355	0.409161	-1.40863	0.158946	0.665396	123.543	98.8566	71.8353	77.0755
maker-LG01-exonerate_protein2genome-gene-33.22	318.93	1.80551	1.28272	1.40757	0.159258	0.665564	29.8563	253.821	428.657	563.385
maker-LG09-exonerate_protein2genome-gene-24.0	57.7274	-0.82419	0.585354	-1.40802	0.159125	0.665564	103.982	43.6394	44.7499	38.5377
maker-LG16-exonerate_est2genome-gene-25.3	102.53	-0.566069	0.402165	-1.40756	0.159263	0.665564	138.986	105.981	78.9011	86.2511
maker-LG05-exonerate_protein2genome-gene-27.10	1420.33	0.370764	0.263802	1.40546	0.159884	0.667369	1073.8	1403.59	1578.02	1625.93
maker-LG12-exonerate_protein2genome-gene-56.11	693.286	0.360435	0.256507	1.40516	0.159972	0.667369	598.156	616.295	730.129	828.561
maker-LG21-exonerate_est2genome-gene-16.7	95.6905	-0.599656	0.426669	-1.40544	0.159891	0.667369	114.278	116.669	60.059	91.7565
maker-LG05-exonerate_est2genome-gene-7.4	626.152	0.362635	0.258186	1.40455	0.160156	0.667553	515.794	579.781	708.932	700.102
maker-LG12-est_gff_StringTie-gene-32.7	40.768	0.8089	0.575978	1.40439	0.160202	0.667553	28.8268	30.2804	63.5919	40.3729
maker-LG24-exonerate_protein2genome-gene-0.20	212.673	0.494768	0.352389	1.40404	0.160307	0.667607	171.931	180.792	297.94	200.029
maker-LG10-exonerate_protein2genome-gene-50.16	210.207	0.485291	0.345922	1.40289	0.160649	0.667875	145.164	204.838	261.433	229.391
maker-LG20-exonerate_protein2genome-gene-6.22	52.9746	0.714055	0.508988	1.40289	0.160649	0.667875	32.9449	47.2018	64.7695	66.9823
maker-LG23-exonerate_protein2genome-gene-24.25	171.216	0.48963	0.348916	1.40329	0.16053	0.667875	128.691	155.855	221.394	178.925
maker-LG01-exonerate_est2genome-gene-21.13	115.545	-0.587708	0.419195	-1.40199	0.160918	0.66826	170.902	106.872	87.1445	97.2619
maker-LG24-exonerate_protein2genome-gene-53.14	503.915	-0.529821	0.377915	-1.40196	0.160927	0.66826	779.353	411.457	465.163	359.686
maker-LG06-exonerate_protein2genome-gene-24.22	231.061	-0.509545	0.363711	-1.40096	0.161225	0.669112	335.626	207.51	188.42	192.689
maker-LG08-exonerate_protein2genome-gene-93.22	19.4344	-1.07065	0.765279	-1.39904	0.161801	0.671117	26.7677	25.8274	14.1315	11.0108
maker-LG01-exonerate_protein2genome-gene-26.10	153.606	-0.544616	0.389687	-1.39757	0.162241	0.671199	150.311	213.744	144.848	105.52
maker-LG04-exonerate_est2genome-gene-30.10	924.301	0.375128	0.268432	1.39748	0.162269	0.671199	721.7	887.928	964.477	1123.1
maker-LG10-exonerate_est2genome-gene-58.3	518.09	0.365451	0.261935	1.3952	0.162957	0.671199	434.461	471.127	575.86	590.912
maker-LG13-exonerate_protein2genome-gene-51.2	43.8594	0.84939	0.608181	1.39661	0.162532	0.671199	42.2107	20.4838	65.9472	46.7958
maker-LG14-exonerate_est2genome-gene-1.22	65.8924	-0.645818	0.462847	-1.39532	0.16292	0.671199	84.4214	76.5916	44.7499	57.8066
maker-LG16-exonerate_est2genome-gene-24.4	66.0482	-0.630687	0.451301	-1.39749	0.162267	0.671199	81.3328	79.2634	49.4604	54.1363
maker-LG16-exonerate_est2genome-gene-49.6	100.965	-0.563896	0.403363	-1.39799	0.162117	0.671199	130.75	110.434	71.8353	90.839
maker-LG16-exonerate_protein2genome-gene-48.14	1331.61	0.334892	0.239969	1.39557	0.162845	0.671199	1134.54	1221.01	1428.46	1542.43
maker-LG17-exonerate_est2genome-gene-45.7	114.155	-0.570277	0.408243	-1.39691	0.162442	0.671199	145.164	127.356	110.697	73.4052
maker-LG19-exonerate_protein2genome-gene-13.33	251.896	0.420506	0.301153	1.39632	0.162618	0.671199	202.817	227.994	284.986	291.786
maker-LG21-exonerate_est2genome-gene-5.7	51.3949	-0.753357	0.53986	-1.39547	0.162875	0.671199	74.1261	55.2172	29.4407	46.7958
maker-LG21-exonerate_protein2genome-gene-48.17	143.588	-0.524508	0.375438	-1.39706	0.162397	0.671199	140.016	198.604	120.118	115.613
maker-LG24-exonerate_est2genome-gene-25.4	1332.27	-0.564156	0.404427	-1.39495	0.163031	0.671199	2242.31	936.911	1101.08	1048.78
maker-LG05-exonerate_est2genome-gene-8.1	38.4029	-0.816835	0.586193	-1.39346	0.163482	0.671906	54.565	43.6394	22.3749	33.0323
maker-LG10-exonerate_est2genome-gene-40.17	122.38	0.658308	0.472362	1.39365	0.163423	0.671906	58.6831	130.918	144.848	155.069
maker-LG16-exonerate_est2genome-gene-47.5	333.621	-0.415167	0.297904	-1.39363	0.16343	0.671906	420.048	342.881	269.677	301.879
maker-LG16-exonerate_est2genome-gene-20.1	1724.41	0.3643	0.261646	1.39234	0.163821	0.672733	1319.86	1695.7	1844.17	2037.91
maker-LG20-exonerate_protein2genome-gene-2.26	1154.17	0.33739	0.242347	1.39217	0.16387	0.672733	1065.56	974.316	1251.82	1324.96
maker-LG07-exonerate_est2genome-gene-44.4	136.542	-0.492595	0.354017	-1.39144	0.164091	0.673259	167.813	151.402	117.763	109.19
maker-LG12-est_gff_StringTie-gene-35.2	1028.93	-0.570796	0.41073	-1.38971	0.164617	0.675033	1731.67	728.511	748.971	906.554
maker-LG09-exonerate_protein2genome-gene-42.3	161.227	-0.716078	0.51545	-1.38923	0.164763	0.675248	103.982	296.57	134.25	110.108
maker-LG15-exonerate_protein2genome-gene-37.43	94.356	0.691511	0.497883	1.3889	0.164863	0.675272	45.2993	98.8566	104.809	128.459
maker-LG01-exonerate_est2genome-gene-11.9	423.841	-0.372509	0.268412	-1.38783	0.16519	0.675411	489.026	467.565	366.242	372.531
maker-LG05-exonerate_est2genome-gene-29.9	532.741	-0.439353	0.316637	-1.38756	0.165271	0.675411	742.29	484.486	446.321	457.865
maker-LG19-exonerate_protein2genome-gene-24.34	273.507	0.439371	0.316535	1.38806	0.165118	0.675411	198.699	265.399	317.96	311.972
maker-LG23-exonerate_est2genome-gene-59.2	362.597	0.495067	0.356612	1.38825	0.165061	0.675411	226.496	374.943	474.584	374.367
maker-LG02-exonerate_protein2genome-gene-26.5	48.6089	-0.711523	0.513038	-1.38688	0.165477	0.67587	63.8308	56.9984	34.1512	39.4553
maker-LG21-exonerate_est2genome-gene-22.2	22.5811	-1.03203	0.744955	-1.38536	0.165941	0.677381	25.7382	34.7334	18.842	11.0108
maker-LG06-exonerate_est2genome-gene-19.2	39.1957	0.940907	0.679506	1.38469	0.166146	0.677613	13.3839	40.077	56.5261	46.7958
maker-LG14-exonerate_protein2genome-gene-13.18	331.152	-0.404658	0.292263	-1.38456	0.166186	0.677613	406.664	348.225	269.677	300.044
maker-LG03-exonerate_protein2genome-gene-40.34	540.413	0.381938	0.276091	1.38338	0.166549	0.677869	497.262	441.738	554.663	667.987
maker-LG10-exonerate_protein2genome-gene-65.19	45.3129	0.72874	0.526876	1.38313	0.166624	0.677869	37.063	31.171	58.8814	54.1363
maker-LG17-exonerate_protein2genome-gene-66.10	77.6411	-0.730995	0.528234	-1.38385	0.166406	0.677869	131.78	62.342	49.4604	66.9823
maker-LG19-exonerate_est2genome-gene-19.19	39.8904	-1.07261	0.775352	-1.38338	0.166547	0.677869	84.4214	24.0462	15.3092	35.785
maker-LG08-exonerate_protein2genome-gene-44.3	3391.94	0.315972	0.228732	1.38141	0.167153	0.679634	2906.36	3137.58	3663.6	3860.2
maker-LG01-exonerate_protein2genome-gene-19.6	520.164	-0.385374	0.279193	-1.38031	0.16749	0.680238	638.308	540.594	414.525	487.227
maker-LG12-est_gff_StringTie-gene-3.4	77.0188	0.831305	0.602253	1.38032	0.167487	0.680238	26.7677	83.7164	117.763	79.8282
maker-LG01-exonerate_protein2genome-gene-41.32	595.709	0.405201	0.293783	1.37925	0.167818	0.681187	465.347	559.297	773.702	584.489
maker-LG14-exonerate_est2genome-gene-20.12	44.3106	-0.839146	0.608658	-1.37868	0.167992	0.681512	77.2147	36.5146	34.1512	29.3621
maker-LG09-est_gff_StringTie-gene-19.2	102.634	-0.565271	0.410273	-1.37779	0.168268	0.682247	141.045	104.2	75.3682	89.9214
maker-LG06-exonerate_protein2genome-gene-5.0	397.953	-0.37662	0.273418	-1.37745	0.168372	0.682285	447.845	451.534	330.913	361.521
maker-LG12-est_gff_StringTie-gene-20.6	106.974	-0.565196	0.410841	-1.37571	0.168913	0.684091	151.341	104.2	82.434	89.9214
maker-LG02-exonerate_protein2genome-gene-30.19	645.005	0.379365	0.276367	1.37268	0.169851	0.685478	502.41	618.967	675.958	782.683
maker-LG08-exonerate_est2genome-gene-32.1	550.386	-0.373374	0.27189	-1.37325	0.169674	0.685478	631.101	610.952	526.4	433.091
maker-LG08-exonerate_est2genome-gene-81.17	106.948	0.614475	0.447917	1.37185	0.17011	0.685478	61.7717	106.872	147.203	111.943
maker-LG08-exonerate_est2genome-gene-97.8	41.7641	0.877131	0.639182	1.37227	0.169979	0.685478	42.2107	16.9214	48.2827	59.6417
maker-LG10-exonerate_protein2genome-gene-47.27	2804.65	0.341424	0.248707	1.3728	0.169816	0.685478	2211.43	2736.81	3239.65	3030.72
maker-LG16-exonerate_protein2genome-gene-52.2	66.1096	-0.633448	0.461667	-1.37209	0.170036	0.685478	81.3328	79.2634	58.8814	44.9607
maker-LG16-exonerate_protein2genome-gene-56.14	21.4727	0.995736	0.724987	1.37345	0.169612	0.685478	14.4134	14.2496	30.6183	26.6094
maker-LG23-exonerate_est2genome-gene-23.2	167.149	0.55307	0.402685	1.37346	0.16961	0.685478	103.982	166.542	231.993	166.079
maker-LG24-exonerate_protein2genome-gene-60.3	418.211	0.670366	0.487894	1.374	0.169442	0.685478	154.429	490.721	502.847	524.847
maker-LG02-exonerate_est2genome-gene-7.6	17.486	-1.21924	0.891879	-1.36704	0.171611	0.686768	33.9744	15.1402	7.06577	13.7635
maker-LG03-exonerate_est2genome-gene-19.15	389.461	0.404983	0.296212	1.36721	0.17156	0.686768	301.652	368.708	403.926	483.557
maker-LG07-exonerate_protein2genome-gene-19.6	223.593	-0.545433	0.399038	-1.36687	0.171667	0.686768	333.567	197.713	148.381	214.71
maker-LG07-exonerate_protein2genome-gene-65.9	5667.72	0.408391	0.298534	1.36799	0.171316	0.686768	3815.43	5926.05	5962.33	6967.07
maker-LG09-est_gff_StringTie-gene-62.1	40.1186	-1.06269	0.777491	-1.36682	0.171683	0.686768	76.1851	32.0616	41.217	11.0108
maker-LG09-exonerate_protein2genome-gene-47.2	83.8471	0.581958	0.42604	1.36597	0.171948	0.686768	65.8898	68.5762	87.1445	113.778
maker-LG09-exonerate_protein2genome-gene-73.0	300.771	0.437971	0.320541	1.36635	0.171829	0.686768	213.112	297.46	360.354	332.159
maker-LG10-exonerate_protein2genome-gene-33.9	636.213	0.367075	0.268052	1.36942	0.170869	0.686768	607.422	504.08	744.261	689.091
maker-LG10-exonerate_protein2genome-gene-46.18	220.521	-0.45886	0.335931	-1.36594	0.171958	0.686768	223.408	286.773	204.907	166.997
maker-LG14-exonerate_est2genome-gene-13.31	275.046	-0.401092	0.293635	-1.36596	0.171952	0.686768	324.302	301.913	230.815	243.155
maker-LG14-exonerate_est2genome-gene-34.16	811.784	0.344519	0.251652	1.36903	0.170991	0.686768	686.696	743.651	951.523	865.264
maker-LG14-exonerate_est2genome-gene-8.48	9751.01	0.503834	0.368934	1.36565	0.172049	0.686768	5771.54	10358.6	14159.8	8714.12
maker-LG14-exonerate_protein2genome-gene-9.26	219.239	0.455342	0.333037	1.36724	0.17155	0.686768	175.02	195.041	217.861	289.033
maker-LG18-exonerate_protein2genome-gene-30.6	1017.48	0.364787	0.266257	1.37006	0.170669	0.686768	1002.76	776.603	1139.94	1150.63
maker-LG20-exonerate_protein2genome-gene-16.20	916.507	0.333888	0.24418	1.36738	0.171506	0.686768	826.712	795.306	991.563	1052.45
maker-LG21-exonerate_est2genome-gene-28.11	362.994	-0.438518	0.320272	-1.36921	0.170935	0.686768	492.115	343.772	288.519	327.571
maker-LG23-exonerate_est2genome-gene-13.5	25.5365	-0.920749	0.671906	-1.37035	0.170577	0.686768	32.9449	33.8428	18.842	16.5162
maker-LG01-exonerate_protein2genome-gene-40.51	566.906	-0.35216	0.25826	-1.36358	0.172698	0.686889	658.898	612.733	492.248	503.743
maker-LG02-exonerate_protein2genome-gene-31.5	253.762	0.450192	0.33019	1.36343	0.172746	0.686889	192.522	236.009	333.269	253.248
maker-LG07-exonerate_est2genome-gene-68.6	96.9088	0.638782	0.468387	1.36379	0.172633	0.686889	83.3918	68.5762	82.434	153.233
maker-LG09-est_gff_StringTie-gene-93.1	47.9948	-0.697405	0.511458	-1.36356	0.172705	0.686889	61.7717	56.9984	36.5065	36.7026
maker-LG10-exonerate_protein2genome-gene-2.26	326.708	-0.464751	0.340495	-1.36493	0.172276	0.686889	463.288	294.789	266.144	282.61
maker-LG20-exonerate_est2genome-gene-13.1	26.7945	-1.00439	0.73593	-1.36479	0.172318	0.686889	49.4174	22.265	15.3092	20.1864
maker-LG20-exonerate_protein2genome-gene-23.7	161.951	-0.479396	0.351334	-1.3645	0.17241	0.686889	177.079	200.385	118.94	151.398
maker-LG18-exonerate_est2genome-gene-8.8	18.5315	-1.31672	0.966364	-1.36255	0.173025	0.687413	43.2402	9.7966	8.2434	12.8459
maker-LG21-exonerate_protein2genome-gene-63.47	31.609	1.46323	1.074	1.36241	0.173068	0.687413	32.9449	0.8906	41.217	51.3837
maker-LG01-exonerate_protein2genome-gene-23.3	1667.14	-0.468866	0.34498	-1.35911	0.174111	0.687921	2529.55	1342.13	1396.67	1400.2
maker-LG02-exonerate_est2genome-gene-1.23	66.3675	-0.767765	0.564953	-1.35899	0.17415	0.687921	118.396	48.983	49.4604	48.631
maker-LG08-exonerate_protein2genome-gene-58.2	30.4094	0.920996	0.676883	1.36064	0.173627	0.687921	13.3839	28.4992	41.217	38.5377
maker-LG11-exonerate_est2genome-gene-14.15	879.463	-0.596207	0.438708	-1.35901	0.174144	0.687921	1541.2	576.218	757.215	643.213
maker-LG12-exonerate_protein2genome-gene-43.6	98.2417	-0.580748	0.426973	-1.36015	0.173782	0.687921	93.6871	141.605	82.434	75.2403
maker-LG13-exonerate_est2genome-gene-1.7	22.5353	1.06293	0.781792	1.35961	0.173954	0.687921	10.2953	18.7026	40.0393	21.104
maker-LG13-exonerate_protein2genome-gene-63.17	78.4867	0.801182	0.589173	1.35984	0.17388	0.687921	28.8268	85.4976	81.2563	118.366
maker-LG14-exonerate_est2genome-gene-4.37	947.128	0.343451	0.252368	1.36091	0.173541	0.687921	771.117	898.615	1035.13	1083.64
maker-LG20-exonerate_est2genome-gene-6.8	332.147	0.399895	0.293692	1.36161	0.17332	0.687921	257.382	315.272	373.308	382.625
maker-LG22-exonerate_protein2genome-gene-6.29	77.2073	-0.583697	0.429176	-1.36004	0.173818	0.687921	85.4509	99.7472	61.2367	62.3944
maker-LG01-exonerate_protein2genome-gene-2.47	273.002	-0.457229	0.33666	-1.35813	0.174422	0.688241	257.382	374.052	244.947	215.628
maker-LG13-exonerate_protein2genome-gene-2.15	21.3049	-1.01787	0.749454	-1.35815	0.174416	0.688241	27.7973	29.3898	10.5987	17.4337
maker-LG07-exonerate_protein2genome-gene-71.59	22.4078	-1.20971	0.891189	-1.35742	0.174649	0.688476	49.4174	13.359	9.42102	17.4337
maker-LG23-exonerate_protein2genome-gene-15.5	2028.27	-0.314802	0.231925	-1.35734	0.174672	0.688476	2230.99	2266.58	1738.18	1877.34
maker-LG10-exonerate_protein2genome-gene-59.19	861.622	-0.479357	0.353566	-1.35578	0.17517	0.690061	1306.47	700.902	674.781	764.332
maker-LG07-exonerate_est2genome-gene-68.8	208.16	0.600606	0.443254	1.35499	0.17542	0.690519	99.8643	230.665	254.368	247.743
maker-LG22-exonerate_protein2genome-gene-38.15	202.711	0.461894	0.340929	1.35481	0.175478	0.690519	143.104	197.713	237.881	232.144
maker-LG24-exonerate_est2genome-gene-9.12	37.314	-0.801532	0.592438	-1.35294	0.176076	0.692493	55.5946	39.1864	30.6183	23.8567
maker-LG23-exonerate_est2genome-gene-4.13	128.144	-0.485823	0.35964	-1.35086	0.176741	0.694732	144.134	154.964	102.454	111.025
maker-LG03-exonerate_protein2genome-gene-40.37	140.451	0.718497	0.533699	1.34626	0.178219	0.694891	54.565	157.636	141.315	208.287
maker-LG04-exonerate_est2genome-gene-3.14	499.607	-0.409617	0.304335	-1.34594	0.178321	0.694891	670.223	470.237	415.703	442.266
maker-LG04-exonerate_est2genome-gene-6.26	23.3565	-0.963643	0.715126	-1.34751	0.177814	0.694891	36.0335	25.8274	14.1315	17.4337
maker-LG05-exonerate_est2genome-gene-27.21	147.108	-0.572292	0.42482	-1.34714	0.177936	0.694891	208.994	143.387	88.3221	147.728
maker-LG06-exonerate_est2genome-gene-16.16	21.3952	-1.0446	0.774749	-1.34831	0.17756	0.694891	38.0926	19.5932	14.1315	13.7635
maker-LG08-exonerate_protein2genome-gene-31.6	19.0612	-1.06938	0.793058	-1.34843	0.17752	0.694891	19.561	32.0616	11.7763	12.8459
maker-LG09-est_gff_StringTie-gene-116.5	38.5165	-0.806059	0.598883	-1.34594	0.178323	0.694891	48.3879	49.8736	20.0197	35.785
maker-LG09-exonerate_protein2genome-gene-22.9	17.9762	1.07931	0.799495	1.34999	0.17702	0.694891	13.3839	9.7966	21.1973	27.527
maker-LG10-exonerate_protein2genome-gene-24.20	157.287	-0.4684	0.347655	-1.34731	0.177879	0.694891	187.374	178.12	117.763	145.893
maker-LG12-est_gff_StringTie-gene-9.5	43.2332	-0.721652	0.535103	-1.34862	0.177459	0.694891	51.4764	56.1078	34.1512	31.1972
maker-LG12-exonerate_protein2genome-gene-103.1	23.1217	-1.05053	0.778903	-1.34872	0.177426	0.694891	24.7087	37.4052	21.1973	9.17565
maker-LG16-exonerate_est2genome-gene-7.11	699.634	-0.36488	0.270417	-1.34932	0.177233	0.694891	708.316	866.554	646.518	577.149
maker-LG18-exonerate_est2genome-gene-12.7	25.8773	0.899625	0.668134	1.34647	0.17815	0.694891	16.4725	19.5932	35.3288	32.1148
maker-LG19-exonerate_protein2genome-gene-23.8	34.5674	0.815254	0.605646	1.34609	0.178274	0.694891	21.6201	28.4992	37.6841	50.4661
maker-LG22-exonerate_est2genome-gene-29.2	40.8325	-0.915601	0.679863	-1.34674	0.178063	0.694891	79.2737	27.6086	27.0854	29.3621
maker-LG22-exonerate_protein2genome-gene-53.84	21.7831	-0.985923	0.731375	-1.34804	0.177645	0.694891	25.7382	32.0616	16.4868	12.8459
maker-LG16-exonerate_protein2genome-gene-59.16	121.555	0.48736	0.362271	1.34529	0.178532	0.694954	100.894	101.528	142.493	141.305
maker-LG23-exonerate_protein2genome-gene-16.12	1013.82	-0.524606	0.389944	-1.34534	0.178517	0.694954	1634.89	757.901	743.083	919.4
maker-LG07-exonerate_protein2genome-gene-74.60	378.828	0.389018	0.289429	1.34409	0.17892	0.694965	294.445	361.584	413.347	445.937
maker-LG09-exonerate_protein2genome-gene-8.7	79.7433	0.577347	0.429407	1.34452	0.178779	0.694965	71.0375	56.9984	100.098	90.839
maker-LG10-exonerate_est2genome-gene-11.0	157.601	-0.488649	0.363481	-1.34436	0.178833	0.694965	214.142	154.074	131.894	130.294
maker-LG11-exonerate_est2genome-gene-9.24	26.5818	-1.2214	0.909056	-1.3436	0.179079	0.694965	62.8013	11.5778	20.0197	11.9283
maker-LG17-exonerate_est2genome-gene-25.12	19.7211	-1.13301	0.843333	-1.34349	0.179113	0.694965	39.1221	15.1402	11.7763	12.8459
maker-LG17-exonerate_protein2genome-gene-45.12	984.334	0.32612	0.242525	1.34469	0.178727	0.694965	856.568	890.6	1063.4	1126.77
maker-LG10-exonerate_protein2genome-gene-40.37	402.124	0.466956	0.34765	1.34318	0.179214	0.694985	249.146	425.707	467.518	466.123
maker-LG01-exonerate_est2genome-gene-5.17	181.725	0.465468	0.346855	1.34197	0.179607	0.695304	134.868	170.105	231.993	189.936
maker-LG03-exonerate_protein2genome-gene-43.22	8632.01	0.34827	0.259423	1.34248	0.17944	0.695304	6466.47	8723.43	9757.82	9580.3
maker-LG09-est_gff_StringTie-gene-49.3	416.49	-0.426866	0.318193	-1.34153	0.179747	0.695304	568.3	387.411	336.802	373.449
maker-LG13-exonerate_est2genome-gene-27.7	24.1774	0.951994	0.709476	1.34183	0.179652	0.695304	20.5906	12.4684	30.6183	33.0323
maker-LG23-exonerate_protein2genome-gene-49.7	36.8826	-0.765784	0.570868	-1.34144	0.179778	0.695304	48.3879	44.53	27.0854	27.527
maker-LG16-exonerate_est2genome-gene-49.1	8413.74	0.431963	0.322105	1.34106	0.1799	0.6954	5221.77	9104.6	10254.8	9073.8
maker-LG19-exonerate_protein2genome-gene-10.3	660.765	0.419795	0.313111	1.34072	0.180011	0.695457	458.14	672.403	674.781	837.737
maker-LG05-exonerate_protein2genome-gene-15.10	92.1754	0.576958	0.430627	1.33981	0.180307	0.695483	59.7127	88.1694	102.454	118.366
maker-LG08-exonerate_protein2genome-gene-45.6	1882.69	0.311613	0.232505	1.34024	0.180167	0.695483	1678.13	1682.34	2006.68	2163.62
maker-LG09-exonerate_protein2genome-gene-122.18	572.428	-0.389425	0.290602	-1.34006	0.180225	0.695483	561.093	737.417	458.097	533.105
maker-LG06-exonerate_protein2genome-gene-19.21	643.218	0.352418	0.263094	1.33951	0.180403	0.695484	544.621	585.124	776.057	667.07
maker-LG08-exonerate_est2genome-gene-79.13	18.012	1.21825	0.910142	1.33853	0.180723	0.696343	9.26576	12.4684	11.7763	38.5377
maker-LG01-exonerate_protein2genome-gene-24.43	3578.13	0.358713	0.268411	1.33643	0.181407	0.698562	2685.01	3585.56	4331.32	3710.63
maker-LG14-exonerate_est2genome-gene-17.15	132.518	0.502101	0.375932	1.33562	0.181675	0.698562	98.8348	120.231	174.289	136.717
maker-LG15-exonerate_est2genome-gene-50.1	33.2433	0.877172	0.656772	1.33558	0.181686	0.698562	31.9154	15.1402	40.0393	45.8783
maker-LG17-exonerate_est2genome-gene-64.11	30.7974	1.02022	0.763681	1.33593	0.181573	0.698562	9.26576	31.171	50.638	32.1148
maker-LG08-exonerate_protein2genome-gene-39.2	1654.5	0.31615	0.236858	1.33477	0.181952	0.699213	1430.02	1517.58	1916	1754.38
maker-LG01-exonerate_est2genome-gene-11.5	37.1764	0.86485	0.648872	1.33285	0.182581	0.699419	36.0335	16.9214	38.8617	56.889
maker-LG06-exonerate_protein2genome-gene-18.20	168.49	-0.460968	0.345995	-1.3323	0.182763	0.699419	173.99	216.416	133.072	150.481
maker-LG07-exonerate_est2genome-gene-1.2	28.8447	-1.07762	0.808395	-1.33304	0.182518	0.699419	17.502	60.5608	23.5526	13.7635
maker-LG08-exonerate_est2genome-gene-73.9	137.373	-0.51446	0.38586	-1.33328	0.182439	0.699419	192.522	130.918	109.519	116.531
maker-LG08-exonerate_protein2genome-gene-26.6	17.0864	1.12188	0.84219	1.3321	0.182827	0.699419	7.2067	14.2496	21.1973	25.6918
maker-LG13-exonerate_est2genome-gene-66.19	537.537	0.374175	0.280747	1.33279	0.182602	0.699419	415.93	520.11	640.63	573.478
maker-LG14-exonerate_est2genome-gene-20.10	58.3298	-0.878585	0.65895	-1.33331	0.18243	0.699419	117.366	33.8428	43.5722	38.5377
maker-LG18-exonerate_protein2genome-gene-13.4	403.772	-0.407365	0.305859	-1.33187	0.182902	0.699419	535.355	385.63	350.933	343.169
maker-LG21-exonerate_protein2genome-gene-50.10	607.992	0.350986	0.263572	1.33165	0.182976	0.699419	502.41	566.422	646.518	716.618
maker-LG24-exonerate_protein2genome-gene-54.7	542.662	0.360462	0.270483	1.33266	0.182643	0.699419	478.731	472.018	554.663	665.235
maker-LG06-exonerate_protein2genome-gene-16.2	28.4398	-1.18238	0.888797	-1.33032	0.183413	0.700365	15.4429	63.2326	25.9078	9.17565
maker-LG09-est_gff_StringTie-gene-93.0	140.283	0.483843	0.363769	1.33008	0.183491	0.700365	101.923	131.809	169.578	157.821
maker-LG16-exonerate_protein2genome-gene-4.14	135.705	0.546757	0.411092	1.33001	0.183515	0.700365	81.3328	138.934	168.401	154.151
maker-LG19-exonerate_protein2genome-gene-15.23	1466.76	0.32349	0.243304	1.32957	0.18366	0.70055	1393.98	1212.11	1669.88	1591.06
maker-LG03-exonerate_est2genome-gene-8.6	250.107	-0.438589	0.330011	-1.32901	0.183844	0.70088	309.888	266.289	180.177	244.072
maker-LG18-exonerate_protein2genome-gene-2.7	929.749	0.325164	0.244749	1.32856	0.183992	0.701075	803.032	847.851	1000.98	1067.13
maker-LG07-exonerate_est2genome-gene-51.1	367.067	-0.377151	0.283961	-1.32818	0.184119	0.701189	384.014	445.3	329.736	309.219
maker-LG07-exonerate_protein2genome-gene-36.17	126.15	0.535978	0.403938	1.32688	0.184548	0.702081	79.2737	126.465	148.381	150.481
maker-LG17-exonerate_est2genome-gene-66.30	33.1399	0.794284	0.598487	1.32715	0.184458	0.702081	22.6496	25.8274	40.0393	44.0431
maker-LG06-exonerate_est2genome-gene-24.10	154.59	-0.454045	0.342553	-1.32547	0.185015	0.702743	175.02	182.573	121.296	139.47
maker-LG15-exonerate_est2genome-gene-31.3	24.0572	0.944863	0.712822	1.32552	0.184997	0.702743	12.3543	20.4838	29.4407	33.9499
maker-LG16-exonerate_protein2genome-gene-57.10	452.219	-0.358537	0.270428	-1.32582	0.184901	0.702743	480.79	535.251	407.459	385.377
maker-LG09-est_gff_StringTie-gene-87.1	1360.23	0.321789	0.242988	1.3243	0.185403	0.70385	1130.42	1287.81	1480.28	1542.43
maker-LG01-exonerate_est2genome-gene-41.18	26.1959	-0.966564	0.730664	-1.32286	0.185883	0.704557	29.8563	39.1864	24.7302	11.0108
maker-LG08-exonerate_est2genome-gene-33.7	175.343	-0.509956	0.385325	-1.32344	0.185689	0.704557	256.353	155.855	146.026	143.14
maker-LG08-exonerate_protein2genome-gene-32.10	29.8559	-0.930054	0.702938	-1.32309	0.185804	0.704557	26.7677	51.6548	15.3092	25.6918
maker-LG09-exonerate_protein2genome-gene-46.3	1541.62	0.326782	0.247202	1.32193	0.186193	0.705363	1318.83	1416.94	1574.49	1856.23
maker-LG10-exonerate_est2genome-gene-60.8	17.8458	-1.15655	0.875301	-1.32131	0.186397	0.705766	35.004	14.2496	12.9539	9.17565
maker-LG10-exonerate_est2genome-gene-63.5	29.5725	-0.917056	0.694207	-1.32101	0.186497	0.705774	51.4764	25.8274	23.5526	17.4337
maker-LG01-exonerate_protein2genome-gene-1.0	21.8032	-0.96328	0.730047	-1.31948	0.18701	0.706098	31.9154	25.8274	12.9539	16.5162
maker-LG01-exonerate_protein2genome-gene-14.23	62.9678	-0.847297	0.642021	-1.31973	0.186924	0.706098	38.0926	123.793	37.6841	52.3012
maker-LG01-exonerate_protein2genome-gene-17.25	35.2388	0.840712	0.637469	1.31883	0.187227	0.706098	30.8859	19.5932	56.5261	33.9499
maker-LG11-exonerate_protein2genome-gene-4.2	430.947	-0.365392	0.276991	-1.31915	0.18712	0.706098	445.786	524.563	374.486	378.954
maker-LG17-exonerate_protein2genome-gene-40.2	2249.2	-0.343108	0.260219	-1.31854	0.187323	0.706098	2807.52	2223.83	1839.45	2126
maker-LG17-exonerate_protein2genome-gene-48.6	423.389	0.355127	0.26936	1.31841	0.187366	0.706098	358.276	384.739	473.406	477.134
maker-LG21-exonerate_protein2genome-gene-5.27	294.432	-0.739221	0.560455	-1.31896	0.187181	0.706098	571.388	165.652	150.736	289.951
maker-LG23-exonerate_est2genome-gene-26.7	52.6222	0.647976	0.49132	1.31885	0.18722	0.706098	40.1516	41.8582	62.4143	66.0647
maker-LG04-exonerate_protein2genome-gene-15.13	5753.65	0.350707	0.266084	1.31803	0.187494	0.706209	4503.16	5611.67	7220.04	5679.73
maker-LG02-exonerate_est2genome-gene-5.36	64.9431	-0.648381	0.492308	-1.31702	0.187831	0.706373	91.6281	66.795	60.059	41.2904
maker-LG11-exonerate_protein2genome-gene-0.26	95.5442	0.559323	0.424563	1.31741	0.187702	0.706373	66.9194	87.2788	130.717	97.2619
maker-LG22-exonerate_est2genome-gene-33.3	269.172	-0.40184	0.30506	-1.31725	0.187755	0.706373	306.8	306.366	208.44	255.083
maker-LG03-exonerate_protein2genome-gene-27.8	253.845	0.471911	0.358955	1.31468	0.188618	0.706692	165.754	259.165	326.203	264.259
maker-LG06-exonerate_protein2genome-gene-7.0	560.333	-0.347493	0.264366	-1.31444	0.188699	0.706692	663.017	592.249	472.229	513.837
maker-LG10-exonerate_protein2genome-gene-46.28	104.569	-0.501696	0.38132	-1.31568	0.18828	0.706692	120.455	124.684	85.9668	87.1687
maker-LG12-exonerate_protein2genome-gene-56.9	88.0845	0.726124	0.552179	1.31502	0.188505	0.706692	37.063	95.2942	131.894	88.0863
maker-LG16-exonerate_est2genome-gene-51.2	273.63	-0.386035	0.293325	-1.31606	0.188153	0.706692	305.77	314.382	228.46	245.907
maker-LG17-exonerate_protein2genome-gene-52.6	503.093	-0.348302	0.264974	-1.31448	0.188686	0.706692	585.802	541.485	426.301	458.783
maker-LG20-exonerate_protein2genome-gene-13.11	447.237	-0.374813	0.284782	-1.31614	0.188128	0.706692	448.875	561.078	378.019	400.976
maker-LG22-exonerate_protein2genome-gene-13.5	3390.09	0.359904	0.273628	1.3153	0.188408	0.706692	2486.31	3451.97	4046.33	3575.75
maker-LG05-exonerate_est2genome-gene-23.13	152.916	0.471077	0.358556	1.31382	0.188908	0.706737	110.16	146.058	171.934	183.513
maker-LG13-exonerate_est2genome-gene-84.4	18.9142	-1.16604	0.887507	-1.31384	0.188902	0.706737	26.7677	25.8274	4.71051	18.3513
maker-LG24-exonerate_protein2genome-gene-59.7	972.163	0.480159	0.36566	1.31313	0.18914	0.707239	539.473	1083.86	1112.86	1152.46
maker-LG13-exonerate_est2genome-gene-43.14	166.309	0.437891	0.33361	1.31258	0.189323	0.707452	132.809	149.621	191.953	190.854
maker-LG22-exonerate_protein2genome-gene-25.12	1125.87	-0.43148	0.328777	-1.31238	0.189393	0.707452	957.462	1628.02	1023.36	894.626
maker-LG21-exonerate_est2genome-gene-56.5	134.219	-0.545289	0.415813	-1.31138	0.189729	0.708342	198.699	120.231	97.7431	120.201
maker-LG22-exonerate_protein2genome-gene-51.59	22.6622	-1.00497	0.766706	-1.31076	0.189938	0.708756	30.8859	29.3898	21.1973	9.17565
maker-LG01-exonerate_est2genome-gene-20.22	41.1231	0.782968	0.598416	1.3084	0.190737	0.709096	40.1516	20.4838	50.638	53.2188
maker-LG02-exonerate_protein2genome-gene-15.13	488.107	0.385194	0.294678	1.30717	0.191156	0.709096	358.276	488.049	562.906	543.199
maker-LG06-exonerate_est2genome-gene-1.43	17.9099	-1.33714	1.02226	-1.30803	0.190865	0.709096	39.1221	12.4684	3.53288	16.5162
maker-LG08-exonerate_protein2genome-gene-62.10	4933.22	0.306348	0.234405	1.30692	0.19124	0.709096	4074.87	4747.79	5378.23	5532
maker-LG09-est_gff_StringTie-gene-109.1	165.981	0.572617	0.437841	1.30782	0.190934	0.709096	113.248	153.183	262.611	134.882
maker-LG10-exonerate_est2genome-gene-6.10	928.375	0.424825	0.324458	1.30934	0.19042	0.709096	597.127	987.675	1134.06	994.641
maker-LG10-exonerate_protein2genome-gene-47.23	27.5715	0.848777	0.649653	1.30651	0.19138	0.709096	21.6201	17.812	34.1512	36.7026
maker-LG11-exonerate_est2genome-gene-20.8	285.937	-0.430432	0.329164	-1.30765	0.190991	0.709096	271.796	384.739	228.46	258.753
maker-LG12-exonerate_protein2genome-gene-15.11	17.7641	1.11054	0.848066	1.3095	0.190364	0.709096	7.2067	15.1402	29.4407	19.2689
maker-LG13-exonerate_est2genome-gene-20.6	521.203	-0.339997	0.260248	-1.30643	0.191406	0.709096	584.772	579.781	473.406	446.854
maker-LG14-exonerate_est2genome-gene-9.15	305.795	0.391392	0.299501	1.30681	0.191276	0.709096	237.821	291.226	334.446	359.686
maker-LG21-exonerate_est2genome-gene-40.12	18.6771	1.01459	0.774985	1.30918	0.190474	0.709096	11.3248	13.359	27.0854	22.9391
maker-LG22-exonerate_est2genome-gene-25.4	48.5821	-0.703937	0.53789	-1.3087	0.190636	0.709096	65.8898	54.3266	44.7499	29.3621
maker-LG22-exonerate_protein2genome-gene-50.58	17.7827	1.19172	0.909665	1.31006	0.190175	0.709096	9.26576	12.4684	11.7763	37.6202
maker-LG01-exonerate_protein2genome-gene-29.27	257.68	-0.400379	0.307182	-1.30339	0.192441	0.710341	265.618	320.616	226.105	218.381
maker-LG03-exonerate_est2genome-gene-44.0	405.818	0.367435	0.282141	1.30231	0.192811	0.710341	321.213	387.411	460.453	454.195
maker-LG03-exonerate_protein2genome-gene-19.34	916.243	-0.318354	0.244423	-1.30247	0.192756	0.710341	988.348	1045.56	796.076	834.984
maker-LG04-exonerate_est2genome-gene-2.27	1255.33	0.316689	0.24308	1.30282	0.192636	0.710341	1123.22	1113.25	1304.81	1480.03
maker-LG06-exonerate_est2genome-gene-0.7	737.643	0.406476	0.311499	1.3049	0.191926	0.710341	496.233	772.15	865.557	816.633
maker-LG07-exonerate_est2genome-gene-18.7	40.818	-0.959684	0.736092	-1.30376	0.192317	0.710341	78.2442	29.3898	40.0393	15.5986
maker-LG11-exonerate_est2genome-gene-11.6	139.376	-0.478283	0.366792	-1.30396	0.192246	0.710341	141.045	183.464	111.875	121.119
maker-LG16-exonerate_protein2genome-gene-42.12	496.147	0.345907	0.265421	1.30324	0.192493	0.710341	457.111	416.801	571.15	539.528
maker-LG20-exonerate_protein2genome-gene-26.53	78.0639	-0.590694	0.452805	-1.30452	0.192056	0.710341	94.7166	92.6224	75.3682	49.5485
maker-LG21-exonerate_protein2genome-gene-50.6	1082.32	0.318374	0.244065	1.30446	0.192076	0.710341	913.192	1013.5	1177.63	1224.95
maker-LG23-exonerate_protein2genome-gene-13.12	108.954	-0.492322	0.37805	-1.30227	0.192825	0.710341	132.809	122.012	88.3221	92.6741
maker-LG02-exonerate_protein2genome-gene-8.13	53.6707	0.710406	0.545695	1.30184	0.192972	0.710519	27.7973	53.436	68.3024	65.1471
maker-LG03-exonerate_est2genome-gene-41.16	1488.92	0.428331	0.329233	1.301	0.19326	0.711216	920.399	1618.22	1674.59	1742.46
maker-LG06-exonerate_protein2genome-gene-24.23	67.5804	-0.829369	0.638676	-1.29858	0.19409	0.713658	133.839	39.1864	54.1709	43.1256
maker-LG07-exonerate_est2genome-gene-49.0	181.672	-0.543935	0.418901	-1.29848	0.194121	0.713658	285.179	146.058	149.559	145.893
maker-LG05-exonerate_protein2genome-gene-12.25	429.698	0.361521	0.278651	1.2974	0.194495	0.713939	396.369	356.24	448.676	517.507
maker-LG13-exonerate_protein2genome-gene-56.11	573.206	-0.457543	0.352639	-1.29748	0.194465	0.713939	840.095	487.158	425.124	540.446
maker-LG19-exonerate_protein2genome-gene-20.6	413.746	-0.399633	0.30796	-1.29768	0.194397	0.713939	393.28	547.719	374.486	339.499
maker-LG14-exonerate_est2genome-gene-18.36	144.898	0.488696	0.376916	1.29657	0.194781	0.714335	126.632	114.887	138.96	199.112
maker-LG14-exonerate_protein2genome-gene-4.0	66.0861	0.63987	0.493533	1.29651	0.194801	0.714335	39.1221	64.1232	73.0129	88.0863
maker-LG07-exonerate_protein2genome-gene-8.50	18.2289	-1.03714	0.800814	-1.29511	0.195284	0.715303	19.561	29.3898	12.9539	11.0108
maker-LG08-exonerate_protein2genome-gene-61.13	145.13	-0.476505	0.367992	-1.29488	0.195362	0.715303	194.581	143.387	117.763	124.789
maker-LG18-exonerate_protein2genome-gene-56.14	336.119	0.459164	0.354558	1.29503	0.19531	0.715303	357.246	209.291	381.551	396.388
maker-LG04-exonerate_est2genome-gene-5.13	65.1086	-1.09962	0.850155	-1.29344	0.19586	0.71565	161.636	16.0308	42.3946	40.3729
maker-LG14-exonerate_protein2genome-gene-20.30	83.3672	0.534914	0.413529	1.29354	0.195826	0.71565	64.8603	71.248	100.098	97.2619
maker-LG15-exonerate_est2genome-gene-46.3	284.197	0.377771	0.292151	1.29307	0.195988	0.71565	258.412	236.009	328.558	313.807
maker-LG19-exonerate_protein2genome-gene-2.52	36.936	0.769265	0.594424	1.29414	0.195619	0.71565	27.7973	26.718	56.5261	36.7026
maker-LG19-exonerate_protein2genome-gene-20.1	49.4384	1.00852	0.779635	1.29358	0.195811	0.71565	9.26576	56.1078	80.0787	52.3012
maker-LG21-exonerate_protein2genome-gene-22.94	434.226	0.351976	0.272242	1.29288	0.196052	0.71565	361.365	401.661	471.051	502.826
maker-LG14-exonerate_est2genome-gene-8.35	1726.06	0.495299	0.383314	1.29215	0.196306	0.716214	889.513	1975.35	1999.61	2039.75
maker-LG01-exonerate_protein2genome-gene-17.35	366.908	-0.377602	0.292755	-1.28982	0.197112	0.717956	370.63	458.659	306.183	332.159
maker-LG12-est_gff_StringTie-gene-49.8	46.0398	-0.681967	0.528707	-1.28988	0.197093	0.717956	62.8013	50.7642	32.9736	37.6202
maker-LG14-exonerate_est2genome-gene-18.21	29.0188	0.823483	0.638687	1.28934	0.197281	0.717956	19.561	22.265	41.217	33.0323
maker-LG19-exonerate_protein2genome-gene-25.68	181.204	0.42637	0.33045	1.29027	0.196956	0.717956	166.784	142.496	215.506	200.029
maker-LG22-exonerate_est2genome-gene-51.22	18.3838	-1.03084	0.799487	-1.28937	0.197268	0.717956	28.8268	20.4838	14.1315	10.0932
maker-LG04-exonerate_est2genome-gene-13.2	23.7065	-1.12725	0.874827	-1.28854	0.197557	0.718405	28.8268	36.5146	4.71051	24.7743
maker-LG13-exonerate_protein2genome-gene-42.1	39.329	-0.83365	0.647039	-1.28841	0.197604	0.718405	65.8898	34.7334	36.5065	20.1864
maker-LG01-exonerate_protein2genome-gene-2.40	296.365	-0.386434	0.300773	-1.2848	0.198861	0.718703	304.741	366.927	244.947	268.847
maker-LG01-exonerate_protein2genome-gene-28.5	421.299	0.410443	0.318781	1.28754	0.197905	0.718703	434.461	289.445	472.229	489.062
maker-LG03-exonerate_protein2genome-gene-48.67	55.0498	-0.775205	0.602383	-1.2869	0.19813	0.718703	39.1221	99.7472	40.0393	41.2904
maker-LG04-exonerate_est2genome-gene-29.17	132.013	-0.464107	0.360999	-1.28562	0.198576	0.718703	142.075	163.87	116.585	105.52
maker-LG05-exonerate_est2genome-gene-29.18	157.12	0.612743	0.476509	1.2859	0.198478	0.718703	168.843	80.154	143.671	235.814
maker-LG10-exonerate_protein2genome-gene-1.31	158.462	-0.460391	0.358218	-1.28522	0.198714	0.718703	201.788	165.652	117.763	148.646
maker-LG12-est_gff_StringTie-gene-6.10	161.556	0.453516	0.352936	1.28498	0.198799	0.718703	118.396	154.074	196.664	177.09
maker-LG13-exonerate_est2genome-gene-49.7	159.148	0.566729	0.440536	1.28645	0.198285	0.718703	83.3918	172.776	206.085	174.337
maker-LG14-exonerate_protein2genome-gene-17.5	226.752	-0.391847	0.304423	-1.28718	0.198031	0.718703	257.382	257.383	193.131	199.112
maker-LG19-exonerate_est2genome-gene-2.68	39.3954	-1.13117	0.880462	-1.28475	0.198881	0.718703	95.7462	12.4684	28.2631	21.104
maker-LG19-exonerate_protein2genome-gene-11.11	1954.56	0.490214	0.380751	1.28749	0.197923	0.718703	1038.79	2212.25	2025.52	2541.66
maker-LG20-exonerate_est2genome-gene-26.9	34.0239	-0.783816	0.609811	-1.28534	0.198673	0.718703	50.4469	35.624	27.0854	22.9391
maker-LG22-exonerate_est2genome-gene-55.8	89.9806	0.580886	0.45235	1.28415	0.199089	0.719091	77.2147	66.795	134.25	81.6633
maker-LG09-est_gff_StringTie-gene-122.4	33.5524	0.804784	0.626881	1.28379	0.199215	0.719188	18.5315	30.2804	37.6841	47.7134
maker-LG01-exonerate_protein2genome-gene-32.14	55.5006	-0.696663	0.543351	-1.28216	0.199787	0.719451	88.5395	48.983	37.6841	46.7958
[truncated: 6,347 more rows]
