# Supplementary material for: Updated Genome Assembly of Bighead Carp (Hypophthalmichthys nobilis) and Its Differences Between Male and Female on Genomic, Transcriptomic, and Methylation Level
Source: Front Genet. 2021 Sep 6;12:728177. doi: 10.3389/fgene.2021.728177 (PMC8452039; doi:10.3389/fgene.2021.728177)
Supplement: Supplementary file 8 [file Table_3.xlsx]

## Sheet: Sheet1
LG	start position	end position	within gene id
LG10	24797215	24797242	maker-LG10-exonerate_protein2genome-gene-49.14
LG04	21684607	21684639
LG18	10234042	10234074
LG21	19745732	19745764
LG14	2972098	2972129
LG21	6693017	6693052
LG24	6195329	6195366
LG06	20025702	20025770
LG03	34969355	34969394
LG24	30043679	30043710
LG02	10056077	10056112
LG11	1780058	1780087
LG02	7882557	7882588
LG14	18396542	18396573	maker-LG14-exonerate_est2genome-gene-18.21
LG16	7462192	7462224
LG08	40101925	40101975
LG03	24268451	24268486
LG07	22942654	22942697
LG24	28299377	28299412
LG20	3516609	3516640
LG10	30328618	30328647
LG02	25678315	25678344
LG24	25072523	25072553
LG21	34027815	34027846
LG21	15630964	15630995
LG16	4341040	4341071
LG03	12353157	12353188
LG23	18518033	18518064
LG09	43707294	43707325
LG10	8580101	8580132
LG02	31433129	31433160
LG22	4392568	4392602
LG07	21062353	21062384
LG15	10551044	10551076
LG22	21119706	21119735
LG02	29023466	29023497
LG19	20657064	20657096	maker-LG19-exonerate_protein2genome-gene-20.25
LG17	8851104	8851134
LG09	37465768	37465800
LG16	162638	162669
LG21	29348464	29348495	maker-LG21-exonerate_est2genome-gene-58.6
LG01	11262781	11262814
LG12	8454262	8454293
LG23	1267550	1267581
LG20	24497191	24497222
LG14	18326718	18326749	maker-LG14-exonerate_est2genome-gene-18.20
LG15	16429336	16429360
LG07	11334574	11334605
LG18	6672638	6672669
LG10	19031781	19031812
LG12	22714179	22714210
LG06	30146538	30146572
LG23	9606983	9607014
LG15	18843521	18843552
LG09	6551134	6551165
LG12	29459714	29459745
LG15	21159535	21159564
LG15	9035501	9035532
LG05	9850963	9850994
LG01	43242960	43242991
LG20	27750922	27750953
LG01	22746366	22746397
LG06	23314077	23314108
LG16	26128448	26128479
LG12	6852653	6852684
LG05	29530850	29530879
LG18	12052009	12052040
LG11	8845603	8845634
LG12	33089877	33089908
LG03	18960252	18960281
LG01	4963260	4963297
LG05	17320382	17320413
LG21	14683839	14683870
LG09	26267454	26267481
LG21	933505	933537
LG09	26289168	26289196
LG03	32999607	32999638
LG20	5067069	5067101
LG11	18944331	18944362
LG16	22958085	22958120
LG22	139467	139498
LG06	15970874	15970901
LG19	4839910	4839941
LG01	29290793	29290825
LG10	16398240	16398271
LG10	3557528	3557559
LG05	16970163	16970194
LG05	11815055	11815087
LG01	41546481	41546511	maker-LG01-exonerate_protein2genome-gene-41.45
LG01	2974784	2974825
LG18	18465101	18465133
LG04	6976803	6976834	maker-LG04-exonerate_protein2genome-gene-6.6
LG15	1761745	1761806
LG08	28856301	28856338
LG22	25727546	25727577
LG21	16739504	16739537
LG24	15238953	15238981	maker-LG24-exonerate_est2genome-gene-30.2
LG02	20128264	20128297
LG23	28424936	28424968
LG08	8068391	8068422	maker-LG08-exonerate_est2genome-gene-16.0
LG24	15281576	15281607
LG02	13341852	13341896	maker-LG02-exonerate_protein2genome-gene-13.14
LG11	3732567	3732598
LG06	32356446	32356477
LG05	22664671	22664704
LG24	22271934	22271966
LG04	5916311	5916342
LG24	3462390	3462421
LG14	34177308	34177339
LG01	7459184	7459217
LG13	21130966	21130997
LG08	6071049	6071080
LG07	24258063	24258094
LG04	26283241	26283279
LG10	21506032	21506064
LG23	2060073	2060104
LG15	26570894	26570920	maker-LG15-exonerate_protein2genome-gene-52.83
LG24	12080070	12080102
LG13	217598	217630
LG10	12821887	12821918
LG03	44058445	44058476
LG13	42799392	42799428
LG06	23773303	23773340
LG06	9057940	9057971
LG14	11650973	11651004
LG18	3151218	3151252
LG03	31689384	31689422
LG13	6341692	6341718	maker-LG13-exonerate_est2genome-gene-12.16
LG10	4779034	4779066
LG13	34387813	34387843
LG07	9643328	9643358	maker-LG07-exonerate_protein2genome-gene-19.5
LG16	30299752	30299784
LG16	19438393	19438429
LG13	24946337	24946368
LG12	1514327	1514358
LG04	17116916	17116944
LG01	678596	678653
LG21	2915430	2915470	maker-LG21-exonerate_protein2genome-gene-5.23
LG04	29648131	29648162
LG17	6781533	6781564
LG19	9971266	9971297
LG02	22611530	22611561
LG17	2835061	2835092
LG16	30805867	30805898
LG04	25287647	25287678
LG02	13466749	13466781	maker-LG02-exonerate_protein2genome-gene-13.16
LG10	9523453	9523477
LG12	15176135	15176167
LG05	13729155	13729186
LG24	13182628	13182663
LG06	20037781	20037814
LG18	13026012	13026055
LG21	12849260	12849292
LG07	20798859	20798891
LG10	3497960	3497998
LG09	44966611	44966642
LG15	19330353	19330391	maker-LG15-exonerate_protein2genome-gene-38.7
LG05	26933263	26933294
LG16	1092687	1092718
LG18	2464043	2464082
LG14	11479783	11479814
LG10	22108527	22108558
LG21	36559654	36559685
LG19	4932013	4932038
LG21	19511206	19511233
LG16	4404086	4404117
LG23	13017136	13017182
LG12	34726609	34726652
LG09	36623293	36623324
LG16	22179811	22179852
LG22	20874813	20874867
LG17	5856726	5856758
LG10	20627248	20627279	maker-LG10-exonerate_protein2genome-gene-41.2
LG02	26466408	26466453
LG22	5080252	5080290
LG15	19551503	19551540
LG16	29621421	29621460
LG24	9057395	9057427
LG11	7722015	7722046
LG08	25898989	25899026
LG21	31287243	31287275
LG12	30899244	30899275
LG21	22425943	22425980
LG09	38633726	38633757
LG19	26139421	26139457
LG08	8563706	8563748
LG05	7247540	7247572
LG11	14875104	14875135
LG14	19401698	19401729	maker-LG14-exonerate_protein2genome-gene-19.21
LG11	1667153	1667183
LG11	34324059	34324097
LG05	3795612	3795642
LG23	18459380	18459411	maker-LG23-exonerate_est2genome-gene-36.9
LG12	13783127	13783169
LG22	3332381	3332411
LG02	6467818	6467859
LG02	7822658	7822689
LG16	22138981	22139012
LG19	16256711	16256739
LG07	2585748	2585777
LG19	7549670	7549701
LG18	22807283	22807314
LG06	5050909	5050941
LG21	24405822	24405854
LG13	22734546	22734577
LG09	30740189	30740220
LG08	31603275	31603306
LG15	24495002	24495033	maker-LG15-exonerate_protein2genome-gene-49.29
LG09	10410475	10410509
LG17	16687839	16687870
LG02	28372545	28372576
LG17	10229506	10229535
LG06	17244241	17244273
LG07	14422280	14422310
LG21	7505488	7505512
LG03	27951288	27951319
LG03	41172274	41172305
LG07	14878295	14878327
LG19	22676868	22676904
LG09	23284753	23284784
LG23	13800449	13800509
LG07	3842889	3842924
LG22	21465720	21465750
LG11	12103952	12103989
LG09	6897920	6897952
LG20	1771690	1771733	maker-LG20-exonerate_protein2genome-gene-1.44
LG09	31003905	31003936
LG11	34258595	34258626
LG11	16304975	16305006
LG24	28472337	28472368
LG23	13718111	13718143
LG07	32448717	32448748
LG17	19372213	19372244
LG06	30855285	30855316
LG09	43987695	43987727
LG15	4433016	4433044
LG21	7471270	7471295
LG14	1369075	1369107
LG21	26563330	26563358
LG20	1836647	1836678
LG11	33748796	33748827
LG03	20386784	20386813
LG11	12852079	12852114
LG03	43979140	43979175
LG13	33345983	33346014
LG18	11203754	11203785	maker-LG18-exonerate_protein2genome-gene-22.13
LG18	26707530	26707568
LG12	26025439	26025471
LG15	1174043	1174080
LG22	21952199	21952230
LG14	1354010	1354053
LG23	19172335	19172366
LG21	19477611	19477642
LG01	7380578	7380609
LG03	47163292	47163324
LG16	790769	790800
LG24	30020420	30020451
LG02	32756641	32756672
LG11	10300237	10300269
LG11	25850292	25850324	maker-LG11-exonerate_protein2genome-gene-25.31
LG23	23677778	23677807	maker-LG23-exonerate_est2genome-gene-47.2
LG04	22706638	22706670
LG19	18789038	18789068
LG09	26036314	26036345
LG22	30272099	30272141
LG05	7891543	7891567	maker-LG05-exonerate_est2genome-gene-7.4
LG01	5293007	5293041
LG09	35989565	35989605
LG14	570141	570176
LG02	30226519	30226548
LG21	29612566	29612597
LG03	6715697	6715728
LG01	42664343	42664375
LG15	25620179	25620210	maker-LG15-exonerate_est2genome-gene-51.12
LG23	27765213	27765244
LG09	25695235	25695275
LG14	21619531	21619563
LG09	17393058	17393082	maker-LG09-exonerate_protein2genome-gene-43.4
LG24	5540760	5540791
LG02	1431487	1431518
LG05	27716136	27716168
LG08	24185177	24185204
LG04	5672620	5672653
LG08	16880067	16880093	maker-LG08-exonerate_est2genome-gene-33.3
LG16	5875360	5875398
LG13	41208054	41208085
LG10	29352830	29352856
LG16	25751033	25751064	maker-LG16-exonerate_protein2genome-gene-51.27
LG11	32248791	32248823
LG08	52088054	52088085	maker-LG08-exonerate_protein2genome-gene-104.4
LG14	3354523	3354559
LG08	9686353	9686386
LG05	26027563	26027595
LG21	26570100	26570147
LG05	929808	929840
LG13	35092830	35092865	maker-LG13-exonerate_protein2genome-gene-70.6
LG12	26790101	26790125	maker-LG12-exonerate_protein2genome-gene-89.1
LG19	11006479	11006504
LG15	1957814	1957844
LG10	11021073	11021104
LG01	1646233	1646264
LG13	7407549	7407580	maker-LG13-exonerate_protein2genome-gene-14.9
LG09	9997064	9997093
LG22	3125196	3125228
LG05	4082469	4082514
LG22	29369932	29369977
LG10	3215435	3215466
LG16	9752225	9752290	maker-LG16-exonerate_est2genome-gene-19.8
LG09	9247849	9247897
LG17	20282307	20282343
LG04	5495350	5495382
LG03	40411635	40411662
LG05	29856994	29857024
LG01	9063435	9063466
LG15	7810259	7810290
LG04	13904281	13904312
LG05	6077294	6077329
LG21	34453188	34453222
LG02	13929680	13929711
LG20	148735	148770
LG19	26081835	26081867
LG11	4146414	4146445
LG11	990975	991001
LG18	13658947	13658981
LG02	22830993	22831021
LG05	11234061	11234102
LG21	15521771	15521803
LG03	7305073	7305104
LG15	20959485	20959511
LG09	20880377	20880409	maker-LG09-exonerate_protein2genome-gene-52.2
LG22	18574602	18574633	maker-LG22-exonerate_protein2genome-gene-37.16
LG23	24522964	24522992
LG01	40546568	40546597	maker-LG01-exonerate_protein2genome-gene-40.46
LG14	6131656	6131687
LG11	31023566	31023590
LG11	32548460	32548491
LG06	12647919	12647950	maker-LG06-exonerate_protein2genome-gene-12.8
LG05	22123603	22123635
LG18	27058938	27058973
LG09	23385981	23386012
LG21	13690859	13690890
LG23	4669276	4669307
LG17	19367280	19367311
LG01	42525831	42525864
LG01	25669597	25669629
LG22	1099258	1099289
LG01	33524664	33524701
LG16	20263416	20263453
LG09	10718897	10718927
LG14	19993253	19993284
LG13	13628863	13628892
LG05	14069279	14069314
LG08	24401751	24401782
LG02	10349498	10349528
LG15	11072162	11072186
LG12	32935240	32935271
LG19	1603080	1603113
LG14	3750518	3750549
LG14	29480850	29480881
LG17	32514740	32514775
LG07	31595853	31595888
LG17	24769504	24769535
LG04	215078	215109
LG11	31880057	31880090
LG19	7876280	7876311
LG02	32083132	32083163
LG08	41600335	41600366
LG09	22568493	22568524
LG06	22565395	22565426
LG05	6544345	6544381	maker-LG05-exonerate_est2genome-gene-6.7
LG05	21028709	21028740
LG13	2294573	2294604
LG24	4550326	4550357
LG18	15915608	15915638
LG16	20224678	20224709
LG11	9641256	9641288
LG13	36308618	36308645	maker-LG13-exonerate_protein2genome-gene-72.13
LG14	5309478	5309509
LG24	9397462	9397493
LG19	5357475	5357505
LG10	9185058	9185090
LG10	23240377	23240408
LG02	29322965	29322991
LG24	11225987	11226019
LG06	11760801	11760832
LG18	27451649	27451680	maker-LG18-exonerate_est2genome-gene-54.13
LG01	17327805	17327836
LG09	1925202	1925230
LG13	27297600	27297631
LG22	13676608	13676640
LG23	18244878	18244910
LG19	10272312	10272358
LG05	6979364	6979391
LG07	27347097	27347127
LG10	2014383	2014415
LG18	8025478	8025511
LG09	32365381	32365412
LG06	26612059	26612090	maker-LG06-exonerate_protein2genome-gene-26.6
LG20	1547139	1547170
LG23	8016769	8016810
LG22	23859614	23859643
LG10	26637482	26637513
LG21	2238661	2238693	maker-LG21-exonerate_est2genome-gene-4.8
LG05	2081855	2081888
LG22	7209629	7209660
LG20	4166495	4166530
LG21	10692111	10692178
LG11	4760287	4760318
LG04	12858550	12858583
LG11	17474705	17474795
LG09	10407361	10407421
LG07	31410654	31410686
LG16	3638610	3638641	maker-LG16-exonerate_protein2genome-gene-7.24
LG09	5269210	5269349	maker-LG09-exonerate_protein2genome-gene-13.2
LG14	2290691	2290724
LG04	20250973	20251033	maker-LG04-exonerate_protein2genome-gene-20.11
LG18	11682549	11682582
LG03	6984636	6984683
LG08	43194930	43194962
LG03	23351309	23351341
LG10	6637348	6637380
LG07	35517747	35517778	maker-LG07-exonerate_protein2genome-gene-71.59
LG21	37122993	37123024
LG15	6081182	6081213
LG13	42137962	42137993	maker-LG13-exonerate_est2genome-gene-84.2
LG20	17901631	17901679	maker-LG20-exonerate_protein2genome-gene-17.26
LG17	30828984	30829051
LG12	23209	23239
LG14	3360003	3360045
LG04	23964198	23964238
LG16	15099178	15099215
LG04	5885928	5885991
LG20	22912313	22912350
LG02	23030193	23030218
LG09	17397041	17397077	maker-LG09-exonerate_protein2genome-gene-43.4
LG14	570049	570085
LG18	17930537	17930600
LG02	6733667	6733730
LG22	27406448	27406505
LG08	15645208	15645240
LG16	26193722	26193754
LG11	34666529	34666561
LG01	15673674	15673707	maker-LG01-exonerate_protein2genome-gene-15.18
LG14	12796506	12796538
LG12	11190184	11190216
LG11	19627933	19627964
LG08	11989195	11989227	maker-LG08-exonerate_protein2genome-gene-24.20
LG01	36598792	36598824
LG12	238106	238137	maker-LG12-exonerate_protein2genome-gene-0.8
LG06	869701	869732
LG09	8400357	8400388
LG17	27694373	27694404
LG18	5054822	5054853
LG11	8874391	8874431
LG08	5712589	5712652
LG05	1953978	1954040	maker-LG05-exonerate_protein2genome-gene-1.14
LG02	15936647	15936676
LG13	6652218	6652252
LG18	10600423	10600455
LG21	37566763	37566789	maker-LG21-exonerate_est2genome-gene-74.12
LG08	19560148	19560190
LG03	33103394	33103466
LG06	16295393	16295425
LG06	20593804	20593866
LG08	14655488	14655539
LG18	20342110	20342176
LG17	33462970	33463007
LG01	42009584	42009650
LG13	1869887	1869929
LG21	2443655	2443694
LG24	12954917	12955052
LG20	8148890	8148926
LG21	12978749	12978824
LG11	5660995	5661051
LG16	19498414	19498445
LG03	3223710	3223796
LG18	25327471	25327517
LG11	10334094	10334129	maker-LG11-exonerate_protein2genome-gene-10.9
LG13	12238473	12238508
LG21	36790193	36790242
LG06	3563566	3563600
LG10	8660328	8660363
LG21	11956788	11956822
LG24	5528910	5529007
LG24	20709820	20709862
LG01	6876207	6876240	maker-LG01-exonerate_est2genome-gene-6.21
LG16	17545007	17545116
LG11	34958527	34958563	maker-LG11-exonerate_protein2genome-gene-34.9
LG18	29825528	29825560
LG06	18449109	18449142
LG01	31315435	31315466
LG04	21964472	21964504
LG09	18360012	18360043
LG16	4389780	4389811
LG22	28370227	28370258
LG09	8185035	8185068
LG02	13631742	13631774
LG11	19759256	19759315
LG15	11065846	11065878
LG19	14023446	14023477
LG24	13052080	13052112
LG08	16143923	16143954	maker-LG08-exonerate_protein2genome-gene-32.10
LG13	32054321	32054353
LG20	866314	866346
LG12	4783079	4783111
LG03	33579682	33579713
LG23	5654738	5654769	maker-LG23-exonerate_protein2genome-gene-11.8
LG24	25399613	25399645
LG23	16434151	16434182
LG18	11113310	11113341
LG14	16750086	16750128	maker-LG14-exonerate_protein2genome-gene-16.9
LG21	29315088	29315120
LG09	11111462	11111654
LG20	2742585	2742642
LG11	8845932	8845977
LG21	29858076	29858107	maker-LG21-exonerate_protein2genome-gene-59.17
LG24	1450206	1450239
LG21	23585119	23585172
LG17	23343009	23343039
LG09	11451661	11451692
LG01	39667514	39667732
LG01	28461942	28461995
LG14	13773821	13773866
LG11	34547254	34547285
LG09	42908846	42908893
LG01	32753481	32753554
LG12	25450429	25450459	maker-LG12-exonerate_protein2genome-gene-84.3
LG21	7049150	7049182
LG11	12912461	12912493
LG09	19278429	19278522	maker-LG09-est_gff_StringTie-gene-48.7
LG13	15543194	15543225
LG22	23150241	23150273
LG11	4148805	4148848
LG19	9999137	9999203
LG16	17311180	17311208
LG01	15973503	15973530
LG24	22497461	22497518
LG10	28750747	28750788
LG13	39034198	39034231
LG14	30329832	30329945
LG12	32007686	32007729
LG23	18442838	18442874
LG11	2513855	2513937	maker-LG11-exonerate_est2genome-gene-2.6
LG24	20990597	20990721
LG07	25398431	25398465
LG08	22172566	22172613
LG22	9169890	9169966
LG23	24921508	24921583
LG19	26214188	26214258
LG21	19639298	19639330
LG22	15312791	15312860
LG21	12438187	12438227
LG13	26513050	26513104
LG15	2141980	2142026	maker-LG15-exonerate_est2genome-gene-4.0
LG19	15276696	15276761	maker-LG19-exonerate_protein2genome-gene-15.31
LG17	16435343	16435395
LG03	11396317	11396353
LG10	26301599	26301674
LG06	15303272	15303303
LG03	1248535	1248602
LG13	14975803	14975834
LG11	21950495	21950532
LG13	32697457	32697552
LG10	1116747	1116813
LG11	9202763	9202848
LG17	18846960	18847016
LG03	13703338	13703525
LG02	19412128	19412168
LG03	40562358	40562423
LG23	23858097	23858168
LG20	22840790	22840825
LG15	17628323	17628363
LG20	8330926	8331029
LG13	20824763	20824806
